# Supplementary material for: LncRNA NEAT1 controls the lineage fates of BMSCs during skeletal aging by impairing mitochondrial function and pluripotency maintenance
Source: Cell Death Differ. 2021 Sep 8;29(2):351–65. doi: 10.1038/s41418-021-00858-0 (PMC8816946; doi:10.1038/s41418-021-00858-0)
Supplement: Supplementary file 10 — Supplementary Table1 [file 41418_2021_858_MOESM10_ESM.xlsx]

## Sheet: Sheet1
p_val	avg_logFC	pct.1	pct.2	p_val_adj	cluster	gene
0	1.04271	0.785	0.325	0	0	APOD
0	1.03671	0.768	0.25	0	0	APOE
0	1.01661	0.762	0.264	0	0	GPX3
0	0.953859	0.996	0.78	0	0	MT1X
0	0.92056	0.975	0.843	0	0	SAT1
0	0.662567	0.999	0.983	0	0	NPC2
0	0.625085	1	1	0	0	FTH1
0	0.623142	1	1	0	0	FTL
0	0.610624	0.915	0.537	0	0	IL1R1
0	0.597896	0.998	0.973	0	0	HTRA1
0	0.596679	0.99	0.912	0	0	MMP2
0	0.587156	1	1	0	0	RPL39
0	0.575681	0.697	0.249	0	0	PTGFR
0	0.527855	1	1	0	0	RPS19
0	0.512014	0.992	0.969	0	0	C6orf48
0	-0.547342	0.87	0.96	0	0	RHOA
0	-0.568662	0.996	0.994	0	0	S100A11
0	-0.593485	0.985	0.988	0	0	SH3BGRL3
0	-0.593719	0.999	0.999	0	0	ACTG1
0	-0.596743	0.902	0.966	0	0	KDELR2
0	-0.630541	1	1	0	0	LGALS1
0	-0.633158	0.951	0.968	0	0	TSPO
0	-0.634938	0.919	0.972	0	0	ARPC2
0	-0.654907	0.932	0.976	0	0	PTMS
0	-0.655252	1	0.998	0	0	DSTN
0	-0.661319	1	1	0	0	S100A6
0	-0.663611	0.959	0.985	0	0	ITGB1
0	-0.664117	0.654	0.898	0	0	MYH9
0	-0.66908	0.943	0.972	0	0	ENO1
0	-0.670156	0.942	0.978	0	0	LDHA
0	-0.686602	0.995	0.991	0	0	CFL1
0	-0.699233	0.468	0.851	0	0	COL5A1
0	-0.712279	0.762	0.928	0	0	CD151
0	-0.721426	0.155	0.653	0	0	LMO7
0	-0.726834	0.843	0.96	0	0	COL5A2
0	-0.740663	0.867	0.943	0	0	LMNA
0	-0.748681	0.415	0.805	0	0	ACTN4
0	-0.755628	0.288	0.766	0	0	LINC00152
0	-0.765366	0.529	0.855	0	0	THY1
0	-0.76554	0.449	0.833	0	0	PDLIM7
0	-0.78266	0.43	0.798	0	0	CRIP2
0	-0.787262	0.269	0.726	0	0	AXL
0	-0.80262	0.993	0.994	0	0	FN1
0	-0.805519	0.595	0.867	0	0	S100A16
0	-0.805702	0.997	0.993	0	0	PFN1
0	-0.807477	0.425	0.815	0	0	PALLD
0	-0.810145	0.651	0.891	0	0	ARPC5
0	-0.828923	0.92	0.975	0	0	CAV1
0	-0.830356	0.499	0.867	0	0	SERPINH1
0	-0.830825	0.724	0.905	0	0	EMP3
0	-0.836174	0.907	0.97	0	0	TUBB
0	-0.876936	0.907	0.963	0	0	BGN
0	-0.880466	0.986	0.991	0	0	MYL9
0	-0.895426	0.649	0.902	0	0	ACTN1
0	-0.91335	0.943	0.965	0	0	MYL12A
0	-0.931713	0.999	0.999	0	0	TPM2
0	-0.94062	1	0.999	0	0	CALD1
0	-0.944486	0.416	0.831	0	0	FHL1
0	-0.946731	1	0.999	0	0	MYL6
0	-0.995085	0.135	0.643	0	0	NREP
0	-1.01103	0.736	0.947	0	0	PTRF
0	-1.02073	0.959	0.975	0	0	CALM2
0	-1.04274	0.999	0.996	0	0	ANXA2
0	-1.11074	1	0.998	0	0	ACTB
0	-1.14989	0.855	0.956	0	0	S100A10
0	-1.17453	1	1	0	0	TAGLN
0	-1.26625	0.21	0.765	0	0	TNFRSF12A
0	-1.29727	0.488	0.874	0	0	PRSS23
0	-1.3076	0.536	0.847	0	0	CRIP1
0	-1.32414	0.74	0.916	0	0	TUBA1B
0	-1.399	0.003	0.6	0	0	KRT14
0	-1.41836	0.998	0.997	0	0	COL1A2
0	-1.46765	0.352	0.821	0	0	C12orf75
0	-1.4966	0.972	0.99	0	0	SPARC
0	-1.66795	0.344	0.789	0	0	IGFBP6
0	-1.68294	0.954	0.987	0	0	ACTA2
0	-1.70038	0.116	0.721	0	0	ELN
0	-1.72611	0.314	0.737	0	0	POSTN
0	-1.74011	0.842	0.961	0	0	TPM1
0	-1.97007	0.642	0.898	0	0	CTGF
0	-2.58417	0.9	0.975	0	0	COL1A1
6.68314e-308	-0.53322	0.852	0.953	1.0159e-303	0	CALU
4.85423e-306	-0.867946	0.579	0.865	7.37892e-302	0	SULF1
5.80898e-305	-0.612623	0.574	0.879	8.83024e-301	0	LIMA1
1.3105e-302	-0.764298	0.861	0.951	1.99208e-298	0	SRGN
2.45901e-297	-1.08063	0.839	0.947	3.73794e-293	0	CCDC80
4.48521e-297	-0.660697	0.445	0.81	6.81797e-293	0	PLP2
2.93394e-294	-0.792649	0.752	0.912	4.45988e-290	0	TAGLN2
1.57761e-293	-0.659197	0.892	0.952	2.39813e-289	0	CLIC1
2.71318e-291	-0.567538	0.049	0.522	4.12431e-287	0	RAMP1
5.25841e-289	-0.60491	0.908	0.963	7.9933e-285	0	PKM
6.17054e-286	-0.645424	0.814	0.921	9.37985e-282	0	RHOC
3.30963e-285	0.58083	0.657	0.22	5.03097e-281	0	PDK4
1.21564e-284	-0.578894	0.064	0.53	1.8479e-280	0	MGLL
3.47065e-284	-0.543922	0.231	0.686	5.27574e-280	0	TGFB1I1
1.11451e-281	-0.852948	0.553	0.844	1.69416e-277	0	TUBA1A
2.03904e-280	-0.944752	0.75	0.917	3.09955e-276	0	MFAP5
2.60109e-280	-0.768905	0.809	0.943	3.95392e-276	0	FHL2
1.00317e-275	-0.804505	0.186	0.628	1.52493e-271	0	ADIRF
3.09254e-273	-0.950243	0.054	0.502	4.70097e-269	0	TNFRSF11B
3.58692e-273	-0.57447	0.669	0.888	5.45248e-269	0	AHNAK
3.72638e-273	-0.973759	0.564	0.857	5.66448e-269	0	SERPINE2
4.08814e-272	-0.635088	0.917	0.956	6.21439e-268	0	MYL12B
6.45569e-270	-0.653878	0.774	0.908	9.8133e-266	0	PRKCDBP
3.06524e-269	-0.526735	0.084	0.54	4.65947e-265	0	DSP
2.04321e-267	-0.57797	0.861	0.95	3.10588e-263	0	FLNA
3.63976e-266	-0.55366	0.18	0.637	5.5328e-262	0	ITGA11
3.45993e-263	-0.71422	0.363	0.754	5.25945e-259	0	SDC2
9.33294e-258	-0.570452	0.261	0.685	1.4187e-253	0	CRIM1
1.23309e-257	-0.589568	0.839	0.937	1.87442e-253	0	CALM1
2.15439e-257	0.535066	0.809	0.475	3.27489e-253	0	GPNMB
1.59727e-253	-0.547742	0.732	0.901	2.42801e-249	0	ARF4
1.38952e-251	-0.614887	0.086	0.519	2.11221e-247	0	PHLDA2
4.90115e-251	-0.524786	0.77	0.913	7.45024e-247	0	RBM3
1.93224e-246	-0.527265	0.978	0.98	2.9372e-242	0	DYNLL1
8.13372e-246	0.571073	0.912	0.613	1.23641e-241	0	FGF7
2.58546e-243	-0.721069	0.25	0.671	3.93015e-239	0	INHBA
1.00684e-241	-0.858348	0.397	0.75	1.53049e-237	0	STMN1
4.08275e-240	-0.570998	0.871	0.955	6.2062e-236	0	MARCKS
1.16821e-238	0.596782	0.838	0.615	1.7758e-234	0	TWIST1
1.54127e-235	-0.59346	0.394	0.749	2.34288e-231	0	YWHAH
2.34942e-234	-0.554285	0.683	0.883	3.57136e-230	0	PPP1R14B
1.02067e-233	-0.508833	0.465	0.799	1.55153e-229	0	WDR1
1.08532e-230	-0.507586	0.619	0.862	1.64979e-226	0	CAP1
5.42313e-228	-0.521175	0.295	0.703	8.2437e-224	0	LASP1
8.00672e-227	0.517299	0.978	0.903	1.2171e-222	0	BTG1
4.18195e-225	0.520184	0.828	0.606	6.35698e-221	0	HIPK2
3.55776e-222	-0.71599	0.556	0.832	5.40816e-218	0	COL4A1
4.10117e-222	-0.618302	0.946	0.979	6.23419e-218	0	GAS6
6.84661e-221	-0.696162	0.37	0.718	1.04075e-216	0	CCND1
2.84545e-215	0.5995	0.754	0.498	4.32538e-211	0	STOM
1.15918e-214	-0.540764	0.331	0.697	1.76207e-210	0	TUBB6
5.92199e-214	-0.853799	0.801	0.928	9.00202e-210	0	COL8A1
3.27267e-212	-0.519984	0.083	0.475	4.97478e-208	0	CKB
6.27237e-211	0.545342	0.987	0.957	9.53463e-207	0	MGST1
3.20377e-208	-0.577111	0.573	0.842	4.87004e-204	0	ANXA1
3.27259e-204	-0.621607	0.237	0.619	4.97467e-200	0	TM4SF1
2.79203e-201	0.601807	0.392	0.1	4.24417e-197	0	CES1
3.70345e-201	-0.601103	0.459	0.781	5.62961e-197	0	TUBA1C
2.97351e-200	-0.776501	0.298	0.662	4.52004e-196	0	RABGAP1
6.76119e-194	-0.73135	0.006	0.344	1.02777e-189	0	ANKRD1
2.04974e-190	-0.734545	0.793	0.913	3.11581e-186	0	CYR61
4.45301e-189	-0.648133	0.497	0.785	6.76902e-185	0	ITGA5
4.7698e-189	-0.657667	0.196	0.569	7.25057e-185	0	SERPINE1
6.40951e-184	-0.513496	0.685	0.868	9.7431e-180	0	DEK
8.16325e-180	-0.662662	0.378	0.706	1.2409e-175	0	TUBB4B
1.9871e-177	0.568221	0.852	0.706	3.02059e-173	0	PDGFRA
2.41204e-175	-0.559853	0	0.31	3.66653e-171	0	ACAN
5.71852e-174	-0.657911	0.054	0.389	8.69272e-170	0	KIAA0101
7.20065e-170	0.661737	0.42	0.136	1.09457e-165	0	IGF1
2.86566e-168	-0.737636	0.862	0.954	4.35608e-164	0	THBS1
4.97457e-167	-0.569785	0.974	0.989	7.56185e-163	0	COL3A1
2.05083e-165	-0.602256	0.153	0.499	3.11746e-161	0	CEMIP
8.38737e-164	-0.517621	0.644	0.864	1.27496e-159	0	THBS2
1.64404e-159	-0.626867	0.006	0.296	2.49911e-155	0	KRT18
6.42392e-158	-0.532785	0.781	0.902	9.765e-154	0	EFEMP1
8.05157e-156	-0.52693	0.023	0.318	1.22392e-151	0	PPP1R14A
7.58113e-153	-0.527095	0.156	0.488	1.15241e-148	0	LMCD1
1.15438e-148	-0.590153	0.851	0.935	1.75477e-144	0	COL12A1
3.2377e-144	-0.5407	0.041	0.332	4.92163e-140	0	CCL2
3.96994e-140	-0.509162	0.845	0.921	6.03471e-136	0	PLAC9
6.04178e-133	-0.521458	0.035	0.303	9.18411e-129	0	CRABP2
1.27881e-118	-0.565485	0.123	0.408	1.94391e-114	0	PTTG1
9.71056e-80	-0.532375	0.957	0.975	1.4761e-75	0	CRYAB
9.95134e-42	-0.513325	0.869	0.919	1.5127e-37	0	H2AFZ
1.20534e-40	-0.558767	0.806	0.871	1.83224e-36	0	LUM
0	1.59226	1	0.778	0	1	CTGF
0	1.35856	0.979	0.431	0	1	ELN
0	1.29109	0.977	0.516	0	1	POSTN
0	1.21753	1	0.971	0	1	ACTA2
0	1.19637	1	0.941	0	1	COL1A1
0	1.14619	0.907	0.461	0	1	RABGAP1
0	1.08252	0.998	0.863	0	1	COL8A1
0	0.934143	0.827	0.269	0	1	LMCD1
0	0.909046	0.685	0.103	0	1	PPP1R14A
0	0.907214	0.995	0.694	0	1	CRIP1
0	0.885522	0.957	0.556	0	1	SDC2
0	0.879985	1	0.997	0	1	COL1A2
0	0.874654	0.636	0.103	0	1	ACAN
0	0.865283	0.887	0.391	0	1	NREP
0	0.857077	1	0.992	0	1	FN1
0	0.852372	0.671	0.127	0	1	ANKRD1
0	0.848223	1	0.999	0	1	CALD1
0	0.833752	0.888	0.458	0	1	INHBA
0	0.828216	0.97	0.632	0	1	PALLD
0	0.827122	0.653	0.153	0	1	FMO2
0	0.826559	1	0.947	0	1	MYL12A
0	0.818273	0.995	0.872	0	1	PLAC9
0	0.810156	1	0.932	0	1	BGN
0	0.804084	1	0.98	0	1	SPARC
0	0.799205	1	1	0	1	TAGLN
0	0.76872	1	0.963	0	1	MFGE8
0	0.758676	0.953	0.515	0	1	TNFRSF12A
0	0.758132	0.957	0.698	0	1	COL4A1
0	0.757319	0.998	0.908	0	1	COL5A2
0	0.751609	1	0.998	0	1	ACTB
0	0.736601	0.935	0.569	0	1	GADD45B
0	0.733286	0.989	0.705	0	1	PRSS23
0	0.718336	0.745	0.156	0	1	HES4
0	0.704389	0.981	0.609	0	1	C12orf75
0	0.695721	1	0.997	0	1	HSPB1
0	0.687473	1	0.998	0	1	DSTN
0	0.685114	1	0.987	0	1	MYL9
0	0.662966	1	0.996	0	1	ANXA2
0	0.626722	0.82	0.296	0	1	DSP
0	0.621382	1	0.999	0	1	MYL6
0	0.61949	0.951	0.623	0	1	CRIP2
0	0.619171	0.983	0.779	0	1	ARPC5
0	0.61235	0.994	0.831	0	1	TAGLN2
0	0.606695	0.951	0.543	0	1	LINC00152
0	0.60225	0.998	0.962	0	1	CRYAB
0	0.596439	0.995	0.859	0	1	PTRF
0	0.590088	0.946	0.615	0	1	WSB1
0	0.576938	0.695	0.2	0	1	JAG1
0	0.575396	0.76	0.284	0	1	RAMP1
0	0.549169	0.678	0.207	0	1	KCNK6
0	0.548063	0.758	0.296	0	1	ARSJ
0	0.506848	0.542	0.088	0	1	C5orf46
0	-0.5094	1	1	0	1	RPS12
0	-0.513482	1	1	0	1	RPS5
0	-0.523154	1	1	0	1	RPS8
0	-0.533164	1	1	0	1	RPL23
0	-0.537617	1	1	0	1	RPS20
0	-0.618302	1	1	0	1	RPL39
0	-0.626834	1	1	0	1	RPS19
0	-0.726844	0.952	0.982	0	1	C6orf48
0	-0.945005	0.837	0.962	0	1	MMP2
0	-2.02414	0.675	0.887	0	1	MT1X
1.64204e-307	0.560657	1	0.961	2.49607e-303	1	CALM2
6.25909e-305	0.712658	0.999	0.908	9.51444e-301	1	TPM1
5.84977e-303	0.602963	0.993	0.907	8.89224e-299	1	SRGN
9.54042e-303	0.62677	0.875	0.308	1.45024e-298	1	KRT14
7.58607e-300	0.526228	0.979	0.818	1.15316e-295	1	ARF4
1.79123e-295	0.52066	0.709	0.28	2.72285e-291	1	UACA
1.48862e-289	-0.703499	1	1	2.26286e-285	1	FTL
1.71299e-289	0.669557	0.976	0.731	2.60391e-285	1	SULF1
6.0968e-280	0.51766	0.994	0.901	9.26775e-276	1	LMNA
9.88633e-280	0.552703	0.747	0.299	1.50282e-275	1	PHLDA2
4.88212e-274	0.636646	0.601	0.2	7.42132e-270	1	USP53
8.01424e-272	0.698883	0.943	0.652	1.21824e-267	1	FHL1
7.48773e-271	-0.928806	0.164	0.622	1.13821e-266	1	SCD
1.50587e-270	0.512844	0.99	0.851	2.28907e-266	1	CD151
3.75622e-267	0.54872	0.933	0.64	5.70982e-263	1	ITGA5
2.65876e-259	0.689433	0.999	0.981	4.04158e-255	1	COL3A1
2.9076e-259	0.609726	0.976	0.791	4.41984e-255	1	ACTN1
6.37343e-257	-0.882768	1	1	9.68826e-253	1	FTH1
3.75777e-256	0.527236	0.843	0.421	5.71218e-252	1	LMO7
1.003e-253	0.600991	0.979	0.803	1.52466e-249	1	CTHRC1
3.96686e-253	0.503207	0.997	0.93	6.03002e-249	1	MYL12B
1.75812e-251	-0.656537	0.201	0.63	2.67251e-247	1	SRPX
1.29065e-249	-1.05635	0.993	0.996	1.96191e-245	1	MT2A
1.4177e-248	0.559627	1	0.998	2.15505e-244	1	TPM2
3.36244e-242	0.705258	0.978	0.851	5.11125e-238	1	CYR61
8.66073e-240	-1.1	0.058	0.5	1.31652e-235	1	GPX3
7.79867e-234	-0.539873	0.848	0.94	1.18548e-229	1	SNHG8
8.05705e-232	-0.706641	0.726	0.896	1.22475e-227	1	PLPP3
4.12362e-225	0.564121	0.874	0.549	6.26832e-221	1	CCND1
1.38375e-224	-1.11943	0.055	0.49	2.10344e-220	1	APOE
8.73727e-223	-0.90374	0	0.411	1.32815e-218	1	FABP4
3.46078e-221	0.67909	0.981	0.839	5.26073e-217	1	MFAP5
1.91758e-219	-0.502843	0.98	0.994	2.91492e-215	1	ZFAS1
1.64256e-218	-0.613749	0.04	0.454	2.49686e-214	1	HAS2
2.98171e-217	0.522107	0.839	0.519	4.53249e-213	1	LASP1
4.21044e-217	-1.02726	0.798	0.903	6.40028e-213	1	SAT1
6.42187e-213	-0.719873	0.396	0.712	9.76188e-209	1	IL1R1
4.60672e-212	0.681008	0.99	0.911	7.00268e-208	1	THBS1
4.87558e-211	-0.717321	0.03	0.43	7.41137e-207	1	PDK4
3.79258e-209	0.508176	0.935	0.668	5.7651e-205	1	PDLIM7
5.24059e-209	-1.30762	0.035	0.437	7.96622e-205	1	G0S2
7.35425e-207	0.659924	0.689	0.289	1.11792e-202	1	TNFRSF11B
2.80442e-196	-0.649346	0.986	0.987	4.263e-192	1	NPC2
2.72703e-194	-0.894234	0.878	0.949	4.14536e-190	1	MT1E
1.71758e-193	-0.55614	0.958	0.981	2.61089e-189	1	COL6A3
9.85412e-189	0.524953	0.997	0.962	1.49792e-184	1	GAS6
1.30045e-185	-0.563088	0.107	0.486	1.97681e-181	1	TNC
1.47091e-179	0.528475	0.961	0.706	2.23593e-175	1	TUBA1A
1.11156e-172	-0.56131	0.225	0.559	1.68968e-168	1	SAMHD1
2.84883e-170	-0.54605	0.834	0.916	4.33051e-166	1	NBL1
2.15444e-168	0.530611	0.957	0.739	3.27496e-164	1	IGFBP3
3.02271e-168	0.525225	0.73	0.39	4.59481e-164	1	SERPINE1
1.91251e-162	0.514384	0.837	0.568	2.9072e-158	1	TXNIP
2.80101e-145	-0.547488	0.561	0.756	4.25782e-141	1	DCXR
1.32817e-144	-0.537146	0.791	0.91	2.01896e-140	1	CYP1B1
2.45909e-139	0.672937	0.922	0.757	3.73806e-135	1	TIMP3
3.66719e-138	-0.905282	0.224	0.517	5.57449e-134	1	APOD
7.27322e-137	-0.667085	0.509	0.749	1.1056e-132	1	FGF7
8.32572e-134	-0.666109	0.001	0.276	1.26559e-129	1	IGF1
3.24978e-131	0.509274	0.658	0.396	4.94e-127	1	ID4
2.35813e-128	-0.56104	0.526	0.719	3.5846e-124	1	TWIST1
9.92896e-112	-0.533364	0.16	0.434	1.5093e-107	1	VMO1
1.15962e-111	-0.691002	0.528	0.705	1.76273e-107	1	MT1M
3.42117e-97	-0.505593	0.21	0.463	5.20052e-93	1	LRRC75A
1.34061e-85	-0.54214	0.965	0.966	2.03786e-81	1	MGST1
1.05709e-83	-0.972444	0.27	0.506	1.60688e-79	1	IGFBP5
1.2292e-247	-1.28679	0.5	0.843	1.86851e-243	2	IGFBP3
2.36543e-205	-1.27904	0.016	0.518	3.59569e-201	2	KRT14
5.55529e-203	0.582412	0.994	0.953	8.4446e-199	2	NUPR1
3.97472e-193	0.538712	1	1	6.04197e-189	2	FTH1
4.70581e-184	0.548604	0.762	0.359	7.1533e-180	2	COL11A1
5.23741e-173	-1.65131	0.337	0.676	7.96138e-169	2	POSTN
2.31889e-172	0.528473	0.692	0.297	3.52494e-168	2	HAS2
2.78496e-172	-1.14771	0.613	0.791	4.23342e-168	2	CRIP1
5.5859e-169	-1.4486	0.448	0.71	8.49112e-165	2	IGFBP6
2.40211e-166	0.580181	0.681	0.311	3.65145e-162	2	GCHFR
1.43896e-164	-1.07302	0.889	0.924	2.18737e-160	2	CCDC80
8.91932e-159	0.608232	0.996	0.808	1.35583e-154	2	MT1X
2.38508e-153	-0.790116	0.938	0.949	3.62555e-149	2	BGN
2.38776e-153	0.650498	0.994	0.808	3.62963e-149	2	IGFBP2
8.99157e-150	0.708839	0.511	0.179	1.36681e-145	2	STC1
3.36927e-149	-0.595996	0.928	0.938	5.12163e-145	2	CLIC1
6.18795e-136	-1.1239	0.577	0.718	9.40631e-132	2	C12orf75
8.43212e-136	0.543227	0.818	0.504	1.28177e-131	2	PAPPA
1.57511e-132	0.704673	0.774	0.4	2.39432e-128	2	SAA1
8.33532e-130	0.565941	0.926	0.65	1.26705e-125	2	FGF7
2.73355e-127	-0.545811	0.862	0.898	4.15528e-123	2	RHOC
5.18922e-124	-0.841134	0.232	0.557	7.88814e-120	2	NREP
1.81248e-122	0.601273	0.76	0.519	2.75515e-118	2	WNT5A
2.26718e-121	-1.32332	0.328	0.601	3.44634e-117	2	ELN
2.34836e-117	-0.694798	0.242	0.559	3.56975e-113	2	ADIRF
7.67805e-114	-0.584925	0.726	0.807	1.16714e-109	2	S100A16
3.21385e-112	-0.569327	0.903	0.926	4.88537e-108	2	LMNA
7.68107e-109	-0.777835	0.471	0.689	1.1676e-104	2	STMN1
8.1277e-109	0.527045	0.647	0.352	1.23549e-104	2	TNC
3.07843e-107	-0.600753	0.576	0.722	4.67952e-103	2	CRIP2
9.03327e-103	-0.802169	0.113	0.432	1.37315e-98	2	TNFRSF11B
3.56615e-100	-0.504667	0.838	0.878	5.42091e-96	2	PRKCDBP
1.89997e-93	-0.611963	0.845	0.858	2.88814e-89	2	EMP3
4.38809e-92	-0.502497	0.151	0.449	6.67034e-88	2	PHLDA2
1.35699e-91	-0.658718	0.987	0.967	2.06277e-87	2	CALM2
1.5713e-88	-0.64606	0.02	0.297	2.38853e-84	2	ANKRD1
1.85145e-88	-0.773159	0.929	0.929	2.81439e-84	2	S100A10
2.2547e-88	-0.837321	0.499	0.638	3.42736e-84	2	TNFRSF12A
4.44437e-88	-0.579146	0.429	0.636	6.75588e-84	2	AXL
1.97683e-82	-0.546825	0.161	0.451	3.00498e-78	2	CEMIP
1.85277e-81	-0.954885	0.844	0.874	2.8164e-77	2	TUBA1B
5.5738e-81	-0.563861	0.006	0.257	8.47273e-77	2	KRT18
3.22096e-73	-0.555321	0.868	0.869	4.89619e-69	2	TAGLN2
4.65616e-72	-0.544659	0.082	0.339	7.07783e-68	2	KIAA0101
1.64145e-71	-0.537009	0.921	0.885	2.49516e-67	2	PTRF
5.36318e-70	-1.1709	0.79	0.837	8.15257e-66	2	CTGF
1.52786e-69	-0.71573	0.767	0.772	2.3225e-65	2	PRSS23
1.53696e-65	-0.810324	0.993	0.983	2.33634e-61	2	SPARC
5.60787e-61	-1.43456	0.991	0.948	8.52453e-57	2	COL1A1
6.45935e-59	-0.55306	0.705	0.777	9.81886e-55	2	TUBA1A
4.86143e-53	-0.717524	1	0.997	7.38987e-49	2	COL1A2
3.09277e-52	-0.528354	0.999	0.996	4.70132e-48	2	ANXA2
5.77121e-52	-0.666462	0.804	0.863	8.77282e-48	2	LUM
5.63254e-48	-0.566016	0.426	0.59	8.56203e-44	2	RABGAP1
7.40198e-39	-0.756998	0.976	0.921	1.12518e-34	2	TPM1
0	1.21676	0.995	0.615	0	3	IGFBP6
0	1.09284	0.999	0.905	0	3	CCDC80
0	1.05313	0.722	0.134	0	3	KRT18
0	1.01079	0.774	0.14	0	3	CRABP2
0	0.925134	0.836	0.32	0	3	CXCL12
0	0.905076	0.96	0.513	0	3	MDK
0	0.821475	0.794	0.183	0	3	PTN
0	0.794624	0.999	0.892	0	3	FHL2
0	0.750059	0.867	0.297	0	3	HEG1
0	0.746954	1	0.974	0	3	ITGB1
0	0.740511	0.997	0.922	0	3	MARCKS
0	0.718484	0.533	0.087	0	3	KRT19
0	0.676715	0.995	0.896	0	3	LOXL1
0	0.636485	0.725	0.148	0	3	MEST
0	0.632515	0.741	0.133	0	3	APELA
0	0.594031	0.997	0.918	0	3	AC090498.1
0	0.592434	0.774	0.215	0	3	TPD52L1
0	0.56494	0.868	0.302	0	3	CTNNAL1
0	0.525641	0.786	0.259	0	3	ADAM12
0	0.525488	0.819	0.228	0	3	PEAR1
0	-0.82009	0.017	0.709	0	3	FKBP5
0	-0.992684	0.524	0.888	0	3	LEPR
0	-2.21897	0.248	0.935	0	3	IGFBP2
1.33919e-303	0.645495	1	0.999	2.03571e-299	3	MALAT1
1.39361e-300	-0.658068	0.994	0.997	2.11842e-296	3	CST3
2.97746e-299	1.26621	0.988	0.831	4.52604e-295	3	LUM
4.76638e-294	1.01795	0.988	0.744	7.24537e-290	3	SERPINE2
1.42973e-283	0.700826	0.992	0.774	2.17333e-279	3	THBS2
2.13685e-283	0.838658	0.843	0.333	3.24823e-279	3	CEMIP
1.14725e-282	-0.855306	0.946	0.985	1.74394e-278	3	HTRA1
4.48959e-279	0.769297	0.919	0.441	6.82462e-275	3	ADIRF
3.11623e-275	0.649596	0.51	0.102	4.73698e-271	3	GREM1
6.69657e-273	0.658691	0.911	0.448	1.01795e-268	3	ITGA11
3.79438e-269	-2.30902	0.623	0.873	5.76784e-265	3	MT1X
3.05239e-267	-0.923635	0.258	0.769	4.63995e-263	3	CADM3
9.78677e-259	0.809336	0.994	0.823	1.48769e-254	3	TGFBI
5.8453e-258	0.506676	0.759	0.284	8.88544e-254	3	UGCG
2.51026e-257	-0.695413	0.96	0.983	3.81585e-253	3	TCEAL4
7.31269e-249	-1.50412	0.982	0.998	1.1116e-244	3	MT2A
4.38609e-237	-0.66414	0.1	0.643	6.66729e-233	3	CPM
2.61873e-236	-0.522567	1	1	3.98073e-232	3	RPS5
3.68459e-234	0.725437	0.643	0.189	5.60094e-230	3	CCL2
1.84136e-232	0.521783	0.924	0.539	2.79905e-228	3	CERCAM
5.84097e-231	0.697213	0.992	0.899	8.87886e-227	3	COL12A1
1.99228e-228	-0.85884	0.984	0.996	3.02846e-224	3	NNMT
9.17649e-227	0.657377	0.944	0.547	1.39492e-222	3	AXL
1.31049e-225	0.605718	0.946	0.669	1.99207e-221	3	DAB2
1.40315e-225	-0.848489	0.964	0.991	2.13293e-221	3	NPC2
2.72402e-223	0.510285	0.794	0.327	4.14079e-219	3	MFAP2
6.72242e-221	0.639663	0.906	0.363	1.02188e-216	3	KRT14
5.31021e-216	0.586414	0.971	0.772	8.07204e-212	3	MEG3
6.36577e-215	0.517507	0.766	0.336	9.67661e-211	3	NEK7
1.89021e-212	-0.689469	0.197	0.668	2.87331e-208	3	TSC22D3
1.55498e-211	0.727154	1	0.918	2.36372e-207	3	TPM1
1.71125e-211	-1.00599	1	1	2.60128e-207	3	FTH1
7.63951e-211	0.544779	0.819	0.394	1.16128e-206	3	KCNQ1OT1
5.95879e-208	-1.33016	0.003	0.534	9.05796e-204	3	SAA1
5.43682e-205	0.596976	1	0.997	8.26451e-201	3	COL1A2
3.14135e-202	-1.14353	0.001	0.523	4.77517e-198	3	APOD
3.93109e-201	1.57253	0.822	0.389	5.97565e-197	3	IGFBP5
6.65929e-198	0.679073	0.999	0.983	1.01228e-193	3	SPARC
6.98735e-198	0.658633	0.988	0.735	1.06215e-193	3	PRSS23
2.74475e-197	0.510792	0.984	0.767	4.17229e-193	3	LIMA1
1.4915e-196	0.530376	0.98	0.732	2.26723e-192	3	THY1
9.05786e-196	0.504161	0.937	0.697	1.37689e-191	3	AK1
8.11931e-193	0.684807	0.766	0.318	1.23422e-188	3	TNFRSF11B
2.28686e-191	-1.10302	0.864	0.944	3.47626e-187	3	MT1E
1.14324e-181	0.511164	0.971	0.735	1.73784e-177	3	SERPINH1
3.26211e-176	-0.84549	0.927	0.972	4.95874e-172	3	MGST1
3.43244e-173	0.533142	0.995	0.918	5.21765e-169	3	S100A10
1.57063e-171	0.65689	0.951	0.782	2.38751e-167	3	NQO1
3.01353e-171	-0.710709	0.353	0.7	4.58086e-167	3	GLUL
1.98401e-168	-0.512814	1	1	3.01589e-164	3	RPS19
6.03936e-161	-0.6299	0.398	0.71	9.18044e-157	3	HIPK2
7.50856e-161	0.511483	0.381	0.085	1.14138e-156	3	ACTC1
3.41723e-159	-0.61158	0.924	0.965	5.19453e-155	3	NUPR1
1.13372e-158	-0.880618	0.228	0.62	1.72337e-154	3	CFD
3.45657e-157	-0.681917	0.866	0.933	5.25433e-153	3	BTG1
1.41569e-156	-1.23989	0.015	0.451	2.152e-152	3	APOE
1.33026e-155	0.611711	1	0.947	2.02212e-151	3	COL1A1
8.46337e-148	-0.624821	0.147	0.537	1.28652e-143	3	SAMHD1
1.76005e-146	0.511562	0.969	0.732	2.67545e-142	3	TUBA1A
3.91346e-146	-0.542945	0.983	0.994	5.94885e-142	3	TIMP1
5.87269e-137	0.500906	0.942	0.748	8.92707e-133	3	TKT
3.18667e-136	-0.878789	0.34	0.704	4.84405e-132	3	PTX3
4.1429e-134	-1.09567	0.068	0.452	6.29762e-130	3	GPX3
3.69756e-133	-0.689824	0.004	0.393	5.62067e-129	3	PDK4
5.53633e-133	-0.723541	0.412	0.676	8.41577e-129	3	IL1R1
1.74808e-128	-0.645856	0.302	0.61	2.65726e-124	3	STOM
2.17466e-125	-0.83653	0.96	0.972	3.3057e-121	3	CRYAB
2.72109e-124	-1.25337	0.025	0.397	4.13632e-120	3	G0S2
1.40672e-123	-0.8394	0	0.368	2.13835e-119	3	FABP4
2.28013e-119	-0.588608	0.537	0.74	3.46603e-115	3	DCXR
1.03665e-117	-0.564527	0.304	0.607	1.57582e-113	3	GPNMB
9.76185e-114	0.527948	0.949	0.731	1.4839e-109	3	SOX4
5.89287e-113	-0.762353	0.467	0.697	8.95775e-109	3	MT1M
1.74174e-111	-0.710208	0.159	0.487	2.64762e-107	3	C10orf10
4.28067e-103	-0.509828	0.137	0.469	6.50705e-99	3	COL11A1
1.38848e-101	-0.501906	0.092	0.415	2.11063e-97	3	PTGFR
2.31834e-100	-0.526579	0.975	0.975	3.5241e-96	3	C6orf48
1.06369e-97	-0.645898	0.011	0.322	1.61692e-93	3	ADH1B
1.68715e-96	-0.901879	0.827	0.887	2.56464e-92	3	SAT1
6.21487e-91	-0.558807	0.528	0.699	9.44722e-87	3	TWIST1
3.61276e-88	-0.576868	0.711	0.821	5.49175e-84	3	GAS1
1.58932e-80	-0.567827	0.144	0.408	2.41593e-76	3	VMO1
1.43509e-78	-0.533969	0.347	0.587	2.18148e-74	3	PAPPA
2.27946e-71	-0.507882	0.38	0.555	3.46501e-67	3	SRPX
1.50509e-61	-0.705289	0.939	0.887	2.28789e-57	3	COL8A1
2.1523e-53	-0.543811	0.33	0.501	3.27172e-49	3	AKR1C1
2.11178e-52	-0.580997	0.603	0.708	3.21011e-48	3	FGF7
2.87764e-52	-0.504147	0.684	0.712	4.3743e-48	3	ITGA5
8.66864e-40	-0.528643	0.085	0.254	1.31772e-35	3	STC1
0	1.73804	0.941	0.112	0	4	CENPF
0	1.68597	0.971	0.292	0	4	PTTG1
0	1.42052	0.858	0.104	0	4	TOP2A
0	1.29193	0.869	0.134	0	4	UBE2C
0	1.28601	0.845	0.103	0	4	CCNB1
0	1.22994	0.941	0.117	0	4	BIRC5
0	1.22046	0.863	0.054	0	4	MKI67
0	1.20317	0.989	0.257	0	4	KIAA0101
0	1.19236	0.919	0.146	0	4	CDKN3
0	1.11652	0.919	0.092	0	4	PRC1
0	1.06099	0.795	0.061	0	4	ASPM
0	1.03208	0.971	0.172	0	4	TK1
0	1.01337	0.827	0.084	0	4	NUSAP1
0	1.00669	0.793	0.05	0	4	CDC20
0	1.00364	0.955	0.226	0	4	CENPW
0	0.955869	0.86	0.087	0	4	CCNB2
0	0.942758	0.878	0.129	0	4	TPX2
0	0.916366	0.89	0.072	0	4	ANLN
0	0.842476	0.849	0.054	0	4	PBK
0	0.830237	0.917	0.135	0	4	TYMS
0	0.819122	0.8	0.047	0	4	CEP55
0	0.789612	0.77	0.044	0	4	GTSE1
0	0.757812	0.727	0.036	0	4	DLGAP5
0	0.74855	0.901	0.195	0	4	SMC2
0	0.72256	0.635	0.05	0	4	AURKA
0	0.705266	0.685	0.057	0	4	CENPE
0	0.690511	0.73	0.033	0	4	FAM64A
0	0.68949	0.671	0.039	0	4	CENPA
0	0.679606	0.676	0.054	0	4	CCNA2
0	0.666721	0.712	0.042	0	4	HMMR
0	0.659606	0.705	0.039	0	4	CDCA3
0	0.658766	0.764	0.093	0	4	KIF20B
0	0.644071	0.694	0.035	0	4	DEPDC1
0	0.641605	0.655	0.034	0	4	NUF2
0	0.635005	0.734	0.062	0	4	RRM2
0	0.634078	0.664	0.056	0	4	KIF23
0	0.631254	0.597	0.029	0	4	PLK1
0	0.631005	0.802	0.1	0	4	MAD2L1
0	0.613784	0.714	0.09	0	4	SGOL2
0	0.600876	0.716	0.044	0	4	TACC3
0	0.527105	0.75	0.062	0	4	PRR11
3.90299e-306	0.584563	0.797	0.136	5.93293e-302	4	SPDL1
1.51631e-300	1.06758	0.845	0.18	2.30494e-296	4	CKAP2
3.93536e-281	0.704098	0.631	0.085	5.98214e-277	4	CDK1
2.70869e-279	0.570996	0.779	0.146	4.11748e-275	4	DIAPH3
3.8491e-262	0.629178	0.797	0.165	5.85102e-258	4	UBE2T
2.6766e-248	1.53928	0.998	0.634	4.06871e-244	4	STMN1
8.1758e-245	0.544534	0.827	0.186	1.2428e-240	4	PHF19
1.93516e-241	1.11473	0.946	0.371	2.94163e-237	4	SMC4
4.53937e-240	1.56584	1	0.9	6.90029e-236	4	H2AFZ
7.83272e-237	0.602399	0.885	0.231	1.19065e-232	4	HMGB3
2.31763e-236	1.49405	0.955	0.427	3.52304e-232	4	UBE2S
1.00175e-229	0.816561	0.93	0.315	1.52275e-225	4	ANP32E
3.86885e-221	1.07069	0.966	0.452	5.88104e-217	4	CKS1B
7.53711e-218	1.51863	1	0.861	1.14572e-213	4	TUBA1B
2.69656e-215	0.963884	1	0.979	4.09904e-211	4	HMGB1
2.85881e-215	0.791532	0.962	0.427	4.34567e-211	4	DTYMK
3.46289e-212	1.49571	0.928	0.38	5.26393e-208	4	CKS2
1.62676e-210	0.979851	1	0.934	2.47283e-206	4	NUCKS1
1.41397e-205	1.04747	1	0.95	2.14937e-201	4	TUBB
2.58128e-200	0.534419	0.755	0.187	3.92381e-196	4	H2AFX
1.92964e-195	0.934162	0.991	0.808	2.93324e-191	4	DEK
1.25529e-190	1.05529	0.998	0.926	1.90816e-186	4	HMGN2
4.5239e-187	1.28582	0.986	0.596	6.87677e-183	4	TUBB4B
8.08864e-187	0.820581	0.975	0.548	1.22955e-182	4	SMS
2.93151e-183	0.940681	0.98	0.648	4.45618e-179	4	HN1
6.82075e-182	0.546456	0.849	0.273	1.03682e-177	4	RPL39L
2.60696e-178	0.798378	1	0.871	3.96284e-174	4	HNRNPA2B1
4.89259e-178	1.14294	0.986	0.676	7.43722e-174	4	TUBA1C
1.44981e-175	0.717113	0.995	0.769	2.20386e-171	4	RANBP1
6.93556e-175	0.779257	1	0.949	1.05427e-170	4	RAN
2.0394e-171	-1.37468	1	1	3.10009e-167	4	FTH1
8.34899e-170	1.0427	0.82	0.297	1.26913e-165	4	KPNA2
1.83314e-169	0.591865	0.914	0.363	2.78655e-165	4	DNMT1
1.11946e-168	0.549901	0.926	0.353	1.70169e-164	4	SKA2
1.36103e-167	0.514521	0.802	0.259	2.06891e-163	4	MZT1
1.31677e-166	0.928682	1	0.969	2.00163e-162	4	CALM2
9.08125e-164	0.729068	0.995	0.747	1.38044e-159	4	SNRPB
1.61909e-162	-0.610413	1	1	2.46117e-158	4	EEF1A1
5.24682e-159	0.704615	1	0.911	7.97569e-155	4	DRAP1
1.16745e-157	-1.12707	1	1	1.77465e-153	4	FTL
3.30264e-157	0.562461	1	1	5.02034e-153	4	LGALS1
3.94405e-156	1.22545	0.941	0.548	5.99535e-152	4	ARL6IP1
7.09446e-156	0.854507	1	0.847	1.07843e-151	4	EMP3
8.47115e-156	0.66408	1	0.994	1.2877e-151	4	PFN1
2.06387e-155	0.943529	1	0.677	3.13729e-151	4	C12orf75
7.26232e-153	-0.690926	0.998	1	1.10394e-148	4	RPL23
5.8991e-152	0.67752	0.989	0.762	8.96722e-148	4	H2AFV
5.9051e-151	0.692841	0.998	0.905	8.97634e-147	4	CALM1
4.43439e-150	-0.527889	1	1	6.74072e-146	4	RPL34
1.87793e-148	0.664539	1	0.979	2.85465e-144	4	DYNLL1
7.77266e-148	0.568433	0.917	0.436	1.18152e-143	4	CBX5
1.10506e-146	-0.564755	1	1	1.6798e-142	4	RPS4X
1.07385e-145	-0.77276	1	1	1.63235e-141	4	RPL39
7.33566e-145	1.15319	0.869	0.457	1.11509e-140	4	HMGB2
1.42792e-144	0.921662	1	0.861	2.17059e-140	4	TAGLN2
6.97811e-144	0.704389	0.998	0.932	1.06074e-139	4	CLIC1
2.31074e-143	-0.621362	1	1	3.51255e-139	4	RPL31
3.71867e-143	0.879345	1	0.925	5.65275e-139	4	S100A10
3.82026e-142	0.695956	0.971	0.576	5.80718e-138	4	TUBB6
5.2731e-142	0.611875	1	0.955	8.01564e-138	4	ARPC2
4.01386e-140	0.708164	1	0.885	6.10147e-136	4	RHOC
4.43005e-140	0.568627	0.991	0.891	6.73412e-136	4	SNRPG
1.56157e-139	-0.549128	1	1	2.37375e-135	4	RPL13A
5.42249e-138	0.593627	0.989	0.769	8.24273e-134	4	KPNB1
2.94203e-136	0.778605	0.986	0.58	4.47218e-132	4	AXL
3.20791e-136	0.701288	0.989	0.633	4.87634e-132	4	YWHAH
5.77517e-136	0.667397	0.91	0.469	8.77883e-132	4	BUB3
2.64432e-135	0.514441	1	0.958	4.01962e-131	4	COX8A
6.04639e-135	-0.530548	1	1	9.19112e-131	4	RPS27
9.26359e-135	0.585545	0.908	0.468	1.40816e-130	4	CACYBP
2.81985e-133	0.597959	0.993	0.714	4.28645e-129	4	CKAP4
2.82063e-132	0.552187	1	0.991	4.28765e-128	4	CFL1
1.61683e-131	-1.03062	0.995	0.994	2.45774e-127	4	NNMT
5.56706e-131	0.528881	0.932	0.455	8.46249e-127	4	PSIP1
3.14554e-130	0.555313	0.977	0.623	4.78154e-126	4	HNRNPR
5.77925e-130	0.758261	1	0.918	8.78503e-126	4	LMNA
1.54242e-129	0.594059	0.998	0.962	2.34464e-125	4	PTMS
1.85679e-128	0.916892	0.935	0.491	2.82251e-124	4	TM4SF1
4.01771e-128	-0.518394	1	1	6.10733e-124	4	RPL19
2.68714e-127	0.548646	0.921	0.483	4.08472e-123	4	RPA3
9.25048e-127	0.59033	0.989	0.742	1.40616e-122	4	TPM3
1.71265e-124	0.654863	0.977	0.616	2.60339e-120	4	NUCB2
3.02664e-124	0.544503	0.955	0.56	4.6008e-120	4	CBX1
7.75379e-124	0.666975	0.986	0.729	1.17865e-119	4	KIF5B
3.27363e-123	0.637799	0.991	0.695	4.97624e-119	4	PLP2
9.59663e-123	0.759655	0.858	0.34	1.45878e-118	4	CKB
2.53553e-122	-0.575184	1	0.998	3.85427e-118	4	IFITM3
6.89257e-120	0.820596	0.998	0.955	1.04774e-115	4	HSP90AA1
1.16663e-119	0.515136	0.991	0.851	1.7734e-115	4	ANP32B
3.19995e-118	0.644659	0.993	0.754	4.86424e-114	4	THY1
4.22001e-118	0.511182	0.964	0.56	6.41483e-114	4	LRRC59
9.47516e-118	-0.504868	1	1	1.44032e-113	4	RPS18
8.68484e-117	0.523015	0.937	0.51	1.32018e-112	4	HNRNPH3
1.81705e-116	0.507267	0.966	0.574	2.7621e-112	4	HNRNPM
3.07055e-116	0.50574	0.982	0.744	4.66755e-112	4	LSM4
9.1051e-116	-0.637273	1	1	1.38407e-111	4	RPS19
1.34299e-115	0.572434	1	0.945	2.04147e-111	4	PKM
2.08932e-115	0.662592	0.971	0.408	3.17597e-111	4	KRT14
2.7162e-114	0.511817	0.982	0.796	4.1289e-110	4	LSM5
1.34719e-113	0.587761	0.989	0.82	2.04786e-109	4	PPP1R14B
1.92603e-113	0.610117	0.788	0.305	2.92775e-109	4	MOK
8.06462e-113	0.518049	0.881	0.376	1.2259e-108	4	MGLL
1.64115e-112	0.550772	0.986	0.774	2.49472e-108	4	PA2G4
8.5169e-112	0.622439	1	0.864	1.29465e-107	4	PRKCDBP
3.08631e-111	0.562835	0.966	0.608	4.6915e-107	4	PSME2
7.39756e-110	-0.517254	1	1	1.1245e-105	4	RPS8
2.96182e-108	0.592352	1	0.958	4.50227e-104	4	CAV1
1.16166e-107	0.545709	0.995	0.844	1.76584e-103	4	RHEB
2.9347e-106	-0.533584	1	1	4.46104e-102	4	RPS5
2.37342e-105	0.616491	1	0.962	3.60784e-101	4	ENO1
5.48756e-105	0.609879	1	0.966	8.34163e-101	4	LDHA
3.15183e-104	-0.762567	0.932	0.961	4.79109e-100	4	NUPR1
3.52991e-104	0.527472	0.977	0.645	5.36581e-100	4	SPTBN1
1.31918e-103	0.503722	0.948	0.591	2.00529e-99	4	RAD21
3.36705e-101	-0.773205	0.975	0.98	5.11826e-97	4	HTRA1
2.73376e-100	0.547016	0.998	0.884	4.15559e-96	4	PTRF
6.90931e-100	-0.641263	0.986	0.991	1.05028e-95	4	ZFAS1
6.38871e-99	0.544155	0.986	0.683	9.71148e-95	4	ACTN4
1.18062e-98	0.64656	1	0.923	1.79466e-94	4	SRGN
1.28244e-98	0.647503	0.993	0.593	1.94944e-94	4	TNFRSF12A
2.15599e-98	0.524147	0.989	0.747	3.27731e-94	4	CYCS
2.57509e-97	-0.765051	0.964	0.976	3.91439e-93	4	C6orf48
2.9555e-96	0.671089	1	0.925	4.49265e-92	4	TPM1
6.83069e-96	-0.657822	0.998	0.999	1.03833e-91	4	DCN
8.08556e-95	0.731445	0.946	0.479	1.22909e-90	4	NREP
1.30316e-94	0.573581	1	0.998	1.98094e-90	4	ACTB
3.10907e-94	0.515902	0.845	0.413	4.7261e-90	4	ARHGAP29
1.46436e-93	-1.08807	0.288	0.718	2.22597e-89	4	FGF7
7.45766e-87	-0.604695	0.669	0.872	1.13364e-82	4	PNRC1
5.4731e-86	0.565856	1	0.996	8.31965e-82	4	ANXA2
1.47704e-83	0.566176	0.993	0.757	2.24524e-79	4	ANXA1
3.20605e-83	-0.514131	0.984	0.982	4.87352e-79	4	EIF3E
1.11103e-81	0.589462	0.995	0.649	1.68887e-77	4	IGFBP6
1.40847e-81	0.511615	0.995	0.891	2.14102e-77	4	HSP90B1
3.33026e-81	-0.783692	0.986	0.987	5.06233e-77	4	NPC2
3.7047e-80	-1.18773	0.773	0.885	5.63151e-76	4	SAT1
1.78741e-76	0.518948	0.998	0.749	2.71705e-72	4	CRIP1
2.07992e-76	-0.513459	0.989	0.987	3.16169e-72	4	GPX1
5.09993e-75	0.522974	0.739	0.345	7.75241e-71	4	HMGA1
6.49101e-75	-0.632627	0.84	0.924	9.86698e-71	4	OLFML3
8.39745e-75	-1.14115	0.637	0.849	1.2765e-70	4	IGFBP2
4.91557e-74	-0.703474	0.854	0.938	7.47216e-70	4	MMP2
2.76759e-73	-0.611577	0.658	0.808	4.20701e-69	4	SERPING1
5.41972e-71	-2.01917	0.777	0.841	8.23851e-67	4	MT1X
1.49005e-70	-0.562696	0.876	0.921	2.26503e-66	4	SNHG8
1.41554e-67	-0.796346	0.383	0.654	2.15176e-63	4	IL1R1
6.18221e-65	-0.5725	0.995	0.991	9.39757e-61	4	NEAT1
1.42491e-64	0.558364	0.944	0.605	2.166e-60	4	CCND1
2.02736e-63	-0.597546	0.782	0.907	3.0818e-59	4	CEBPD
2.15905e-62	-1.04823	0.074	0.472	3.28197e-58	4	APOD
3.60471e-60	-1.17382	0.009	0.412	5.47951e-56	4	APOE
5.11994e-60	0.55099	1	0.952	7.78282e-56	4	COL1A1
2.39369e-56	-0.594463	0.286	0.581	3.63865e-52	4	GPNMB
8.17168e-54	-1.04831	0.054	0.418	1.24218e-49	4	GPX3
4.63353e-53	1.29002	0.966	0.891	7.04342e-49	4	HIST1H4C
7.4187e-53	-0.590365	0.755	0.841	1.12772e-48	4	LEPR
3.26929e-52	-0.642805	0.653	0.815	4.96965e-48	4	GAS1
5.1701e-52	-0.54706	0.98	0.975	7.85906e-48	4	COL6A3
1.02301e-51	-0.793607	0.282	0.582	1.55508e-47	4	CFD
2.0227e-49	-0.587851	0.268	0.546	3.07471e-45	4	SRPX
2.07129e-49	0.637332	0.946	0.693	3.14856e-45	4	ITGA5
3.70171e-49	-0.701557	0.128	0.459	5.62697e-45	4	C10orf10
1.75905e-46	-0.786121	0.002	0.335	2.67394e-42	4	FABP4
1.81153e-45	-0.537624	0.896	0.897	2.7537e-41	4	NBL1
2.03646e-45	-1.10889	0.162	0.476	3.09563e-41	4	SAA1
3.51226e-45	-0.6071	0.282	0.569	5.33898e-41	4	PAPPA
1.44811e-44	-0.615131	0.029	0.356	2.20126e-40	4	PDK4
1.72062e-41	-0.524389	0.667	0.795	2.61551e-37	4	FOS
2.50551e-40	-0.539841	0.248	0.496	3.80862e-36	4	SAMHD1
1.5465e-39	-0.595789	0.809	0.887	2.35084e-35	4	CYP1B1
5.14252e-38	-0.584376	0.498	0.641	7.81715e-34	4	PLPP1
9.57606e-38	-0.588901	0.649	0.751	1.45566e-33	4	PDGFRA
2.13407e-34	-0.528589	0.842	0.857	3.244e-30	4	PLPP3
2.62336e-33	-1.15864	0.106	0.358	3.98777e-29	4	G0S2
1.57582e-32	-0.567706	0.198	0.44	2.39541e-28	4	SFRP2
1.99192e-32	-0.57889	0.273	0.49	3.02792e-28	4	AKR1C1
1.98871e-30	-0.601222	0.712	0.765	3.02303e-26	4	SOX4
1.47024e-28	-0.540072	0.459	0.573	2.23491e-24	4	STOM
1.82995e-28	-0.590956	0.975	0.965	2.78171e-24	4	MGST1
1.00867e-27	-0.518866	0.167	0.383	1.53329e-23	4	VMO1
1.78464e-20	-0.651306	0.39	0.523	2.71283e-16	4	SCD
3.18962e-15	-0.568104	0.676	0.663	4.84855e-11	4	MT1M
1.66188e-08	-0.50181	0.966	0.93	0.000252622	4	MT1E
4.00497e-129	-1.2604	0.976	1	6.08796e-125	5	MYL6
5.12371e-129	1.27596	0.855	0.386	7.78855e-125	5	LRRC75A
3.78725e-123	-1.01882	0.953	1	5.757e-119	5	IGFBP7
6.10726e-123	-1.04053	0.899	0.998	9.28364e-119	5	S100A11
9.20424e-119	-1.07417	0.845	0.998	1.39914e-114	5	CFL1
2.08509e-118	-0.805981	0.963	1	3.16955e-114	5	B2M
2.17218e-117	-1.09057	0.882	0.999	3.30192e-113	5	PFN1
1.53388e-110	-1.28336	0.926	0.999	2.33165e-106	5	ANXA2
6.08482e-107	-0.944725	0.959	0.999	9.24954e-103	5	CD63
2.575e-93	-0.834381	0.959	1	3.91425e-89	5	HSPB1
3.29018e-91	-1.14607	0.551	0.976	5.0014e-87	5	MYL12A
7.75086e-91	-1.18345	0.642	0.984	1.17821e-86	5	CALM2
2.91356e-84	-0.843282	0.584	0.979	4.42891e-80	5	TSPO
1.65853e-82	-0.789289	1	1	2.52112e-78	5	S100A6
1.09436e-80	-0.781087	0.453	0.963	1.66354e-76	5	PRDX1
3.17785e-80	-0.995103	0.855	0.995	4.83066e-76	5	MYL9
3.53744e-79	0.55969	1	1	5.37726e-75	5	RPL39
2.92969e-78	-0.776016	0.473	0.963	4.45342e-74	5	HLA-A
1.60314e-76	-0.779252	0.74	0.99	2.43693e-72	5	DYNLL1
1.52815e-75	-0.700299	0.709	0.99	2.32294e-71	5	GSTP1
2.36331e-75	-0.831509	0.534	0.962	3.59247e-71	5	MYL12B
8.11373e-75	1.09485	0.831	0.653	1.23337e-70	5	CTNNB1
9.43405e-75	-0.74218	0.635	0.988	1.43407e-70	5	UBB
1.34229e-74	-0.854807	0.666	0.976	2.04041e-70	5	ENO1
1.58447e-74	-1.63177	0.111	0.692	2.40855e-70	5	IGFBP6
5.60869e-74	-1.29339	0.216	0.786	8.52577e-70	5	CRIP1
7.74551e-73	-0.672197	0.622	0.98	1.17739e-68	5	TPI1
1.02585e-72	-0.837139	0.345	0.893	1.55939e-68	5	PRKCDBP
2.70363e-70	-0.800686	0.399	0.939	4.10978e-66	5	PCOLCE
2.82685e-70	-0.687205	0.429	0.94	4.2971e-66	5	MYDGF
4.4144e-69	-0.52055	0.885	0.996	6.71033e-65	5	SRP14
4.52919e-69	-1.47094	0.608	0.943	6.88482e-65	5	TPM1
6.26174e-69	-1.07562	0.997	1	9.51848e-65	5	TAGLN
2.2498e-68	-1.0227	0.966	1	3.41993e-64	5	ACTB
6.37169e-68	-1.25287	0.169	0.717	9.68561e-64	5	C12orf75
7.443e-68	-0.644399	0.804	0.991	1.13141e-63	5	IFITM2
1.64423e-67	-0.902895	0.503	0.944	2.49939e-63	5	SRGN
2.03738e-67	-0.897671	0.348	0.877	3.09702e-63	5	EMP3
2.37189e-67	-0.646193	0.581	0.98	3.60551e-63	5	SKP1
5.42541e-67	-0.96031	0.095	0.678	8.24717e-63	5	STMN1
7.3776e-67	-0.587589	0.581	0.973	1.12147e-62	5	POMP
1.86876e-66	-0.784154	0.139	0.722	2.84071e-62	5	CRIP2
1.91301e-66	-1.10409	0.078	0.639	2.90797e-62	5	TNFRSF12A
5.51929e-66	-0.631223	0.189	0.796	8.38988e-62	5	TMED9
2.0078e-65	-0.833093	0.49	0.94	3.05206e-61	5	LMNA
3.71516e-65	-0.796341	0.301	0.848	5.64742e-61	5	ARPC5
1.25915e-64	-0.631039	0.182	0.785	1.91403e-60	5	SNRPB
1.27879e-64	-0.626361	0.284	0.868	1.94389e-60	5	PSMB6
1.34629e-64	-0.918618	0.22	0.788	2.04649e-60	5	TUBA1A
4.51896e-64	-0.916314	0.986	1	6.86926e-60	5	CALD1
7.99706e-64	0.859406	0.858	0.711	1.21563e-59	5	B4GALT1
8.87031e-64	0.778249	0.537	0.209	1.34838e-59	5	PHKG1
1.66491e-63	-0.604909	0.253	0.849	2.53083e-59	5	HLA-C
2.21439e-63	-0.571953	0.243	0.852	3.36609e-59	5	PSMB3
1.7269e-62	-0.747084	0.412	0.903	2.62507e-58	5	CD151
1.92243e-62	-1.30285	0.432	0.887	2.92228e-58	5	TUBA1B
1.44877e-61	-0.857053	0.395	0.888	2.20228e-57	5	TAGLN2
1.73527e-60	-0.544632	0.294	0.894	2.63779e-56	5	ATPIF1
1.82958e-60	-1.19713	0.841	0.991	2.78114e-56	5	SPARC
2.70545e-60	-0.578863	0.446	0.957	4.11256e-56	5	NDUFA13
3.83488e-60	-0.628374	0.831	0.994	5.82941e-56	5	SH3BGRL3
8.38949e-60	-0.557904	0.321	0.905	1.27529e-55	5	NDUFC2
6.32628e-59	-1.93529	0.753	0.963	9.61657e-55	5	COL1A1
7.03555e-59	-0.54514	0.547	0.962	1.06947e-54	5	ATP5J2
3.80578e-58	-0.567118	0.429	0.925	5.78517e-54	5	GADD45GIP1
8.43466e-58	-0.573235	0.439	0.939	1.28215e-53	5	DAD1
1.05094e-57	-1.02132	0.598	0.942	1.59754e-53	5	S100A10
1.13765e-57	-0.574833	0.23	0.806	1.72934e-53	5	RCN3
1.56526e-57	-0.679841	0.622	0.962	2.37935e-53	5	PKM
3.37936e-57	-0.565376	0.243	0.817	5.13697e-53	5	PRDX2
5.81113e-57	-0.970478	0.432	0.89	8.8335e-53	5	MFAP5
6.61715e-57	-0.618941	0.122	0.675	1.00587e-52	5	YWHAH
9.26212e-57	-0.544831	1	1	1.40794e-52	5	LGALS1
1.01817e-56	-0.576072	0.291	0.847	1.54772e-52	5	EFEMP2
1.74299e-56	-0.707797	0.568	0.951	2.64952e-52	5	CLIC1
1.92213e-56	-0.669661	0.199	0.752	2.92183e-52	5	PDLIM7
2.79727e-56	-0.54193	0.368	0.907	4.25213e-52	5	GTF2H5
3.28336e-56	-1.43816	0.074	0.578	4.99103e-52	5	ELN
3.44278e-56	-0.59503	0.73	0.986	5.23338e-52	5	CD59
3.96143e-56	-0.706224	0.264	0.788	6.02178e-52	5	THY1
4.29134e-56	-0.996097	0.318	0.789	6.52327e-52	5	PRSS23
4.62499e-56	-0.575995	0.361	0.897	7.03045e-52	5	TMEM50A
8.43083e-56	-0.692276	0.253	0.789	1.28157e-51	5	SERPINH1
1.1502e-55	-0.682683	0.429	0.911	1.74842e-51	5	RHOC
1.34815e-55	-0.523918	0.584	0.974	2.04932e-51	5	ATP5G3
1.00191e-54	-0.715099	0.318	0.814	1.52301e-50	5	S100A16
6.54616e-54	-0.507604	0.436	0.939	9.95081e-50	5	NDUFB7
1.5087e-53	-0.703018	0.632	0.971	2.29337e-49	5	HSP90AA1
1.71434e-53	-0.500381	0.334	0.894	2.60597e-49	5	COPE
2.08994e-53	-0.511441	0.618	0.977	3.17692e-49	5	MGST3
3.60551e-53	-0.592211	0.233	0.785	5.48074e-49	5	HLA-B
1.58168e-52	-0.737028	0.976	0.999	2.40431e-48	5	TPM2
1.77055e-52	-0.658062	0.757	0.977	2.69142e-48	5	LDHA
2.19987e-52	-0.636464	0.895	0.996	3.34402e-48	5	TIMP1
1.37715e-51	-0.510248	0.943	0.998	2.0934e-47	5	CST3
1.91554e-51	-0.647595	0.5	0.927	2.91181e-47	5	CALM1
2.64748e-51	-0.602284	0.713	0.975	4.02444e-47	5	PTMS
3.88648e-51	-0.514999	0.318	0.862	5.90783e-47	5	REXO2
5.99693e-51	-0.509087	0.595	0.968	9.11593e-47	5	SUB1
7.39936e-51	-0.606953	0.973	1	1.12478e-46	5	DSTN
8.78507e-51	-0.762502	0.23	0.74	1.33542e-46	5	FHL1
1.11716e-50	-0.535982	0.557	0.963	1.6982e-46	5	ANXA5
1.2457e-50	0.545162	1	1	1.89359e-46	5	FTH1
1.40387e-50	-0.501361	0.432	0.929	2.13403e-46	5	TRAPPC1
1.68409e-50	-1.7435	0.459	0.845	2.55999e-46	5	CTGF
2.46039e-50	-0.631529	0.152	0.669	3.74004e-46	5	SDC2
3.53524e-50	-0.715155	0.703	0.971	5.37392e-46	5	CAV1
9.2749e-50	-1.51096	0.179	0.641	1.40988e-45	5	POSTN
9.78902e-50	-0.575051	0.47	0.935	1.48803e-45	5	DRAP1
1.89026e-49	-1.02368	0.959	0.999	2.87339e-45	5	COL1A2
5.66791e-49	-0.851878	0.051	0.525	8.6158e-45	5	NREP
7.15278e-49	-1.04347	0.618	0.93	1.08729e-44	5	CCDC80
1.51244e-48	-1.19688	0.003	0.458	2.29906e-44	5	KRT14
5.04152e-48	-0.585179	0.753	0.99	7.66362e-44	5	HMGB1
1.92909e-47	-0.774851	0.568	0.921	2.93241e-43	5	FHL2
4.3907e-47	-0.580996	0.682	0.969	6.6743e-43	5	ARPC2
1.13986e-46	-0.56283	0.375	0.875	1.7327e-42	5	ARF4
2.8644e-46	-0.712051	0.399	0.851	4.35417e-42	5	ACTN1
4.51909e-46	0.502293	0.963	0.975	6.86947e-42	5	C6orf48
4.80883e-46	-1.46025	0.855	0.983	7.3099e-42	5	ACTA2
6.80424e-46	-0.547463	0.365	0.856	1.03431e-41	5	ARPC1B
4.86818e-45	-0.575767	0.787	0.986	7.40012e-41	5	ITGB1
2.70075e-44	-0.577991	0.301	0.789	4.10541e-40	5	ANXA1
5.98222e-44	-0.56941	0.179	0.656	9.09358e-40	5	LINC00152
7.03461e-44	-0.527275	0.598	0.969	1.06933e-39	5	LAPTM4A
1.87173e-43	-0.74359	0.706	0.957	2.84522e-39	5	BGN
2.32506e-43	-0.620225	0.334	0.826	3.53432e-39	5	NQO1
3.06815e-43	-0.534973	0.608	0.949	4.6639e-39	5	S100A13
7.21448e-43	-0.637249	0.155	0.637	1.09667e-38	5	TUBB4B
1.22709e-42	-0.833981	0.541	0.908	1.8653e-38	5	COL8A1
3.00705e-42	-0.598435	0.436	0.887	4.57102e-38	5	EFEMP1
9.04588e-42	-0.853663	0.368	0.795	1.37506e-37	5	SERPINE2
9.51475e-42	-0.881135	0.409	0.872	1.44634e-37	5	LUM
1.2064e-40	-0.769233	0.53	0.895	1.83385e-36	5	CYR61
1.64002e-40	-0.727573	0.395	0.804	2.493e-36	5	SULF1
3.13131e-40	-0.648804	0.091	0.527	4.75991e-36	5	ADIRF
3.99814e-40	-0.564231	0.757	0.98	6.07758e-36	5	MFGE8
8.69042e-40	-0.558747	0.179	0.643	1.32103e-35	5	CCND1
9.55519e-40	-0.681434	0.578	0.903	1.45248e-35	5	PTRF
3.58911e-39	-0.501277	0.439	0.896	5.4558e-35	5	HNRNPA2B1
4.68634e-39	-0.54221	0.693	0.975	7.12371e-35	5	UBC
6.90739e-39	-0.599834	0.064	0.485	1.04999e-34	5	SERPINE1
1.90931e-38	-0.698473	0.699	0.964	2.90234e-34	5	TUBB
5.09167e-38	-0.528565	0.024	0.419	7.73985e-34	5	PHLDA2
1.14872e-37	-0.533416	0.48	0.918	1.74616e-33	5	PLAC9
2.20944e-37	-0.528866	0.27	0.718	3.35858e-33	5	ACTN4
2.57168e-37	-0.545494	0.105	0.533	3.90921e-33	5	TM4SF1
3.2644e-37	-0.657138	0.74	0.973	4.96221e-33	5	ID3
5.2224e-37	-0.505726	0.145	0.595	7.93857e-33	5	MDK
3.28456e-35	-0.504073	0.277	0.728	4.99286e-31	5	PALLD
1.09246e-34	-0.535821	0.149	0.575	1.66065e-30	5	INHBA
1.91425e-34	-0.724629	0.497	0.922	2.90985e-30	5	H2AFZ
9.8921e-33	-0.678019	0.777	0.978	1.5037e-28	5	CRYAB
8.45519e-31	-0.600529	0.919	0.997	1.28527e-26	5	FN1
1.15967e-29	-0.705746	0.054	0.396	1.76282e-25	5	TNFRSF11B
9.25165e-29	-0.58751	0.486	0.912	1.40634e-24	5	HIST1H4C
2.03629e-27	-0.570632	0.199	0.58	3.09536e-23	5	RABGAP1
6.10725e-24	-0.604193	0	0.264	9.28362e-20	5	ANKRD1
6.36542e-19	0.521797	0.426	0.281	9.67607e-15	5	C1orf56
2.99945e-14	0.661682	0.5	0.415	4.55947e-10	5	APOL2
1.25855e-13	0.571384	0.507	0.451	1.91312e-09	5	EGR1
6.15842e-13	-0.749873	0.213	0.461	9.36141e-09	5	IGFBP5
6.16309e-09	0.525492	0.321	0.208	9.36852e-05	5	IGF1
0	0.743905	0.852	0.074	0	6	CLSPN
0	0.639749	0.848	0.069	0	6	GINS2
0	0.61661	0.876	0.098	0	6	HELLS
7.67198e-306	0.573811	0.816	0.084	1.16622e-301	6	CENPU
1.10076e-230	0.665201	0.848	0.134	1.67326e-226	6	ATAD2
1.63874e-218	0.850322	0.896	0.156	2.49105e-214	6	TYMS
4.44904e-216	0.552143	0.816	0.127	6.76299e-212	6	MCM3
2.21216e-214	0.763106	0.668	0.082	3.36271e-210	6	RRM2
5.14361e-211	0.639388	0.848	0.15	7.81881e-207	6	DNAJC9
1.40115e-206	0.834068	0.868	0.153	2.1299e-202	6	UBE2C
1.15092e-203	0.567028	0.716	0.096	1.74951e-199	6	CDK1
2.9257e-196	0.604614	0.812	0.141	4.44735e-192	6	MCM7
7.36696e-183	0.660601	0.78	0.126	1.11985e-178	6	TOP2A
7.31727e-167	0.551331	0.624	0.084	1.1123e-162	6	MKI67
3.41485e-165	0.777403	0.888	0.195	5.19092e-161	6	TK1
5.60371e-161	1.35457	0.912	0.231	8.51819e-157	6	ANKRD1
2.64007e-154	0.944101	0.94	0.31	4.01317e-150	6	PCNA
1.97903e-152	0.585417	0.82	0.181	3.00832e-148	6	UBE2T
7.78806e-151	0.566506	0.78	0.166	1.18386e-146	6	RNASEH2A
1.81843e-133	0.560267	0.732	0.141	2.7642e-129	6	CENPF
2.84292e-133	1.03389	0.92	0.278	4.32153e-129	6	KIAA0101
2.25486e-130	0.534648	0.848	0.215	3.42762e-126	6	SMC2
2.36456e-120	0.875341	0.98	0.384	3.59436e-116	6	PHLDA2
3.89847e-116	0.583893	0.92	0.325	5.92607e-112	6	USP1
1.07618e-115	0.655355	0.928	0.377	1.63591e-111	6	DNMT1
1.34662e-112	1.15047	1	0.902	2.047e-108	6	H2AFZ
2.66991e-112	0.708977	0.9	0.273	4.05853e-108	6	HES4
3.00397e-110	-0.713253	1	1	4.56634e-106	6	EEF1A1
6.22055e-106	0.785986	0.996	0.813	9.45586e-102	6	DEK
1.04338e-102	0.747894	0.992	0.754	1.58604e-98	6	SNRPB
5.69858e-101	0.987018	1	0.644	8.66241e-97	6	STMN1
1.03749e-100	0.659072	0.952	0.385	1.57709e-96	6	ARSJ
9.04143e-100	-1.22886	1	1	1.37439e-95	6	FTL
1.29117e-97	0.869563	1	0.952	1.96271e-93	6	TUBB
3.12073e-97	0.772036	0.992	0.642	4.74383e-93	6	YWHAH
7.66326e-97	0.529803	0.808	0.22	1.16489e-92	6	PPP1R14A
1.36241e-96	0.824794	1	0.865	2.07099e-92	6	TAGLN2
2.82704e-96	0.689066	0.92	0.387	4.29738e-92	6	SMC4
1.82068e-95	0.817747	1	0.925	2.76761e-91	6	SRGN
3.26478e-95	0.703591	0.948	0.466	4.96279e-91	6	CKS1B
1.89e-94	0.996828	0.96	0.452	2.87299e-90	6	SERPINE1
2.9478e-94	1.08418	1	0.865	4.48095e-90	6	TUBA1B
5.2529e-93	0.705149	0.996	0.775	7.98493e-89	6	RANBP1
6.60229e-93	0.652898	1	0.994	1.00361e-88	6	PFN1
1.90959e-92	-0.631115	1	1	2.90277e-88	6	RPS27
6.70133e-92	0.667158	0.94	0.387	1.01867e-87	6	MGLL
3.56676e-91	-0.55254	1	1	5.42183e-87	6	RPL34
3.70216e-89	0.637298	1	0.774	5.62765e-85	6	KPNB1
4.36713e-89	1.0257	0.976	0.422	6.63847e-85	6	KRT14
4.61001e-89	0.833426	1	0.851	7.00767e-85	6	EMP3
7.18893e-89	0.539017	0.788	0.246	1.09279e-84	6	SCUBE3
1.44301e-88	0.879998	0.996	0.612	2.19352e-84	6	CCND1
2.18008e-87	-0.58991	1	1	3.31394e-83	6	RPL13A
7.72999e-87	0.746552	0.932	0.466	1.17504e-82	6	HMGB2
8.56812e-87	0.911243	0.992	0.606	1.30244e-82	6	TUBB4B
2.00765e-86	0.858823	1	0.604	3.05183e-82	6	TNFRSF12A
2.03308e-86	0.98033	0.976	0.491	3.09048e-82	6	NREP
9.05e-86	-1.14163	0.988	0.995	1.37569e-81	6	NNMT
1.20307e-85	-0.81248	1	1	1.82879e-81	6	RPL39
2.19847e-85	0.663796	1	0.908	3.34189e-81	6	CALM1
1.6782e-84	0.541208	0.944	0.442	2.55103e-80	6	DTYMK
1.85419e-84	0.909959	1	0.686	2.81855e-80	6	C12orf75
2.41482e-81	0.661732	0.996	0.703	3.67076e-77	6	PLP2
5.13608e-81	1.02195	1	0.824	7.80735e-77	6	CTGF
1.04106e-80	0.608789	0.996	0.649	1.58252e-76	6	SRSF2
4.13564e-79	0.513949	0.896	0.375	6.28659e-75	6	NASP
4.37408e-79	0.638769	0.956	0.655	6.64904e-75	6	STRA13
2.33313e-78	0.622423	0.996	0.888	3.5466e-74	6	RHOC
2.96639e-78	0.576868	0.98	0.639	4.50921e-74	6	HNRNPAB
9.0032e-78	1.0592	0.988	0.544	1.36858e-73	6	ELN
2.05466e-77	-0.531462	1	1	3.1233e-73	6	RPS28
1.65968e-76	0.656005	0.988	0.586	2.52288e-72	6	TUBB6
3.85242e-75	-0.895444	0.912	0.977	5.85607e-71	6	C6orf48
5.41361e-75	0.625937	0.948	0.605	8.22923e-71	6	SRSF7
9.58854e-75	0.61316	1	0.934	1.45755e-70	6	CLIC1
1.80641e-74	0.679771	0.996	0.689	2.74593e-70	6	CRIP2
2.37655e-74	-0.516713	1	1	3.6126e-70	6	RPL26
6.14255e-74	0.738756	0.996	0.698	9.33729e-70	6	ITGA5
1.02428e-73	-0.995877	0.972	0.988	1.557e-69	6	NPC2
1.77232e-73	-1.00747	0.908	0.933	2.69411e-69	6	MMP2
1.94773e-73	0.601742	1	0.95	2.96074e-69	6	RAN
2.32427e-73	0.616039	0.696	0.211	3.53312e-69	6	ACAN
1.0119e-72	-0.526159	1	1	1.5382e-68	6	RPS4X
2.43507e-72	0.523139	1	0.963	3.70155e-68	6	TSPO
4.00505e-71	0.504205	0.984	0.57	6.08808e-67	6	LRRC59
6.24344e-71	0.565378	0.996	0.726	9.49065e-67	6	FUS
8.01756e-71	0.578964	1	0.98	1.21875e-66	6	HMGB1
1.14537e-70	0.674877	1	0.998	1.74108e-66	6	ACTB
5.79075e-70	0.676243	0.992	0.684	8.80252e-66	6	TUBA1C
3.57172e-69	0.525809	0.984	0.751	5.42937e-65	6	LSM4
1.49286e-68	-1.13122	1	1	2.2693e-64	6	FTH1
2.34297e-68	-0.554347	1	1	3.56154e-64	6	RPL31
1.53027e-67	0.547489	0.996	0.721	2.32616e-63	6	CKAP4
2.93468e-66	0.599171	1	0.887	4.46101e-62	6	PTRF
1.93276e-65	0.891833	0.992	0.783	2.93799e-61	6	IGFBP3
5.31664e-65	0.50389	1	0.874	8.08183e-61	6	HNRNPA2B1
6.16028e-65	-0.693247	0.968	0.991	9.36425e-61	6	ZFAS1
8.55039e-65	0.554533	1	0.959	1.29975e-60	6	CAV1
9.19368e-65	0.523038	0.896	0.402	1.39753e-60	6	DSP
3.70268e-64	-0.582666	0.996	1	5.62844e-60	6	RPL23
8.1722e-64	0.525522	0.972	0.624	1.24226e-59	6	HNRNPD
1.06467e-63	0.531381	0.992	0.853	1.61841e-59	6	DUT
1.10158e-63	-0.629069	1	1	1.6745e-59	6	RPS19
1.10202e-63	0.528704	0.908	0.443	1.67518e-59	6	UBE2S
4.88508e-63	0.663521	0.996	0.828	7.4258e-59	6	ACTN1
9.20895e-63	0.544598	1	0.987	1.39985e-58	6	SH3BGRL3
1.46706e-62	-0.636942	0.956	0.977	2.23007e-58	6	RAB13
3.78815e-62	0.518498	0.88	0.379	5.75837e-58	6	RAMP1
5.94671e-62	1.43956	0.976	0.893	9.0396e-58	6	HIST1H4C
1.02535e-61	0.597706	1	0.969	1.55863e-57	6	CALM2
1.69909e-61	-0.524811	1	1	2.58279e-57	6	RPS8
2.03774e-61	-1.02909	0.696	0.889	3.09756e-57	6	CYP1B1
2.47639e-61	-1.30536	0.652	0.886	3.76436e-57	6	SAT1
7.69072e-61	0.525144	0.976	0.558	1.16907e-56	6	CRIM1
2.37615e-60	0.719944	1	0.927	3.61199e-56	6	TPM1
2.42954e-60	0.516763	0.996	0.7	3.69314e-56	6	WDR1
2.76589e-60	0.562148	1	0.963	4.20443e-56	6	ENO1
1.6462e-59	-0.500795	0.996	0.996	2.50239e-55	6	UQCRB
3.00828e-59	0.545105	1	0.88	4.57288e-55	6	CD151
4.19235e-59	-0.592529	0.968	0.983	6.3728e-55	6	EIF3E
3.42015e-58	-1.15408	0.252	0.708	5.19898e-54	6	FGF7
1.48535e-57	0.502804	1	0.999	2.25788e-53	6	MYL6
4.0298e-57	0.526534	0.968	0.581	6.1257e-53	6	LASP1
4.18769e-57	0.539428	0.992	0.824	6.36571e-53	6	PPP1R14B
3.11137e-56	0.63623	1	0.891	4.7296e-52	6	COL8A1
5.28202e-56	0.754724	1	0.953	8.0292e-52	6	COL1A1
5.86684e-56	0.619966	1	0.993	8.91819e-52	6	FN1
1.78124e-55	0.756745	0.784	0.354	2.70766e-51	6	HMGA1
6.52307e-55	0.505965	1	0.914	9.91572e-51	6	DRAP1
9.38485e-55	0.556107	0.996	0.788	1.42659e-50	6	S100A16
1.64783e-54	0.551768	0.98	0.638	2.50487e-50	6	SDC2
2.63184e-53	0.628158	1	0.927	4.00066e-49	6	S100A10
4.61506e-53	0.632998	1	0.877	7.01536e-49	6	CYR61
7.81192e-52	0.605529	1	0.996	1.18749e-47	6	ANXA2
1.70508e-51	-0.768377	0.82	0.902	2.59189e-47	6	CEBPD
2.30332e-50	-0.611386	0.696	0.866	3.50128e-46	6	PNRC1
3.7028e-50	-0.561715	0.984	0.987	5.62863e-46	6	GPX1
7.77864e-50	0.530441	0.992	0.78	1.18243e-45	6	PA2G4
1.00127e-49	0.890636	0.976	0.612	1.52203e-45	6	POSTN
3.03207e-49	-0.614752	0.856	0.92	4.60904e-45	6	SNHG8
3.40408e-47	-0.662457	0.864	0.921	5.17455e-43	6	OLFML3
5.98577e-47	0.545309	0.988	0.711	9.09897e-43	6	FHL1
3.99726e-46	0.861151	0.96	0.641	6.07623e-42	6	PTX3
1.11574e-45	-0.653264	0.992	0.991	1.69603e-41	6	NEAT1
1.3357e-45	-0.890697	0.732	0.851	2.0304e-41	6	TGFBI
3.75481e-44	0.500847	1	0.958	5.70769e-40	6	MYL12A
1.27162e-43	-0.686542	0.86	0.898	1.93299e-39	6	NBL1
8.16503e-42	-0.789405	0.312	0.649	1.24117e-37	6	IL1R1
8.51287e-41	0.513874	1	0.781	1.29404e-36	6	SULF1
4.02041e-39	0.57126	0.964	0.751	6.11143e-35	6	COL4A1
8.16125e-38	-0.582312	0.964	0.959	1.24059e-33	6	NUPR1
2.72255e-37	-1.94734	0.76	0.84	4.13855e-33	6	MT1X
3.69813e-37	0.523719	1	0.997	5.62153e-33	6	COL1A2
7.1012e-36	0.611379	0.956	0.773	1.07945e-31	6	SSB
9.1263e-36	-0.554652	0.712	0.827	1.38729e-31	6	C1R
5.65139e-34	-0.633321	0.62	0.793	8.59068e-30	6	FOS
2.72114e-33	0.569969	1	0.956	4.1364e-29	6	HSP90AA1
4.17151e-32	-0.520552	0.244	0.551	6.34111e-28	6	CRISPLD2
8.4909e-31	-0.668267	0.692	0.809	1.2907e-26	6	GAS1
8.62263e-31	-1.03009	0.048	0.409	1.31073e-26	6	GPX3
8.86016e-31	-0.545432	0.988	0.975	1.34683e-26	6	COL6A3
9.21671e-31	-0.593673	0.24	0.54	1.40103e-26	6	SRPX
1.58498e-30	-0.525147	0.708	0.802	2.40933e-26	6	SERPING1
7.98241e-30	-1.12847	0.044	0.4	1.21341e-25	6	APOE
2.8798e-29	-0.677925	0.644	0.749	4.37758e-25	6	PDGFRA
4.87277e-29	-0.559403	0.3	0.573	7.4071e-25	6	GPNMB
7.92547e-29	-0.646737	0.172	0.487	1.20475e-24	6	AKR1C1
5.86085e-27	-0.689791	0.972	0.965	8.90907e-23	6	MGST1
3.53377e-26	-0.620128	0.024	0.348	5.37169e-22	6	PDK4
3.63529e-26	-0.571892	0.924	0.923	5.526e-22	6	BTG1
4.40875e-26	-0.509211	0.984	0.979	6.70175e-22	6	HTRA1
1.46066e-25	-0.544648	0.22	0.49	2.22035e-21	6	SAMHD1
2.4884e-25	-0.983877	0.176	0.458	3.78261e-21	6	APOD
5.06771e-25	-0.653319	0.148	0.45	7.70342e-21	6	C10orf10
1.92232e-24	-0.758862	0.016	0.325	2.92212e-20	6	FABP4
5.92975e-24	-1.10356	0.048	0.353	9.01381e-20	6	G0S2
9.79041e-24	-0.596055	0.14	0.435	1.48824e-19	6	SFRP2
3.73034e-21	-0.671774	0.752	0.762	5.67049e-17	6	SOX4
1.67856e-18	-0.709524	0.328	0.522	2.55158e-14	6	SCD
1.17064e-17	-0.529981	0.584	0.653	1.77949e-13	6	GLUL
4.99811e-16	-1.06029	0.296	0.464	7.59763e-12	6	SAA1
1.58385e-14	-1.15719	0.248	0.458	2.4076e-10	6	IGFBP5
8.26336e-11	-0.606321	0.892	0.852	1.25611e-06	6	LUM
2.75135e-10	-0.544902	0.932	0.932	4.18233e-06	6	MT1E
0	1.21728	0.618	0.022	0	7	PLIN4
0	1.19023	0.716	0.027	0	7	PLIN1
0	1.18748	0.818	0.066	0	7	ACACB
0	0.671596	0.533	0.015	0	7	CEBPA
0	0.540787	0.533	0.01	0	7	TUSC5
2.91901e-259	1.29246	0.804	0.101	4.43719e-255	7	CIDEC
7.62042e-202	1.14112	0.476	0.038	1.15838e-197	7	ADIPOQ
5.85556e-196	1.37079	0.813	0.143	8.90104e-192	7	HSD11B1
3.11877e-182	3.1613	0.982	0.324	4.74085e-178	7	G0S2
1.16601e-128	0.52316	0.444	0.054	1.77245e-124	7	IL17RE
4.57147e-124	1.01362	0.667	0.144	6.94909e-120	7	GPAM
2.88844e-106	2.15674	0.942	0.502	4.39072e-102	7	SCD
1.62285e-92	1.11946	0.991	0.969	2.4669e-88	7	DBI
1.54985e-89	0.946662	0.947	0.518	2.35592e-85	7	SRPX
4.40017e-87	0.765293	0.436	0.076	6.68871e-83	7	FAM213A
1.04911e-86	-0.905802	0.982	0.999	1.59474e-82	7	ACTG1
1.14781e-84	-2.78163	0.756	0.961	1.74479e-80	7	COL1A1
6.30594e-82	-1.15759	0.996	0.999	9.58566e-78	7	CALD1
1.13024e-80	1.6155	0.716	0.263	1.71808e-76	7	NMB
3.90266e-78	0.835502	0.782	0.314	5.93243e-74	7	AKR1C2
7.95276e-78	1.01393	1	0.964	1.2089e-73	7	MGST1
2.54016e-72	1.4408	0.853	0.374	3.86129e-68	7	APOE
2.59783e-72	-1.40567	0.991	0.998	3.94896e-68	7	COL1A2
3.2685e-71	0.886392	0.924	0.555	4.96845e-67	7	STOM
5.45061e-70	2.89904	0.747	0.302	8.28547e-66	7	FABP4
5.9293e-68	0.944565	0.867	0.465	9.01312e-64	7	AKR1C1
3.57598e-65	1.41971	0.991	0.97	5.43585e-61	7	CRYAB
3.38822e-64	-0.786974	0.991	0.999	5.15043e-60	7	DSTN
7.27004e-64	-1.67865	0.76	0.935	1.10512e-59	7	TPM1
2.36527e-63	-1.14907	0.338	0.802	3.59545e-59	7	SULF1
8.21157e-63	-1.23614	0.489	0.906	1.24824e-58	7	COL8A1
2.46771e-62	0.801578	0.8	0.323	3.75116e-58	7	PDK4
2.0185e-61	-1.1843	0.671	0.937	3.06832e-57	7	THBS1
1.42054e-58	-1.06113	0.991	0.999	2.15937e-54	7	ACTB
3.98041e-58	0.508771	0.6	0.207	6.05063e-54	7	TGFBR3
3.33086e-57	0.935487	0.773	0.435	5.06324e-53	7	PLA2G16
2.48192e-55	1.53504	0.413	0.109	3.77277e-51	7	FABP5
9.39349e-54	-1.06791	0.556	0.89	1.4279e-49	7	CYR61
2.62064e-53	-1.36735	0.24	0.71	3.98364e-49	7	C12orf75
8.89373e-53	-1.22647	0.409	0.782	1.35194e-48	7	PRSS23
1.20995e-52	0.52924	0.716	0.309	1.83924e-48	7	METTL7A
1.2235e-51	0.556887	1	0.987	1.85984e-47	7	NPC2
2.78839e-51	0.551012	0.64	0.277	4.23863e-47	7	PCOLCE2
4.60076e-51	0.502158	0.627	0.239	6.99362e-47	7	ACSL1
5.77968e-51	-1.16092	0.107	0.632	8.78569e-47	7	TNFRSF12A
2.65554e-50	0.649063	0.569	0.222	4.03669e-46	7	FASN
3.20744e-47	1.03513	0.818	0.592	4.87563e-43	7	FADS1
7.20473e-46	-0.819839	0.982	0.994	1.09519e-41	7	FN1
8.52472e-46	-1.53309	0.076	0.573	1.29584e-41	7	ELN
1.47217e-45	-0.906606	0.996	0.997	2.23785e-41	7	ANXA2
2.54143e-45	-0.966483	0.996	1	3.86322e-41	7	TAGLN
2.60648e-45	-0.596404	0.893	0.973	3.96211e-41	7	FSTL1
5.85951e-45	0.688266	0.516	0.168	8.90705e-41	7	CES1
9.08687e-45	0.849109	0.689	0.376	1.38129e-40	7	PLIN2
7.75206e-44	-0.678327	0.364	0.76	1.17839e-39	7	COL5A1
2.41082e-43	-0.750787	0.902	0.973	3.66469e-39	7	GAS6
3.77828e-43	-0.71681	0.2	0.651	5.74337e-39	7	LINC00152
4.6077e-43	-0.795355	0.293	0.724	7.00416e-39	7	PALLD
5.74237e-43	-0.620036	0.987	0.992	8.72898e-39	7	CFL1
9.23875e-43	-1.43924	0.956	0.979	1.40438e-38	7	ACTA2
1.31975e-42	-0.53898	0.467	0.832	2.00615e-38	7	CNN2
5.14502e-42	-1.73493	0.564	0.838	7.82095e-38	7	CTGF
5.49719e-42	-0.740139	0.324	0.748	8.35628e-38	7	STC2
6.08829e-42	-0.580768	0.627	0.88	9.25481e-38	7	PDLIM2
1.46798e-41	-0.607471	0.911	0.966	2.23147e-37	7	PTMS
1.49351e-41	-0.660607	0.991	0.994	2.27029e-37	7	PFN1
1.62368e-41	-0.681587	0.053	0.534	2.46816e-37	7	LMO7
4.59856e-41	-0.532211	0.938	0.985	6.99027e-37	7	IFITM2
1.03563e-40	-0.722573	0.996	0.999	1.57426e-36	7	TPM2
2.85862e-40	-0.825411	0.729	0.913	4.34538e-36	7	FHL2
1.63874e-39	-0.805242	0.631	0.863	2.49105e-35	7	EMP3
1.78559e-39	-0.768496	0.947	0.986	2.71427e-35	7	COL3A1
1.01832e-38	-0.63127	0.778	0.938	1.54795e-34	7	MARCKS
1.06057e-38	-0.78166	0.658	0.876	1.61217e-34	7	TAGLN2
1.16139e-38	-0.840983	0.862	0.95	1.76543e-34	7	BGN
1.96914e-38	-0.671404	0.822	0.932	2.99329e-34	7	COL5A2
3.0433e-38	-0.722888	0.52	0.803	4.62611e-34	7	S100A16
5.03013e-38	-0.798405	0.907	0.961	7.6463e-34	7	MYL12A
1.3481e-37	-0.649085	0.373	0.722	2.04924e-33	7	PLP2
4.82066e-37	-0.578786	0.822	0.929	7.32789e-33	7	FLNA
7.81155e-37	0.571934	0.982	0.875	1.18743e-32	7	SAT1
1.1991e-36	-1.19477	0.009	0.454	1.82275e-32	7	KRT14
2.47876e-36	0.7505	0.827	0.556	3.76796e-32	7	CFD
2.71384e-36	-0.522224	0.138	0.577	4.1253e-32	7	TGFB1I1
3.15182e-36	-0.665755	0.502	0.815	4.79108e-32	7	THBS2
8.47241e-36	-0.571974	0.724	0.916	1.28789e-31	7	LOXL1
2.87538e-35	0.577661	0.36	0.105	4.37086e-31	7	TIMP4
2.90366e-35	-0.573845	0.707	0.905	4.41385e-31	7	GALNT1
4.56742e-35	-0.644488	0.396	0.74	6.94294e-31	7	PDLIM7
7.81971e-35	-0.581102	0.871	0.951	1.18867e-30	7	PKM
2.36012e-34	-0.677727	0.64	0.832	3.58762e-30	7	ARPC5
4.99037e-33	-1.36322	0.387	0.678	7.58586e-29	7	IGFBP6
5.28447e-32	0.760548	0.64	0.414	8.03292e-28	7	PNPLA2
5.40179e-32	-0.591052	0.782	0.895	8.21126e-28	7	RHOC
6.46153e-32	-0.679123	0.427	0.708	9.82217e-28	7	CRIP2
1.08433e-31	-0.500409	0.107	0.527	1.64829e-27	7	ITGA11
7.19913e-31	-0.667396	0.987	0.99	1.09434e-26	7	MYL9
2.38919e-30	-0.605005	0.671	0.875	3.6318e-26	7	EFEMP1
2.43942e-30	-0.649706	0.569	0.852	3.70816e-26	7	CTHRC1
2.81484e-30	-0.762276	0.947	0.971	4.27884e-26	7	CALM2
2.96677e-30	-0.576058	0.893	0.937	4.50978e-26	7	CLIC1
4.0211e-30	-0.827445	0.138	0.518	6.11248e-26	7	NREP
4.43268e-30	0.676857	0.364	0.126	6.73811e-26	7	RBP4
1.292e-29	-0.65171	0.267	0.614	1.96397e-25	7	AXL
1.65349e-29	0.51775	0.831	0.628	2.51347e-25	7	ECH1
2.9198e-29	-0.542632	0.618	0.839	4.43839e-25	7	MYH9
4.71758e-29	0.524326	0.862	0.715	7.1712e-25	7	ETFB
5.20774e-29	-0.784417	0.324	0.665	7.91629e-25	7	STMN1
7.29365e-29	-0.528106	0.253	0.61	1.10871e-24	7	TUBB6
7.85982e-29	-0.647075	0.036	0.417	1.19477e-24	7	CEMIP
3.5649e-28	-0.796997	0.751	0.876	5.41901e-24	7	MFAP5
7.38228e-28	-0.523641	0.609	0.826	1.12218e-23	7	DEK
1.13333e-27	-1.03433	0.604	0.769	1.72278e-23	7	CRIP1
3.66932e-27	-0.656826	0.898	0.955	5.57773e-23	7	TUBB
6.43304e-27	0.516989	0.782	0.438	9.77887e-23	7	APOD
1.0302e-26	0.500585	0.507	0.273	1.566e-22	7	VKORC1L1
6.04777e-26	-0.627193	0.213	0.569	9.19322e-22	7	INHBA
6.70309e-26	-0.524623	0.88	0.948	1.01894e-21	7	MYL12B
6.86288e-26	-0.617923	0.12	0.48	1.04323e-21	7	SERPINE1
2.0339e-25	0.582344	0.667	0.453	3.09173e-21	7	CHCHD10
2.89846e-25	-1.04218	0.796	0.871	4.40596e-21	7	TUBA1B
4.51764e-25	-0.625571	0.787	0.916	6.86726e-21	7	COL12A1
5.01464e-25	0.51292	0.813	0.627	7.62276e-21	7	PLPP1
5.68023e-25	-0.791689	0.049	0.393	8.63452e-21	7	TNFRSF11B
8.41412e-25	-0.632615	0.711	0.838	1.27903e-20	7	ACTN1
9.68201e-25	-0.553894	0.462	0.708	1.47176e-20	7	ACTN4
2.27386e-24	-0.508938	0.36	0.663	3.4565e-20	7	YWHAH
8.25153e-24	0.677505	0.64	0.44	1.25432e-19	7	CDKN2C
1.39607e-23	-0.590457	0.427	0.717	2.12217e-19	7	ITGA5
1.77664e-23	-0.56532	0.902	0.923	2.70067e-19	7	LMNA
2.81182e-23	-0.667954	0.551	0.772	4.27425e-19	7	TUBA1A
3.66367e-23	-0.54225	0.182	0.527	5.56915e-19	7	TM4SF1
1.09796e-22	-0.542861	1	0.999	1.66901e-18	7	MYL6
1.69864e-22	-0.585717	0.338	0.633	2.58211e-18	7	CCND1
3.41327e-22	-0.769184	0.551	0.786	5.18851e-18	7	SERPINE2
4.59679e-22	-0.506541	0.422	0.703	6.98758e-18	7	TUBA1C
5.63458e-22	-0.675038	0.267	0.574	8.56512e-18	7	RABGAP1
3.8102e-21	-1.37673	0.409	0.63	5.79188e-17	7	POSTN
5.44651e-20	0.608124	0.844	0.762	8.27924e-16	7	CYB5A
4.49337e-19	-0.559425	0.844	0.892	6.83037e-15	7	PTRF
6.22258e-19	-0.594616	0.031	0.308	9.45895e-15	7	KIAA0101
9.01446e-18	-0.586673	0.004	0.261	1.37029e-13	7	ANKRD1
7.00987e-16	-0.805781	0.996	0.985	1.06557e-11	7	SPARC
1.77548e-14	0.654916	0.698	0.451	2.69891e-10	7	SAA1
2.14278e-14	-0.58413	0.813	0.908	3.25725e-10	7	H2AFZ
7.52414e-12	-0.679421	0.8	0.855	1.14374e-07	7	LUM
8.40214e-10	0.552857	0.52	0.432	1.27721e-05	7	AGPAT2
5.67263e-126	1.10881	0.946	0.282	8.62297e-122	8	KIAA0101
4.12672e-109	1.51294	1	0.995	6.27303e-105	8	MT2A
2.65442e-105	1.53902	1	0.931	4.03498e-101	8	MT1E
5.5276e-92	1.47906	0.971	0.656	8.4025e-88	8	MT1M
2.37396e-84	1.44959	1	0.833	3.60865e-80	8	MT1X
4.83497e-82	-0.843613	1	0.999	7.34963e-78	8	MALAT1
2.49725e-74	0.611043	1	0.99	3.79608e-70	8	HNRNPA1
5.02153e-65	0.550257	0.623	0.179	7.63322e-61	8	CDKN3
5.1515e-59	0.686377	0.775	0.319	7.83079e-55	8	PTTG1
5.94142e-56	0.646167	0.966	0.77	9.03155e-52	8	H2AFV
5.15748e-54	1.0209	0.745	0.312	7.83988e-50	8	DKK1
1.12986e-51	0.648905	0.956	0.67	1.7175e-47	8	ANKRD28
2.49246e-51	0.638053	0.99	0.928	3.78879e-47	8	HMGN2
5.46287e-45	-0.548457	1	1	8.3041e-41	8	TMSB4X
1.79465e-44	0.519094	0.912	0.602	2.72804e-40	8	FKBP5
1.59771e-43	-1.30083	0.5	0.798	2.42868e-39	8	IGFBP3
5.47327e-40	-0.633515	1	0.999	8.31992e-36	8	DSTN
5.51472e-40	-0.54464	0.971	0.984	8.38292e-36	8	IFITM2
1.05465e-39	0.562717	0.779	0.387	1.60317e-35	8	TNC
7.65836e-39	0.558037	0.931	0.745	1.16415e-34	8	COPS8
1.14707e-35	0.547379	0.466	0.152	1.74367e-31	8	CENPF
1.60549e-32	-0.667989	0.838	0.902	2.44051e-28	8	PLAC9
9.64487e-31	-0.789274	0.946	0.948	1.46612e-26	8	BGN
2.31676e-30	-1.15955	0.039	0.452	3.52171e-26	8	KRT14
2.37406e-30	-1.0317	0.897	0.919	3.60881e-26	8	CCDC80
1.00986e-27	-0.666866	0.436	0.718	1.53509e-23	8	PALLD
3.0658e-26	-0.659619	0.784	0.872	4.66032e-22	8	VCAN
1.33008e-25	-1.50503	0.358	0.631	2.02186e-21	8	POSTN
1.69286e-25	-0.729879	0.647	0.799	2.57331e-21	8	TIMP3
2.09869e-25	-0.654491	0.049	0.416	3.19022e-21	8	CEMIP
8.44689e-25	-1.11208	0.926	0.93	1.28401e-20	8	TPM1
1.66001e-24	-0.986083	0.995	0.985	2.52338e-20	8	SPARC
2.75082e-24	-0.7952	0.034	0.392	4.18152e-20	8	TNFRSF11B
5.03029e-24	-0.611096	1	0.99	7.64655e-20	8	MYL9
5.3422e-24	-0.560554	0.789	0.871	8.12068e-20	8	EFEMP1
9.2629e-24	-0.585375	1	0.999	1.40805e-19	8	TPM2
1.11196e-23	-0.729033	1	0.998	1.6903e-19	8	ACTB
1.18617e-23	-0.576756	0.569	0.734	1.8031e-19	8	PDLIM7
5.49277e-23	-0.622522	0.877	0.913	8.34956e-19	8	COL12A1
2.07269e-22	-0.650992	0.27	0.566	3.15069e-18	8	INHBA
7.26073e-22	-0.663844	0.564	0.724	1.1037e-17	8	FHL1
9.1434e-22	-0.794497	0.225	0.514	1.38989e-17	8	NREP
1.37648e-21	-0.618234	0.373	0.632	2.09238e-17	8	CCND1
5.3189e-21	-0.722884	0.657	0.769	8.08526e-17	8	TUBA1A
1.0075e-20	-0.694643	1	1	1.5315e-16	8	TAGLN
1.59439e-20	-0.596194	1	0.993	2.42363e-16	8	FN1
2.2704e-20	-1.27519	0.569	0.672	3.45123e-16	8	IGFBP6
9.77421e-20	-0.631817	0.966	0.959	1.48578e-15	8	MYL12A
1.03046e-19	-0.52426	1	0.999	1.5664e-15	8	MYL6
4.07914e-19	-0.681215	0.319	0.572	6.20069e-15	8	RABGAP1
1.45126e-18	-0.593314	0.525	0.768	2.20607e-14	8	SOX4
1.45844e-18	-1.06066	0.985	0.978	2.21698e-14	8	ACTA2
7.09629e-18	-0.689117	0.922	0.929	1.07871e-13	8	THBS1
9.45827e-17	-0.535775	0.912	0.89	1.43775e-12	8	PTRF
1.02636e-16	-0.781167	0.74	0.772	1.56016e-12	8	PRSS23
2.87477e-16	-0.530239	0.902	0.908	4.36994e-12	8	FHL2
6.69147e-16	-1.18446	0.392	0.563	1.01717e-11	8	ELN
6.91425e-16	-0.532021	0.77	0.836	1.05104e-11	8	ACTN1
8.36053e-16	-0.775176	0.755	0.857	1.27088e-11	8	LUM
1.30967e-15	-0.605683	1	0.999	1.99082e-11	8	CALD1
5.1711e-15	-0.780644	0.52	0.619	7.86059e-11	8	TNFRSF12A
8.86849e-15	-0.511829	0.627	0.702	1.3481e-10	8	CRIP2
3.16051e-14	-0.575743	0.309	0.515	4.80428e-10	8	ADIRF
4.99588e-13	-0.527118	0.985	0.97	7.59424e-09	8	CRYAB
5.56498e-13	0.520343	0.696	0.568	8.45933e-09	8	ARL6IP1
7.10506e-13	-0.828949	0.765	0.764	1.08004e-08	8	CRIP1
1.01394e-11	-1.2311	0.26	0.456	1.54129e-07	8	IGFBP5
2.17296e-11	-0.724116	1	0.997	3.30311e-07	8	COL1A2
6.67191e-11	-1.40929	0.985	0.954	1.0142e-06	8	COL1A1
5.7108e-70	-1.75838	0.982	1	8.68098e-66	9	MALAT1
2.98734e-68	-1.92852	0.658	0.996	4.54106e-64	9	NEAT1
1.02994e-67	0.836341	0.623	0.12	1.56561e-63	9	ACTC1
2.23009e-66	-1.75176	0.421	0.997	3.38997e-62	9	MT-ND1
3.20473e-66	0.956374	1	0.995	4.87151e-62	9	S100A11
8.80689e-65	-1.64165	0.886	0.999	1.33874e-60	9	MT-CO2
1.80957e-63	-1.73547	0.833	0.999	2.75072e-59	9	MT-CO3
6.70587e-61	1.3813	0.746	0.211	1.01936e-56	9	KRT18
1.11729e-59	0.612893	1	1	1.69839e-55	9	TMSB10
3.28081e-59	-1.63904	0.816	0.999	4.98717e-55	9	MT-CO1
2.36957e-58	-1.53443	0.693	0.998	3.60199e-54	9	MT-CYB
3.17235e-58	-1.53087	0.684	0.999	4.8223e-54	9	MT-ND4
9.79245e-58	-1.51421	0.596	0.998	1.48855e-53	9	MT-ND2
1.06835e-56	0.777086	1	1	1.624e-52	9	S100A6
1.48449e-55	0.791738	1	0.997	2.25657e-51	9	POLR2L
2.15728e-54	-1.42187	0.684	0.997	3.27929e-50	9	MT-ATP6
5.6019e-54	-1.1798	0.351	0.99	8.51544e-50	9	MT-ND5
1.20882e-52	0.641308	0.518	0.103	1.83752e-48	9	PSG5
2.60423e-51	0.568842	1	0.999	3.95869e-47	9	RPL22
7.08269e-50	-1.286	0.649	0.997	1.07664e-45	9	MT-ND3
3.41286e-49	0.726886	1	0.987	5.18788e-45	9	SH3BGRL3
5.14671e-49	0.640142	1	0.988	7.82352e-45	9	UQCR11
2.8117e-48	0.62804	1	1	4.27406e-44	9	LGALS1
3.88691e-48	0.528717	1	0.999	5.90849e-44	9	OST4
8.0847e-48	0.616654	1	0.993	1.22896e-43	9	NDUFA4
1.74194e-47	0.985743	1	0.928	2.64792e-43	9	S100A10
3.35231e-47	0.800536	1	0.945	5.09584e-43	9	MYL12B
1.94702e-46	0.831886	0.991	0.954	2.95966e-42	9	USMG5
2.62617e-45	0.823906	1	1	3.99203e-41	9	TAGLN
7.13993e-45	0.748532	0.982	0.945	1.08534e-40	9	ATP5J2
1.29597e-44	0.606066	0.579	0.144	1.97e-40	9	KRT19
2.3977e-44	0.771824	1	0.99	3.64474e-40	9	MYL9
3.2486e-44	0.65342	1	0.976	4.9382e-40	9	SEC61G
4.49947e-44	0.588412	1	0.996	6.83964e-40	9	UQCRB
6.29885e-43	-1.01801	0.298	0.895	9.57488e-39	9	ENAH
6.90687e-43	0.675665	1	0.983	1.04991e-38	9	IFITM2
1.16528e-42	0.977606	0.982	0.665	1.77135e-38	9	IGFBP6
2.67197e-42	1.06581	0.939	0.805	4.06167e-38	9	NQO1
3.46555e-42	0.610182	1	0.979	5.26798e-38	9	GSTP1
6.65505e-42	0.817257	0.693	0.224	1.01163e-37	9	CRABP2
1.99213e-41	0.525578	0.5	0.115	3.02824e-37	9	PSG4
4.60576e-41	0.8714	1	0.999	7.00121e-37	9	TPM2
4.65105e-41	0.542242	1	0.984	7.07006e-37	9	COX7A2
4.84042e-41	1.05729	0.886	0.434	7.35793e-37	9	KRT14
6.086e-41	0.66618	1	0.964	9.25133e-37	9	SKP1
1.49059e-40	1.29105	0.956	0.852	2.26585e-36	9	LUM
3.87797e-40	0.500162	1	0.996	5.8949e-36	9	HINT1
8.94339e-40	0.850504	0.693	0.247	1.35948e-35	9	CCL2
9.22131e-40	0.739025	0.991	0.959	1.40173e-35	9	MYL12A
1.25813e-39	-1.05363	0.404	0.931	1.91248e-35	9	BTG1
3.84195e-38	0.606241	1	0.999	5.84015e-34	9	MYL6
1.78651e-37	0.660015	1	0.994	2.71567e-33	9	PFN1
1.20822e-36	-0.691524	0.544	0.943	1.83662e-32	9	MTDH
2.5278e-36	-0.847814	0.474	0.936	3.8425e-32	9	PRRX1
3.10576e-36	0.538089	1	0.987	4.72106e-32	9	CD99
3.35507e-36	0.840029	1	0.691	5.10005e-32	9	C12orf75
4.10642e-36	-0.973536	0.702	0.98	6.24217e-32	9	COL6A3
7.6108e-36	0.797025	0.991	0.76	1.15692e-31	9	CRIP1
1.89175e-35	0.678769	0.991	0.854	2.87565e-31	9	EMP3
2.07957e-35	0.690802	1	0.998	3.16115e-31	9	ACTB
2.32502e-35	0.588315	0.982	0.981	3.53427e-31	9	UBL5
3.47695e-35	0.739155	0.991	0.87	5.28531e-31	9	MFAP5
8.5203e-35	-0.765648	0.316	0.88	1.29517e-30	9	RHOBTB3
1.00276e-34	0.647286	0.982	0.948	1.5243e-30	9	PKM
1.00519e-34	-1.00967	0.228	0.814	1.52799e-30	9	GAS1
1.5146e-34	0.630292	0.991	0.942	2.30235e-30	9	PRDX1
2.20236e-34	-0.856736	0.298	0.853	3.3478e-30	9	KLF6
2.90899e-34	0.587474	1	0.963	4.42195e-30	9	TSPO
5.88248e-34	0.51493	1	0.998	8.94196e-30	9	IGFBP7
4.33594e-33	0.647838	0.991	0.935	6.59106e-29	9	S100A13
4.70009e-33	-0.712688	0.175	0.789	7.1446e-29	9	PDGFRB
1.92658e-32	0.762339	0.886	0.504	2.9286e-28	9	ADIRF
3.65948e-32	-0.636685	0.237	0.825	5.56278e-28	9	PRRC2C
3.87413e-32	0.572402	1	0.997	5.88906e-28	9	ANXA2
5.33452e-32	-0.548068	0.965	0.999	8.10901e-28	9	EEF2
1.14162e-31	0.502291	0.991	0.969	1.73537e-27	9	ATP5I
1.31323e-31	-0.65428	0.333	0.858	1.99624e-27	9	SRRM2
1.51461e-31	0.95625	0.965	0.868	2.30236e-27	9	TUBA1B
1.63671e-31	-0.603798	0.114	0.741	2.48796e-27	9	ANKRD11
2.62523e-31	0.648702	0.947	0.899	3.99062e-27	9	RBX1
4.10167e-31	-0.610981	0.272	0.846	6.23495e-27	9	EIF3A
7.34888e-31	0.520485	1	0.989	1.1171e-26	9	PPDPF
3.86051e-30	-0.881856	0.184	0.754	5.86837e-26	9	PDGFRA
4.35795e-30	-0.657672	0.228	0.812	6.62451e-26	9	EPS8
9.61085e-30	0.634897	1	0.985	1.46094e-25	9	SPARC
1.01582e-29	-0.729457	0.096	0.687	1.54414e-25	9	ANKRD28
1.90284e-29	0.580118	0.991	0.93	2.89251e-25	9	FKBP1A
2.32577e-29	-0.562046	0.702	0.972	3.5354e-25	9	CCNI
3.9019e-29	-0.60549	0.149	0.731	5.93128e-25	9	LPP
5.43639e-29	0.679864	0.965	0.776	8.26385e-25	9	SERPINE2
5.45273e-29	-0.70523	0.026	0.619	8.28869e-25	9	FKBP5
2.03689e-28	-0.773686	0.289	0.844	3.09628e-24	9	LEPR
2.45788e-28	0.504142	1	0.962	3.73622e-24	9	ATOX1
2.96142e-28	0.949999	0.833	0.71	4.50165e-24	9	EIF5A
3.071e-28	0.545645	0.982	0.926	4.66823e-24	9	PHPT1
3.33108e-28	-1.02197	0.553	0.887	5.06358e-24	9	CYP1B1
3.33654e-28	-0.554353	0.193	0.772	5.07188e-24	9	OSBPL8
6.28679e-28	-0.711304	0.114	0.674	9.55654e-24	9	HIPK2
3.38804e-27	-0.642268	0.035	0.609	5.15015e-23	9	REV3L
3.50165e-27	-0.544159	0.202	0.765	5.32286e-23	9	PNISR
3.94449e-27	0.529597	0.974	0.963	5.99601e-23	9	MGST3
5.02251e-27	0.543407	0.982	0.882	7.63472e-23	9	CD151
5.4977e-27	-0.546433	0.263	0.828	8.35705e-23	9	JAK1
9.79838e-27	-1.26315	0.474	0.885	1.48945e-22	9	SAT1
1.26976e-26	-2.18775	0.474	0.843	1.93016e-22	9	MT1X
1.41775e-26	-0.781645	0.833	0.982	2.15513e-22	9	HTRA1
1.62015e-26	-0.596604	0.167	0.734	2.46279e-22	9	RHOQ
2.03716e-26	-0.520745	0.114	0.694	3.09669e-22	9	RBMS1
2.72076e-26	0.648518	0.965	0.917	4.13583e-22	9	PCOLCE
2.86436e-26	-0.734086	0.105	0.659	4.35411e-22	9	GLUL
3.58427e-26	-0.506316	0.123	0.697	5.44844e-22	9	UBE2H
5.01982e-26	0.681383	0.982	0.97	7.63062e-22	9	CALM2
6.47892e-26	-0.527059	0.219	0.757	9.8486e-22	9	DDX17
7.26141e-26	-0.536459	0.14	0.715	1.10381e-21	9	DDR2
8.85532e-26	0.600839	0.965	0.972	1.3461e-21	9	RPS27L
1.4771e-25	-0.511026	0.105	0.676	2.24534e-21	9	WNK1
1.67482e-25	0.676975	0.912	0.768	2.5459e-21	9	ANXA1
1.91938e-25	0.556156	0.939	0.81	2.91765e-21	9	PSME1
2.16021e-25	-1.23125	0.491	0.842	3.28373e-21	9	IGFBP2
2.52593e-25	-0.588128	0.64	0.956	3.83967e-21	9	LEPROT
2.93899e-25	-0.810567	0.123	0.646	4.46755e-21	9	IL1R1
3.32045e-25	0.533876	0.921	0.871	5.04742e-21	9	NDUFA3
3.47996e-25	0.77267	0.816	0.574	5.28989e-21	9	MDK
4.07689e-25	0.55271	0.939	0.825	6.19728e-21	9	MRPL33
4.82527e-25	0.565287	0.921	0.793	7.33489e-21	9	PRDX2
4.98876e-25	0.660545	0.737	0.443	7.58342e-21	9	ECM1
5.30054e-25	0.764036	0.895	0.764	8.05736e-21	9	TUBA1A
7.44031e-25	-0.628096	0.281	0.803	1.131e-20	9	MAP4K4
7.89796e-25	-0.5531	0.07	0.615	1.20057e-20	9	EBF1
8.56841e-25	-0.582095	0.579	0.929	1.30248e-20	9	TTC3
8.67464e-25	0.505256	1	0.978	1.31863e-20	9	ACTA2
9.31096e-25	-0.544107	0.386	0.866	1.41536e-20	9	NFIC
1.07896e-24	0.504825	0.965	0.936	1.64012e-20	9	COX7B
1.32868e-24	-0.568081	0.184	0.708	2.01973e-20	9	DST
1.46561e-24	0.588145	0.982	0.937	2.22788e-20	9	NDUFA13
2.3091e-24	-0.539579	0.132	0.677	3.51007e-20	9	MT-ND6
2.56031e-24	0.633878	0.921	0.793	3.89192e-20	9	S100A16
5.20007e-24	-0.591194	0.228	0.772	7.90463e-20	9	RAB31
6.13605e-24	-0.703873	0.412	0.845	9.32741e-20	9	ZFP36L1
1.21698e-23	0.512566	0.991	0.974	1.84993e-19	9	UBB
1.27948e-23	-0.512384	0.5	0.908	1.94494e-19	9	RBM39
1.4041e-23	-0.623313	0.596	0.946	2.13437e-19	9	BASP1
1.47102e-23	-0.786035	0.482	0.876	2.2361e-19	9	VCAN
1.73247e-23	-0.542318	0.272	0.777	2.63353e-19	9	CDH11
1.9998e-23	-0.602439	0.43	0.867	3.03989e-19	9	PNRC1
2.01326e-23	-0.630051	0.096	0.608	3.06036e-19	9	TSC22D3
2.48631e-23	-0.506946	0.263	0.8	3.77943e-19	9	RALBP1
2.7091e-23	0.513595	1	0.999	4.1181e-19	9	ACTG1
3.6518e-23	-0.520985	0.14	0.674	5.5511e-19	9	ZEB1
5.82995e-23	0.563203	0.754	0.398	8.86211e-19	9	PHLDA2
6.05817e-23	0.55997	0.947	0.871	9.20902e-19	9	PRKCDBP
7.63488e-23	-0.659656	0.447	0.885	1.16058e-18	9	ARID5B
1.04899e-22	0.595273	0.851	0.748	1.59457e-18	9	RNF181
1.17903e-22	-0.539513	0.053	0.573	1.79225e-18	9	CPM
1.28577e-22	-0.612412	0.404	0.824	1.9545e-18	9	RRBP1
2.39823e-22	-0.525923	0.412	0.877	3.64556e-18	9	EIF4B
3.24719e-22	-0.517932	0.798	0.982	4.93605e-18	9	BRI3
3.62652e-22	-0.507746	0.474	0.918	5.51267e-18	9	CAST
6.81763e-22	0.605612	0.825	0.472	1.03635e-17	9	PAGE2
6.81835e-22	0.551466	0.912	0.91	1.03646e-17	9	TRAPPC1
6.83239e-22	-0.546612	0.07	0.572	1.03859e-17	9	KCNE4
9.71865e-22	-0.645504	0.175	0.682	1.47733e-17	9	TWIST1
1.18622e-21	0.649184	0.789	0.626	1.80318e-17	9	PSME2
1.80389e-21	-0.714942	0.07	0.56	2.74209e-17	9	PAPPA
2.7471e-21	-0.528857	0.325	0.789	4.17587e-17	9	KPNB1
2.85032e-21	-0.627019	0.36	0.792	4.33277e-17	9	ZFP36L2
3.39879e-21	0.505391	0.526	0.216	5.16651e-17	9	APELA
3.70037e-21	-0.605783	0.395	0.821	5.62494e-17	9	NEXN
1.10922e-20	0.515573	0.904	0.873	1.68613e-16	9	LY6E
1.46834e-20	0.546189	0.956	0.98	2.23203e-16	9	DYNLL1
1.55919e-20	0.544311	0.904	0.766	2.37013e-16	9	SERPINH1
3.0047e-20	0.588476	0.842	0.652	4.56745e-16	9	STMN1
1.22184e-19	-0.515663	0.579	0.901	1.85732e-15	9	SET
1.52383e-19	0.567089	0.886	0.613	2.31638e-15	9	TNFRSF12A
2.573e-19	-0.505159	0.632	0.941	3.91121e-15	9	NCL
3.75746e-19	0.60078	0.93	0.954	5.71172e-15	9	TUBB
7.07055e-19	-0.598076	0.289	0.736	1.07479e-14	9	JUN
9.75543e-19	-0.585733	0.132	0.606	1.48292e-14	9	FADS1
2.166e-18	-0.536674	0.658	0.921	3.29254e-14	9	TCEAL3
4.73975e-18	-0.578798	0.061	0.487	7.20489e-14	9	SAMHD1
5.66331e-18	-0.998544	0.026	0.455	8.6088e-14	9	APOD
6.64007e-18	0.608912	0.798	0.616	1.00936e-13	9	TUBB4B
6.9065e-18	0.602509	0.754	0.513	1.04986e-13	9	TM4SF1
8.33994e-18	-0.705939	0.553	0.861	1.26775e-13	9	PLPP3
3.36796e-17	-0.999457	0.737	0.935	5.11963e-13	9	MT1E
7.60164e-17	0.554889	0.772	0.659	1.15552e-12	9	COX7A1
2.26054e-16	-0.526441	0.14	0.57	3.43624e-12	9	GPNMB
3.69096e-16	0.522375	0.719	0.54	5.61063e-12	9	MAGED2
4.63933e-16	-0.518749	0.289	0.702	7.05225e-12	9	CADM3
4.85985e-16	0.517891	0.904	0.965	7.38746e-12	9	UBC
4.93683e-16	-0.59204	0.632	0.904	7.50447e-12	9	CEBPD
5.08308e-16	-0.562832	0.158	0.572	7.72679e-12	9	STOM
8.02124e-16	-1.01619	0.018	0.403	1.21931e-11	9	GPX3
8.70308e-16	0.540526	0.789	0.731	1.32296e-11	9	AK1
9.26679e-16	0.545824	0.693	0.541	1.40864e-11	9	TP53I3
9.53776e-16	-0.666986	0.904	0.988	1.44983e-11	9	NPC2
1.17785e-15	-0.522553	0.482	0.803	1.79045e-11	9	LIMA1
1.62148e-15	-1.13577	0.018	0.394	2.46482e-11	9	APOE
2.25832e-15	-0.715299	0.272	0.67	3.43286e-11	9	MT1M
3.0429e-15	-0.532465	0.14	0.536	4.62552e-11	9	SRPX
1.4466e-14	-0.504824	0.053	0.427	2.19898e-10	9	COL11A1
3.91643e-14	0.500493	0.518	0.283	5.95336e-10	9	C1orf56
4.61268e-14	-0.717849	0.088	0.464	7.01174e-10	9	SAA1
8.72888e-14	-0.624611	0	0.342	1.32688e-09	9	PDK4
1.65847e-13	-0.638398	0.614	0.9	2.52103e-09	9	HIST1H4C
1.95026e-13	-1.15591	0.009	0.348	2.9646e-09	9	G0S2
2.12953e-13	-0.60288	0.912	0.996	3.23709e-09	9	NNMT
3.45917e-13	-0.623567	0.096	0.445	5.25829e-09	9	C10orf10
4.35268e-13	-0.817999	0.43	0.697	6.61651e-09	9	FGF7
1.02441e-12	-0.762502	0	0.32	1.55721e-08	9	FABP4
1.07744e-12	0.506108	0.807	0.779	1.63781e-08	9	RNH1
2.11308e-12	-0.549902	0.228	0.569	3.21209e-08	9	CFD
6.08619e-12	-0.52635	0.395	0.713	9.25161e-08	9	ITGA5
1.57813e-11	-0.572681	0.447	0.767	2.39892e-07	9	SOX4
5.12301e-10	-0.593063	0.254	0.57	7.78749e-06	9	RABGAP1
1.34085e-09	-0.546493	0.789	0.896	2.03822e-05	9	COL8A1
1.59015e-08	-0.605545	0.228	0.52	0.000241718	9	SCD
2.04407e-08	-0.987851	0.991	0.995	0.000310719	9	MT2A
2.85677e-06	-0.585506	0.868	0.93	0.0434258	9	THBS1
