# Supplementary material for: LncRNA NEAT1 controls the lineage fates of BMSCs during skeletal aging by impairing mitochondrial function and pluripotency maintenance
Source: Cell Death Differ. 2021 Sep 8;29(2):351–65. doi: 10.1038/s41418-021-00858-0 (PMC8816946; doi:10.1038/s41418-021-00858-0)
Supplement: Supplementary file 11 — Supplementary Table2 [file 41418_2021_858_MOESM11_ESM.xlsx]

## Sheet: promoter
Matrix ID	Name	Score	Relative score	Sequence ID	Start	End	Strand	Predicted sequence
CN0199.1	LM199	20.0315	0.894348	NC_000011.10:65421498-65422797	854	870	-	CATCTGGAAAATTCCAG
MA0746.2	SP3	18.4375	0.988226	NC_000011.10:65421498-65422797	964	976	+	CGCCACGCCCCCA
MA1513.1	KLF15	17.8747	1	NC_000011.10:65421498-65422797	729	739	+	GCCCCGCCCCC
MA0741.1	KLF16	17.6824	1	NC_000011.10:65421498-65422797	965	975	+	GCCACGCCCCC
UN0110.1	ATF6B	17.5208	0.975348	NC_000011.10:65421498-65422797	755	766	-	GATGACGTCAGC
UN0110.1	ATF6B	17.4394	0.974381	NC_000011.10:65421498-65422797	755	766	+	GCTGACGTCATC
MA1512.1	KLF11	17.404	0.997828	NC_000011.10:65421498-65422797	965	975	+	GCCACGCCCCC
MA0079.3	SP1	17.3958	1	NC_000011.10:65421498-65422797	729	739	+	GCCCCGCCCCC
MA0516.1	SP2	17.0373	0.955245	NC_000011.10:65421498-65422797	729	743	+	GCCCCGCCCCCAACC
MA1140.2	JUNB(var.2)	16.8617	0.939561	NC_000011.10:65421498-65422797	755	766	-	GATGACGTCAGC
MA1511.1	KLF10	16.5978	0.985251	NC_000011.10:65421498-65422797	965	975	+	GCCACGCCCCC
MA0162.2	EGR1	16.5566	0.957487	NC_000011.10:65421498-65422797	343	356	+	TCCCCACCCCCACC
MA0656.1	JDP2(var.2)	16.4866	0.958743	NC_000011.10:65421498-65422797	755	766	-	GATGACGTCAGC
MA0746.2	SP3	16.4811	0.962639	NC_000011.10:65421498-65422797	728	740	+	CGCCCCGCCCCCA
MA0741.1	KLF16	16.3844	0.97878	NC_000011.10:65421498-65422797	729	739	+	GCCCCGCCCCC
UN0199.1	ZNF518A	16.1948	0.968116	ace1	41	50	-	TAAATAAAAA
MA0679.2	ONECUT1	16.1703	0.91979	NC_000011.10:65421498-65422797	310	325	+	AAAAAATAAATAAATA
MA0656.1	JDP2(var.2)	16.1339	0.954931	NC_000011.10:65421498-65422797	755	766	+	GCTGACGTCATC
UN0122.1	FOSB	15.9911	0.942988	NC_000011.10:65421498-65422797	755	766	+	GCTGACGTCATC
MA1564.1	SP9	15.8961	0.974546	NC_000011.10:65421498-65422797	965	976	+	GCCACGCCCCCA
MA1131.1	FOSL2::JUN(var.2)	15.8743	0.968946	NC_000011.10:65421498-65422797	756	766	-	GATGACGTCAG
MA1140.2	JUNB(var.2)	15.8622	0.923496	NC_000011.10:65421498-65422797	755	766	+	GCTGACGTCATC
CN0199.1	LM199	15.832	0.840849	NC_000011.10:65421498-65422797	851	867	+	CGCCTGGAATTTTCCAG
MA0746.1	SP3	15.819	1	NC_000011.10:65421498-65422797	965	975	+	GCCACGCCCCC
UN0122.1	FOSB	15.7711	0.939785	NC_000011.10:65421498-65422797	755	766	-	GATGACGTCAGC
MA0747.1	SP8	15.7561	0.971626	NC_000011.10:65421498-65422797	965	976	+	GCCACGCCCCCA
MA0018.3	CREB1	15.7048	0.982362	NC_000011.10:65421498-65422797	755	766	+	GCTGACGTCATC
MA0018.3	CREB1	15.7048	0.982362	NC_000011.10:65421498-65422797	755	766	-	GATGACGTCAGC
MA0605.2	ATF3	15.6108	0.957562	NC_000011.10:65421498-65422797	755	766	+	GCTGACGTCATC
MA0834.1	ATF7	15.5144	0.940877	NC_000011.10:65421498-65422797	754	767	-	CGATGACGTCAGCG
MA0484.1	HNF4G	15.5057	0.949069	NC_000011.10:65421498-65422797	189	203	+	ACGGTCCAAAGTCCT
MA0039.4	KLF4	15.4802	0.986971	NC_000011.10:65421498-65422797	342	353	+	CTCCCCACCCCC
MA0599.1	KLF5	15.4658	1	NC_000011.10:65421498-65422797	729	738	+	GCCCCGCCCC
CN0123.1	LM123	15.4612	0.844073	NC_000011.10:65421498-65422797	76	92	+	AGATGCCATTTTCCATT
MA0162.2	EGR1	15.4264	0.945384	NC_000011.10:65421498-65422797	841	854	+	CCTCCGCCGCCGCC
MA1475.1	CREB3L4(var.2)	15.3404	0.96305	NC_000011.10:65421498-65422797	755	766	-	GATGACGTCAGC
MA1517.1	KLF6	15.3203	0.997062	NC_000011.10:65421498-65422797	900	910	-	CACCACGCCCA
MA1127.1	FOSB::JUN	15.312	0.947019	NC_000011.10:65421498-65422797	755	765	+	GCTGACGTCAT
MA0605.2	ATF3	15.3116	0.954497	NC_000011.10:65421498-65422797	755	766	-	GATGACGTCAGC
MA1107.2	KLF9	15.2953	0.8992	NC_000011.10:65421498-65422797	963	978	+	CCGCCACGCCCCCAGC
MA0834.1	ATF7	15.2778	0.93826	NC_000011.10:65421498-65422797	754	767	+	CGCTGACGTCATCG
MA1513.1	KLF15	15.2666	0.962364	NC_000011.10:65421498-65422797	956	966	+	CCCCCGCCCGC
UN0120.1	ETV7(var.2)	15.1541	0.933866	NC_000011.10:65421498-65422797	1017	1029	+	ACATCCGGGAAGA
MA1145.1	FOSL2::JUND(var.2)	15.1308	0.929652	NC_000011.10:65421498-65422797	753	767	-	CGATGACGTCAGCGC
MA1475.1	CREB3L4(var.2)	15.1153	0.958924	NC_000011.10:65421498-65422797	755	766	+	GCTGACGTCATC
MA1139.1	FOSL2::JUNB(var.2)	15.0968	0.945761	NC_000011.10:65421498-65422797	755	766	-	GATGACGTCAGC
MA0679.2	ONECUT1	15.0739	0.903564	NC_000011.10:65421498-65422797	314	329	+	AATAAATAAATAAATA
MA1139.1	FOSL2::JUNB(var.2)	15.0599	0.945119	NC_000011.10:65421498-65422797	755	766	+	GCTGACGTCATC
UN0120.1	ETV7(var.2)	15.0593	0.932634	NC_000011.10:65421498-65422797	1017	1029	-	TCTTCCCGGATGT
MA0140.2	GATA1::TAL1	15.0252	0.924209	NC_000011.10:65421498-65422797	630	647	+	GCTATCAGCCCGCAGCAG
MA0114.2	HNF4A	15.0127	0.934704	NC_000011.10:65421498-65422797	190	204	-	GAGGACTTTGGACCG
MA0486.1	HSF1	14.9926	0.909221	NC_000011.10:65421498-65422797	477	491	+	CTTCTTGAATGTTCT
MA1517.1	KLF6	14.9653	0.99068	NC_000011.10:65421498-65422797	964	974	+	CGCCACGCCCC
MA0757.1	ONECUT3	14.9165	0.90515	NC_000011.10:65421498-65422797	310	323	+	AAAAAATAAATAAA
MA1515.1	KLF2	14.878	1	NC_000011.10:65421498-65422797	900	910	-	CACCACGCCCA
MA0740.1	KLF14	14.8342	0.917476	NC_000011.10:65421498-65422797	964	977	+	CGCCACGCCCCCAG
MA1127.1	FOSB::JUN	14.8007	0.937312	NC_000011.10:65421498-65422797	756	766	-	GATGACGTCAG
MA1564.1	SP9	14.7844	0.95497	NC_000011.10:65421498-65422797	729	740	+	GCCCCGCCCCCA
MA0679.2	ONECUT1	14.7823	0.899248	NC_000011.10:65421498-65422797	318	333	+	AATAAATAAATAAAAA
MA0846.1	FOXC2	14.6894	0.962771	NC_000011.10:65421498-65422797	316	327	+	TAAATAAATAAA
MA0846.1	FOXC2	14.6894	0.962771	NC_000011.10:65421498-65422797	320	331	+	TAAATAAATAAA
MA0258.2	ESR2	14.6858	0.923777	NC_000011.10:65421498-65422797	900	914	-	AGGTCACCACGCCCA
MA1512.1	KLF11	14.6799	0.958162	NC_000011.10:65421498-65422797	729	739	+	GCCCCGCCCCC
MA1145.1	FOSL2::JUND(var.2)	14.6766	0.921906	NC_000011.10:65421498-65422797	754	768	+	CGCTGACGTCATCGG
MA0486.2	HSF1	14.6683	0.908049	NC_000011.10:65421498-65422797	478	490	+	TTCTTGAATGTTC
MA0154.4	EBF1	14.6636	0.911395	NC_000011.10:65421498-65422797	536	550	-	TCTTCCCAGGGGCCT
MA0079.2	SP1	14.6403	1	NC_000011.10:65421498-65422797	730	739	+	CCCCGCCCCC
MA1133.1	JUN::JUNB(var.2)	14.6038	0.946768	NC_000011.10:65421498-65422797	755	766	+	GCTGACGTCATC
CN0231.1	LM231	14.6018	0.835163	NC_000011.10:65421498-65422797	859	873	-	GGACATCTGGAAAAT
MA1516.1	KLF3	14.5288	0.956757	NC_000011.10:65421498-65422797	900	910	-	CACCACGCCCA
MA0686.1	SPDEF	14.5075	0.950539	NC_000011.10:65421498-65422797	1016	1026	-	TCCCGGATGTT
CN0094.1	LM94	14.4273	0.807919	NC_000011.10:65421498-65422797	72	92	+	TGTCAGATGCCATTTTCCATT
MA0079.3	SP1	14.4264	0.962642	NC_000011.10:65421498-65422797	343	353	+	TCCCCACCCCC
CN0186.1	LM186	14.4149	0.843604	NC_000011.10:65421498-65422797	852	865	+	GCCTGGAATTTTCC
MA0506.1	NRF1	14.4083	0.954927	NC_000011.10:65421498-65422797	578	588	+	GCGCCCGCGCG
CN0068.1	LM68	14.3903	0.816631	NC_000011.10:65421498-65422797	859	876	+	ATTTTCCAGATGTCCTGC
MA0733.1	EGR4	14.3442	0.888664	NC_000011.10:65421498-65422797	346	361	+	CCACCCCCACCCAAAT
MA0846.1	FOXC2	14.3252	0.957075	NC_000011.10:65421498-65422797	312	323	+	AAAATAAATAAA
CN0137.1	LM137	14.3245	0.825468	NC_000011.10:65421498-65422797	76	94	-	AGAATGGAAAATGGCATCT
MA1645.1	NKX2-2	14.2929	0.964138	NC_000011.10:65421498-65422797	938	951	+	CGCCCACTCAAGAG
MA0746.2	SP3	14.2722	0.93375	NC_000011.10:65421498-65422797	898	910	-	CACCACGCCCAGC
MA1525.1	NFATC4	14.2629	1	NC_000011.10:65421498-65422797	83	92	-	AATGGAAAAT
MA0746.1	SP3	14.2445	0.968993	NC_000011.10:65421498-65422797	729	739	+	GCCCCGCCCCC
CN0062.1	LM62	14.2421	0.842084	NC_000011.10:65421498-65422797	257	271	+	GTTTGCTTCCAGAAG
MA0486.1	HSF1	14.2165	0.896289	NC_000011.10:65421498-65422797	856	870	-	CATCTGGAAAATTCC
MA0771.1	HSF4	14.2019	0.926222	NC_000011.10:65421498-65422797	857	869	-	ATCTGGAAAATTC
MA0039.4	KLF4	14.1404	0.959769	NC_000011.10:65421498-65422797	348	359	+	ACCCCCACCCAA
MA0609.2	CREM	14.0797	0.896895	NC_000011.10:65421498-65422797	753	768	+	GCGCTGACGTCATCGG
MA0609.2	CREM	14.0778	0.896857	NC_000011.10:65421498-65422797	753	768	-	CCGATGACGTCAGCGC
MA1632.1	ATF2	14.0656	0.936652	NC_000011.10:65421498-65422797	755	767	-	CGATGACGTCAGC
MA0632.2	TCFL5	14.0229	0.974253	NC_000011.10:65421498-65422797	800	809	+	TCACGCGCGC
MA0599.1	KLF5	14.013	0.981518	NC_000011.10:65421498-65422797	965	974	+	GCCACGCCCC
MA1515.1	KLF2	13.953	0.981827	NC_000011.10:65421498-65422797	964	974	+	CGCCACGCCCC
MA1133.1	JUN::JUNB(var.2)	13.9475	0.933138	NC_000011.10:65421498-65422797	755	766	-	GATGACGTCAGC
MA1102.1	CTCFL	13.939	0.896401	NC_000011.10:65421498-65422797	822	835	-	CTGCAGAGGGCACG
MA0599.1	KLF5	13.8903	0.979957	NC_000011.10:65421498-65422797	343	352	+	TCCCCACCCC
MA1564.1	SP9	13.8772	0.938993	NC_000011.10:65421498-65422797	898	909	-	ACCACGCCCAGC
MA0747.1	SP8	13.8516	0.936232	NC_000011.10:65421498-65422797	729	740	+	GCCCCGCCCCCA
MA0102.3	CEBPA	13.8464	0.963871	NC_000011.10:65421498-65422797	434	444	-	GTTGCAAAATA
MA0516.1	SP2	13.8274	0.911685	NC_000011.10:65421498-65422797	343	357	+	TCCCCACCCCCACCC
MA0079.4	SP1	13.8068	0.919033	NC_000011.10:65421498-65422797	962	976	+	CCCGCCACGCCCCCA
MA1107.1	KLF9	13.7884	0.910973	NC_000011.10:65421498-65422797	964	976	+	CGCCACGCCCCCA
MA0901.2	HOXB13	13.7369	0.913338	NC_000011.10:65421498-65422797	303	316	+	AGCAAATAAAAAAT
MA0484.2	HNF4G	13.7091	0.922852	NC_000011.10:65421498-65422797	193	205	+	TCCAAAGTCCTCT
MA0032.2	FOXC1	13.7056	0.959227	NC_000011.10:65421498-65422797	316	326	+	TAAATAAATAA
MA0032.2	FOXC1	13.7056	0.959227	NC_000011.10:65421498-65422797	320	330	+	TAAATAAATAA
CN0124.1	LM124	13.6993	0.844858	NC_000011.10:65421498-65422797	353	367	+	CACCCAAATGTAAAA
MA0162.4	EGR1	13.6907	0.899162	NC_000011.10:65421498-65422797	951	964	+	GGGCGCCCCCGCCC
CN0123.1	LM123	13.6907	0.820829	NC_000011.10:65421498-65422797	69	85	+	TCCTGTCAGATGCCATT
MA1110.1	NR1H4	13.6537	0.960008	NC_000011.10:65421498-65422797	1241	1251	+	GCAATGACCCC
MA0114.4	HNF4A	13.5722	0.917561	NC_000011.10:65421498-65422797	193	205	+	TCCAAAGTCCTCT
MA1131.1	FOSL2::JUN(var.2)	13.5471	0.927704	NC_000011.10:65421498-65422797	755	765	+	GCTGACGTCAT
MA1533.1	NR1I2	13.4879	0.875637	NC_000011.10:65421498-65422797	246	262	-	GCAAACCTGGTGAACTC
MA0090.3	TEAD1	13.4539	0.926028	NC_000011.10:65421498-65422797	852	864	-	GAAAATTCCAGGC
CN0202.1	LM202	13.4245	0.809586	NC_000011.10:65421498-65422797	1058	1074	+	CCTCCCAAATGTCACCT
MA0625.1	NFATC3	13.4218	1	NC_000011.10:65421498-65422797	83	92	+	ATTTTCCATT
MA0592.3	ESRRA	13.3973	0.912539	NC_000011.10:65421498-65422797	1067	1079	-	GCTCAAGGTGACA
MA1516.1	KLF3	13.3571	0.94139	NC_000011.10:65421498-65422797	964	974	+	CGCCACGCCCC
MA0039.4	KLF4	13.3439	0.943598	NC_000011.10:65421498-65422797	728	739	+	CGCCCCGCCCCC
MA0770.1	HSF2	13.3192	0.8964	NC_000011.10:65421498-65422797	478	490	+	TTCTTGAATGTTC
MA0063.2	NKX2-5	13.3073	0.98321	NC_000011.10:65421498-65422797	940	950	+	CCCACTCAAGA
MA0747.1	SP8	13.3025	0.926028	NC_000011.10:65421498-65422797	898	909	-	ACCACGCCCAGC
MA1107.1	KLF9	13.2759	0.902224	NC_000011.10:65421498-65422797	26	38	-	ACCCACACCCCAT
MA1107.2	KLF9	13.1958	0.866487	NC_000011.10:65421498-65422797	343	358	+	TCCCCACCCCCACCCA
MA1474.1	CREB3L4	13.1914	0.920098	NC_000011.10:65421498-65422797	689	700	+	TTCCACGTCCCC
MA1136.1	FOSB::JUNB(var.2)	13.189	0.937625	NC_000011.10:65421498-65422797	756	765	+	CTGACGTCAT
MA0154.2	EBF1	13.1653	0.957501	NC_000011.10:65421498-65422797	537	547	+	GGCCCCTGGGA
MA0747.1	SP8	13.1641	0.923456	NC_000011.10:65421498-65422797	345	356	+	CCCACCCCCACC
MA1493.1	HES6	13.1541	0.926132	NC_000011.10:65421498-65422797	520	529	-	GGGACGTGTT
MA1511.1	KLF10	13.1311	0.939225	NC_000011.10:65421498-65422797	729	739	+	GCCCCGCCCCC
MA0685.1	SP4	13.104	0.881555	NC_000011.10:65421498-65422797	962	978	+	CCCGCCACGCCCCCAGC
CN0066.1	LM66	13.0759	0.824581	NC_000011.10:65421498-65422797	79	93	-	GAATGGAAAATGGCA
MA1136.1	FOSB::JUNB(var.2)	13.0728	0.935279	NC_000011.10:65421498-65422797	756	765	-	ATGACGTCAG
MA0042.1	FOXI1	13.0627	0.951136	NC_000011.10:65421498-65422797	321	332	-	TTTTATTTATTT
MA1513.1	KLF15	13.0624	0.930557	NC_000011.10:65421498-65422797	998	1008	+	CCCCCGCCCGA
MA0756.1	ONECUT2	13.0481	0.884305	NC_000011.10:65421498-65422797	310	323	+	AAAAAATAAATAAA
MA0847.2	FOXD2	13.0455	0.931929	NC_000011.10:65421498-65422797	314	326	+	AATAAATAAATAA
MA0847.2	FOXD2	13.0455	0.931929	NC_000011.10:65421498-65422797	318	330	+	AATAAATAAATAA
MA0599.1	KLF5	13.0281	0.968989	NC_000011.10:65421498-65422797	349	358	+	CCCCCACCCA
UN0310.1	HMGXB4	13.0152	0.925382	NC_000011.10:65421498-65422797	952	964	-	GGGCGGGGGCGCC
MA0510.1	RFX5	12.9562	0.921897	NC_000011.10:65421498-65422797	1211	1225	-	CTCCACGGCCACCGG
MA0155.1	INSM1	12.9395	0.915419	NC_000011.10:65421498-65422797	160	171	-	TGCTAGGGGGTG
MA1129.1	FOSL1::JUN(var.2)	12.9352	0.932784	NC_000011.10:65421498-65422797	756	765	-	ATGACGTCAG
MA1515.1	KLF2	12.93	0.961726	NC_000011.10:65421498-65422797	728	738	+	CGCCCCGCCCC
UN0307.1	EOMES	12.9043	0.95605	NC_000011.10:65421498-65422797	640	650	+	CGCAGCAGGGT
MA1129.1	FOSL1::JUN(var.2)	12.9026	0.932063	NC_000011.10:65421498-65422797	756	765	+	CTGACGTCAT
MA0122.2	NKX3-2	12.8658	0.977435	NC_000011.10:65421498-65422797	453	461	+	CCCACTTAA
MA1140.1	JUNB(var.2)	12.8399	0.944554	NC_000011.10:65421498-65422797	756	765	-	ATGACGTCAG
MA1638.1	HAND2	12.8387	0.9901	NC_000011.10:65421498-65422797	863	872	+	TCCAGATGTC
MA1576.1	THRB(var.3)	12.8368	0.835895	NC_000011.10:65421498-65422797	908	926	+	GTGACCTCAAGCGACCCCG
MA0018.4	CREB1	12.8141	0.924623	NC_000011.10:65421498-65422797	754	766	+	CGCTGACGTCATC
MA0032.2	FOXC1	12.8095	0.945775	NC_000011.10:65421498-65422797	312	322	+	AAAATAAATAA
MA0508.3	PRDM1	12.8087	0.941886	NC_000011.10:65421498-65422797	336	346	+	ACCTTTCTCCC
UN0119.1	ETV7	12.8072	0.8689	NC_000011.10:65421498-65422797	515	530	+	CAGGAAACACGTCCCC
MA1140.1	JUNB(var.2)	12.8064	0.94373	NC_000011.10:65421498-65422797	756	765	+	CTGACGTCAT
MA1556.1	RXRG(var.2)	12.7956	0.883165	NC_000011.10:65421498-65422797	902	915	-	GAGGTCACCACGCC
MA0018.4	CREB1	12.7948	0.924232	NC_000011.10:65421498-65422797	755	767	-	CGATGACGTCAGC
MA0112.1	ESR1	12.7359	0.825435	NC_000011.10:65421498-65422797	899	916	-	TGAGGTCACCACGCCCAG
MA1632.1	ATF2	12.7347	0.916436	NC_000011.10:65421498-65422797	754	766	+	CGCTGACGTCATC
MA1107.1	KLF9	12.7082	0.892533	NC_000011.10:65421498-65422797	898	910	-	CACCACGCCCAGC
MA1106.1	HIF1A	12.7065	0.991305	NC_000011.10:65421498-65422797	819	828	+	GGACGTGCCC
MA1102.2	CTCFL	12.7023	0.914972	NC_000011.10:65421498-65422797	847	858	-	TCCAGGCGGCGG
MA0162.4	EGR1	12.7022	0.881876	NC_000011.10:65421498-65422797	344	357	+	CCCCACCCCCACCC
MA1564.1	SP9	12.6439	0.917275	NC_000011.10:65421498-65422797	345	356	+	CCCACCCCCACC
MA0481.1	FOXP1	12.638	0.878327	NC_000011.10:65421498-65422797	318	332	+	AATAAATAAATAAAA
MA0154.4	EBF1	12.6359	0.877467	NC_000011.10:65421498-65422797	536	550	+	AGGCCCCTGGGAAGA
MA0103.2	ZEB1	12.6193	0.959654	NC_000012.12:c55845200-55843200	1810	1818	+	CTTCACCTG
MA0516.1	SP2	12.6006	0.895036	NC_000011.10:65421498-65422797	1189	1203	-	GTCCCTCCCCGACCC
MA1116.1	RBPJ	12.5822	0.986514	NC_000011.10:65421498-65422797	541	550	+	CCTGGGAAGA
MA0746.1	SP3	12.4893	0.934426	NC_000011.10:65421498-65422797	899	909	-	ACCACGCCCAG
MA0845.1	FOXB1	12.472	0.920551	NC_000011.10:65421498-65422797	316	326	+	TAAATAAATAA
MA0845.1	FOXB1	12.472	0.920551	NC_000011.10:65421498-65422797	320	330	+	TAAATAAATAA
UN0119.1	ETV7	12.4691	0.865396	NC_000011.10:65421498-65422797	515	530	-	GGGGACGTGTTTCCTG
MA0162.2	EGR1	12.4603	0.913619	NC_000011.10:65421498-65422797	965	978	+	GCCACGCCCCCAGC
MA0042.1	FOXI1	12.4387	0.936071	NC_000011.10:65421498-65422797	313	324	-	ATTTATTTATTT
MA0042.1	FOXI1	12.4387	0.936071	NC_000011.10:65421498-65422797	317	328	-	ATTTATTTATTT
UN0119.1	ETV7	12.4215	0.864904	NC_000011.10:65421498-65422797	986	1001	+	GGGGAAGCGCGTCCCC
CN0169.1	LM169	12.4149	0.811037	NC_000011.10:65421498-65422797	1014	1027	-	TTCCCGGATGTTGT
MA0079.2	SP1	12.3964	0.943489	NC_000011.10:65421498-65422797	344	353	+	CCCCACCCCC
MA0746.1	SP3	12.3799	0.932272	NC_000011.10:65421498-65422797	27	37	-	CCCACACCCCA
MA0155.1	INSM1	12.3689	0.903457	NC_000011.10:65421498-65422797	969	980	-	GGGCTGGGGGCG
MA0736.1	GLIS2	12.319	0.876068	NC_000011.10:65421498-65422797	1134	1147	-	GCCCCCACGCAAGG
MA0740.1	KLF14	12.3134	0.884602	NC_000011.10:65421498-65422797	728	741	+	CGCCCCGCCCCCAA
MA0486.2	HSF1	12.3041	0.878203	NC_000011.10:65421498-65422797	857	869	-	ATCTGGAAAATTC
MA0770.1	HSF2	12.2962	0.883587	NC_000011.10:65421498-65422797	857	869	-	ATCTGGAAAATTC
MA0481.1	FOXP1	12.2803	0.872465	NC_000011.10:65421498-65422797	310	324	+	AAAAAATAAATAAAT
MA1107.1	KLF9	12.2724	0.885093	NC_000011.10:65421498-65422797	344	356	+	CCCCACCCCCACC
MA0465.1	CDX2	12.257	0.937183	NC_000011.10:65421498-65422797	1266	1276	+	GGGCTATAAAA
MA0105.3	NFKB1	12.2501	0.927684	NC_000011.10:65421498-65422797	855	865	+	TGGAATTTTCC
MA0847.2	FOXD2	12.247	0.921694	NC_000011.10:65421498-65422797	310	322	+	AAAAAATAAATAA
MA1637.1	EBF3	12.2429	0.894547	NC_000011.10:65421498-65422797	536	548	-	TTCCCAGGGGCCT
MA0162.4	EGR1	12.2235	0.873503	NC_000011.10:65421498-65422797	29	42	-	TAACACCCACACCC
MA0079.3	SP1	12.216	0.934832	NC_000011.10:65421498-65422797	1193	1203	-	GTCCCTCCCCG
MA0074.1	RXRA::VDR	12.2011	0.832111	NC_000011.10:65421498-65422797	1245	1259	-	GCGTCACCGGGGTCA
MA1517.1	KLF6	12.1758	0.940532	NC_000011.10:65421498-65422797	28	38	-	ACCCACACCCC
MA1474.1	CREB3L4	12.1738	0.901346	NC_000011.10:65421498-65422797	1252	1263	-	AGCCGCGTCACC
MA0073.1	RREB1	12.1664	0.80831	NC_000011.10:65421498-65422797	13	32	-	ACCCCATACAAAACAACCCC
MA0757.1	ONECUT3	12.1525	0.870007	NC_000011.10:65421498-65422797	314	327	+	AATAAATAAATAAA
MA0757.1	ONECUT3	12.1525	0.870007	NC_000011.10:65421498-65422797	318	331	+	AATAAATAAATAAA
UN0119.1	ETV7	12.1463	0.862052	NC_000011.10:65421498-65422797	986	1001	-	GGGGACGCGCTTCCCC
MA0492.1	JUND(var.2)	12.1392	0.92179	NC_000011.10:65421498-65422797	755	769	-	GCCGATGACGTCAGC
MA1107.2	KLF9	12.1129	0.849614	NC_000011.10:65421498-65422797	727	742	+	CCGCCCCGCCCCCAAC
MA1112.2	NR4A1	12.1085	0.92931	NC_000011.10:65421498-65422797	1062	1073	+	CCAAATGTCACC
MA0895.1	HMBOX1	12.1014	0.961559	NC_000011.10:65421498-65422797	39	48	-	CCTGGTTAAC
MA1572.1	TGIF2LY	12.0981	0.879254	NC_000011.10:65421498-65422797	72	83	+	TGTCAGATGCCA
MA0018.1	CREB1	12.0934	0.950807	NC_000011.10:65421498-65422797	758	769	-	GCCGATGACGTC
MA0599.1	KLF5	12.0872	0.957019	NC_000011.10:65421498-65422797	28	37	-	CCCACACCCC
UN0310.1	HMGXB4	12.0785	0.907244	NC_000011.10:65421498-65422797	846	858	-	TCCAGGCGGCGGC
CN0148.1	LM148	12.0775	0.805142	NC_000011.10:65421498-65422797	1063	1076	-	CAAGGTGACATTTG
MA0599.1	KLF5	12.0756	0.956872	NC_000011.10:65421498-65422797	1194	1203	-	GTCCCTCCCC
MA1517.1	KLF6	12.0718	0.938662	NC_000011.10:65421498-65422797	728	738	+	CGCCCCGCCCC
MA1512.1	KLF11	12.0397	0.919717	NC_000011.10:65421498-65422797	899	909	-	ACCACGCCCAG
MA0726.1	VSX2	12.0188	0.985716	NC_000012.12:c55845200-55843200	639	646	+	CTAATTAA
MA0741.1	KLF16	12.0173	0.90739	NC_000011.10:65421498-65422797	343	353	+	TCCCCACCCCC
UN0123.1	FOXR2	11.9738	0.852737	NC_000011.10:65421498-65422797	315	331	+	ATAAATAAATAAATAAA
MA0863.1	MTF1	11.9721	0.81403	NC_000011.10:65421498-65422797	823	836	-	TCTGCAGAGGGCAC
MA0809.2	TEAD4	11.917	0.917024	NC_000011.10:65421498-65422797	853	864	-	GAAAATTCCAGG
MA0681.2	PHOX2B	11.9154	0.842062	NC_000011.10:65421498-65422797	318	333	+	AATAAATAAATAAAAA
MA1572.1	TGIF2LY	11.8815	0.875669	NC_000011.10:65421498-65422797	72	83	-	TGGCATCTGACA
MA1515.1	KLF2	11.8762	0.941021	NC_000011.10:65421498-65422797	28	38	-	ACCCACACCCC
MA0836.2	CEBPD	11.8716	0.899294	NC_000011.10:65421498-65422797	433	445	-	CGTTGCAAAATAA
MA0516.2	SP2	11.8297	0.836828	NC_000011.10:65421498-65422797	725	741	+	GGCCGCCCCGCCCCCAA
MA0046.2	HNF1A	11.8109	0.8783	NC_000011.10:65421498-65422797	314	328	+	AATAAATAAATAAAT
MA0472.2	EGR2	11.796	0.895576	NC_000011.10:65421498-65422797	937	947	+	TCGCCCACTCA
MA0162.4	EGR1	11.7867	0.865865	NC_000011.10:65421498-65422797	966	979	+	CCACGCCCCCAGCC
MA1102.2	CTCFL	11.7593	0.898532	NC_000011.10:65421498-65422797	1144	1155	-	CCCAGGCGGCCC
MA0746.1	SP3	11.7439	0.919747	NC_000011.10:65421498-65422797	345	355	+	CCCACCCCCAC
MA1102.1	CTCFL	11.709	0.860927	NC_000011.10:65421498-65422797	944	957	+	CTCAAGAGGGCGCC
MA0162.2	EGR1	11.706	0.905541	NC_000011.10:65421498-65422797	934	947	+	CCGTCGCCCACTCA
UN0134.1	RHOXF2	11.7029	0.979449	NC_000011.10:65421498-65422797	458	465	+	TTAATCCA
MA0901.1	HOXB13	11.7002	0.924239	NC_000011.10:65421498-65422797	305	314	+	CAAATAAAAA
MA1535.1	NR2C1	11.6818	0.996376	NC_000011.10:65421498-65422797	1244	1252	-	CGGGGTCAT
MA0771.1	HSF4	11.6709	0.890428	NC_000011.10:65421498-65422797	478	490	+	TTCTTGAATGTTC
MA0682.2	PITX1	11.6645	0.975429	NC_000011.10:65421498-65422797	458	465	+	TTAATCCA
MA0681.2	PHOX2B	11.6522	0.838212	NC_000011.10:65421498-65422797	314	329	+	AATAAATAAATAAATA
MA0046.2	HNF1A	11.6401	0.876267	NC_000011.10:65421498-65422797	318	332	+	AATAAATAAATAAAA
MA0079.4	SP1	11.6257	0.899714	NC_000011.10:65421498-65422797	726	740	+	GCCGCCCCGCCCCCA
MA0039.4	KLF4	11.6231	0.908659	NC_000011.10:65421498-65422797	27	38	-	ACCCACACCCCA
MA0746.1	SP3	11.6004	0.916921	NC_000011.10:65421498-65422797	343	353	+	TCCCCACCCCC
MA0103.2	ZEB1	11.5934	0.942236	NC_000012.12:c55845200-55843200	1366	1374	+	CCATACCTG
MA0845.1	FOXB1	11.5836	0.906565	NC_000011.10:65421498-65422797	312	322	+	AAAATAAATAA
MA0039.3	KLF4	11.5715	0.91513	NC_000011.10:65421498-65422797	26	36	-	CCACACCCCAT
MA0003.4	TFAP2A	11.5697	0.884203	NC_000011.10:65421498-65422797	125	138	+	TCTACCTCAGGGGC
MA0018.2	CREB1	11.5686	1	NC_000011.10:65421498-65422797	757	764	+	TGACGTCA
MA0018.2	CREB1	11.5686	1	NC_000011.10:65421498-65422797	757	764	-	TGACGTCA
UN0138.1	TLX3	11.5686	0.830366	NC_000011.10:65421498-65422797	1226	1247	-	TCATTGCTCAACGGGACGATTC
MA0790.1	POU4F1	11.568	0.850247	NC_000011.10:65421498-65422797	315	328	+	ATAAATAAATAAAT
MA0741.1	KLF16	11.5678	0.900043	NC_000011.10:65421498-65422797	345	355	+	CCCACCCCCAC
MA1523.1	MSANTD3	11.5443	0.940411	NC_000011.10:65421498-65422797	939	948	+	GCCCACTCAA
MA0526.2	USF2	11.5331	0.883715	NC_000012.12:c55845200-55843200	1307	1322	-	GAGAATCACGTGAACC
MA1515.1	KLF2	11.531	0.934239	NC_000011.10:65421498-65422797	348	358	+	ACCCCCACCCA
MA0103.3	ZEB1	11.5294	0.949817	NC_000012.12:c55845200-55843200	1579	1589	-	GACACCTGGGA
MA1535.1	NR2C1	11.5174	0.99321	NC_000011.10:65421498-65422797	908	916	-	TGAGGTCAC
MA0039.3	KLF4	11.5117	0.913796	NC_000011.10:65421498-65422797	898	908	-	CCACGCCCAGC
MA1514.1	KLF17	11.5095	0.860057	NC_000011.10:65421498-65422797	964	978	+	CGCCACGCCCCCAGC
UN0138.1	TLX3	11.5005	0.82924	NC_000011.10:65421498-65422797	1226	1247	+	GAATCGTCCCGTTGAGCAATGA
MA0684.2	RUNX3	11.4969	0.924348	NC_000011.10:65421498-65422797	908	919	+	GTGACCTCAAGC
MA0148.3	FOXA1	11.4712	0.919441	NC_000011.10:65421498-65422797	319	333	-	TTTTTATTTATTTAT
MA1571.1	TGIF2LX	11.4659	0.862419	NC_000011.10:65421498-65422797	72	83	+	TGTCAGATGCCA
MA0638.1	CREB3	11.4604	0.857356	NC_000011.10:65421498-65422797	688	701	+	GTTCCACGTCCCCT
MA1571.1	TGIF2LX	11.4506	0.862178	NC_000011.10:65421498-65422797	72	83	-	TGGCATCTGACA
MA0102.4	CEBPA	11.4488	0.876947	NC_000011.10:65421498-65422797	433	446	-	CCGTTGCAAAATAA
CN0049.1	LM49	11.4382	0.81304	NC_000011.10:65421498-65422797	75	89	-	GGAAAATGGCATCTG
MA1511.1	KLF10	11.4332	0.916682	NC_000011.10:65421498-65422797	27	37	-	CCCACACCCCA
MA0726.1	VSX2	11.4214	0.970579	NC_000012.12:c55845200-55843200	639	646	-	TTAATTAG
MA0685.1	SP4	11.4176	0.865026	NC_000011.10:65421498-65422797	726	742	+	GCCGCCCCGCCCCCAAC
MA1126.1	FOS::JUN(var.2)	11.4102	0.850403	NC_000011.10:65421498-65422797	755	770	+	GCTGACGTCATCGGCC
MA0714.1	PITX3	11.4057	0.967896	NC_000011.10:65421498-65422797	457	465	+	CTTAATCCA
MA0592.1	ESRRA	11.3701	0.886669	NC_000011.10:65421498-65422797	1067	1077	-	TCAAGGTGACA
MA0486.1	HSF1	11.367	0.848812	NC_000011.10:65421498-65422797	851	865	+	CGCCTGGAATTTTCC
MA0152.1	NFATC2	11.3597	1	NC_000011.10:65421498-65422797	84	90	+	TTTTCCA
MA0152.1	NFATC2	11.3597	1	NC_000011.10:65421498-65422797	860	866	+	TTTTCCA
MA1513.1	KLF15	11.3566	0.905941	NC_000011.10:65421498-65422797	965	975	+	GCCACGCCCCC
MA0901.2	HOXB13	11.3552	0.875767	NC_000011.10:65421498-65422797	322	335	+	AATAAATAAAAATC
MA1512.1	KLF11	11.3383	0.909503	NC_000011.10:65421498-65422797	343	353	+	TCCCCACCCCC
MA0466.1	CEBPB	11.3258	0.938658	NC_000011.10:65421498-65422797	1236	1246	-	CATTGCTCAAC
MA0162.2	EGR1	11.3197	0.901404	NC_000011.10:65421498-65422797	838	851	+	ATCCCTCCGCCGCC
MA0481.1	FOXP1	11.3108	0.856579	NC_000011.10:65421498-65422797	314	328	+	AATAAATAAATAAAT
MA1107.2	KLF9	11.3022	0.836982	NC_000011.10:65421498-65422797	24	39	-	CACCCACACCCCATAC
CN0134.1	LM134	11.2943	0.804791	NC_000011.10:65421498-65422797	300	313	-	TTTTATTTGCTGCA
MA0791.1	POU4F3	11.289	0.82514	NC_000011.10:65421498-65422797	315	330	+	ATAAATAAATAAATAA
MA0693.2	VDR	11.2865	0.985314	NC_000012.12:c55845200-55843200	1305	1312	+	TGGGTTCA
MA0471.2	E2F6	11.2811	0.890179	NC_000011.10:65421498-65422797	220	232	-	CAAGGCGGGCAGG
MA0725.1	VSX1	11.2763	0.985892	NC_000012.12:c55845200-55843200	639	646	+	CTAATTAA
MA1547.1	PITX2	11.2736	0.969039	NC_000011.10:65421498-65422797	458	465	+	TTAATCCA
MA0649.1	HEY2	11.2687	0.917996	NC_000011.10:65421498-65422797	818	827	+	GGGACGTGCC
MA0050.1	IRF1	11.2683	0.865992	NC_000011.10:65421498-65422797	1273	1284	+	AAAAGCAAAAGT
MA0526.2	USF2	11.2667	0.87975	NC_000012.12:c55845200-55843200	1305	1320	+	TGGGTTCACGTGATTC
MA1113.2	PBX2	11.2626	0.881312	NC_000011.10:65421498-65422797	312	324	+	AAAATAAATAAAT
MA0018.1	CREB1	11.2416	0.927911	NC_000011.10:65421498-65422797	1249	1260	+	CCCGGTGACGCG
CN0208.1	LM208	11.2411	0.805838	NC_000011.10:65421498-65422797	361	375	+	TGTAAAATGAGCCGA
MA0148.3	FOXA1	11.2364	0.916817	NC_000011.10:65421498-65422797	311	325	-	TATTTATTTATTTTT
MA0821.1	HES5	11.2351	0.882239	NC_000011.10:65421498-65422797	817	828	+	CGGGACGTGCCC
MA0524.1	TFAP2C	11.2223	0.90518	NC_000011.10:65421498-65422797	534	548	+	CCAGGCCCCTGGGAA
MA0259.1	ARNT::HIF1A	11.199	1	NC_000011.10:65421498-65422797	819	826	+	GGACGTGC
MA0836.2	CEBPD	11.1903	0.887	NC_000011.10:65421498-65422797	1234	1246	-	CATTGCTCAACGG
MA1116.1	RBPJ	11.1787	0.957176	NC_000011.10:65421498-65422797	449	458	-	AGTGGGAAGA
MA0148.3	FOXA1	11.1656	0.916026	NC_000011.10:65421498-65422797	315	329	-	TATTTATTTATTTAT
MA0838.1	CEBPG	11.1529	0.920934	NC_000011.10:65421498-65422797	1236	1245	-	ATTGCTCAAC
MA0488.1	JUN	11.1496	0.909152	NC_000011.10:65421498-65422797	753	765	+	GCGCTGACGTCAT
CN0126.1	LM126	11.1481	0.805839	NC_000011.10:65421498-65422797	294	307	-	TTGCTGCATTTGCA
MA0712.2	OTX2	11.1373	0.927475	NC_000011.10:65421498-65422797	456	467	-	GATGGATTAAGT
MA0648.1	GSC	11.1302	0.947915	NC_000011.10:65421498-65422797	457	466	+	CTTAATCCAT
MA0039.4	KLF4	11.1242	0.898531	NC_000011.10:65421498-65422797	955	966	+	GCCCCCGCCCGC
MA0465.2	CDX2	11.1205	0.888721	NC_000011.10:65421498-65422797	1266	1277	+	GGGCTATAAAAG
MA0599.1	KLF5	11.119	0.944702	NC_000011.10:65421498-65422797	900	909	-	ACCACGCCCA
UN0310.1	HMGXB4	11.1037	0.888367	NC_000011.10:65421498-65422797	731	743	-	GGTTGGGGGCGGG
MA0526.1	USF2	11.0799	0.923955	NC_000012.12:c55845200-55843200	424	434	+	CTCAGGTGATC
MA1149.1	RARA::RXRG	11.0791	0.848818	NC_000011.10:65421498-65422797	995	1012	-	GAGGTCGGGCGGGGGACG
MA0102.4	CEBPA	11.0786	0.870807	NC_000011.10:65421498-65422797	1234	1247	-	TCATTGCTCAACGG
MA1102.2	CTCFL	11.0376	0.885951	NC_000011.10:65421498-65422797	823	834	-	TGCAGAGGGCAC
MA0725.1	VSX1	11.0296	0.978958	NC_000012.12:c55845200-55843200	639	646	-	TTAATTAG
MA0056.2	MZF1	11.0285	0.895808	NC_000011.10:65421498-65422797	277	289	-	GGCATCCCCAGCC
MA1107.2	KLF9	11.0254	0.832669	NC_000011.10:65421498-65422797	896	911	-	TCACCACGCCCAGCCG
MA0790.1	POU4F1	10.995	0.840883	NC_000011.10:65421498-65422797	319	332	+	ATAAATAAATAAAA
MA1107.2	KLF9	10.9914	0.832139	NC_000011.10:65421498-65422797	341	356	+	TCTCCCCACCCCCACC
MA0526.3	USF2	10.9872	0.869374	NC_000012.12:c55845200-55843200	1307	1320	+	GGTTCACGTGATTC
MA1126.1	FOS::JUN(var.2)	10.9594	0.841525	NC_000011.10:65421498-65422797	751	766	-	GATGACGTCAGCGCCC
MA0774.1	MEIS2	10.959	0.945102	NC_000011.10:65421498-65422797	70	77	-	CTGACAGG
UN0113.1	BBX	10.944	0.87993	NC_000011.10:65421498-65422797	469	481	-	AGAAGTGTGTTCA
MA0721.1	UNCX	10.942	1	NC_000012.12:c55845200-55843200	639	646	+	CTAATTAA
MA1638.1	HAND2	10.9367	0.957047	NC_000011.10:65421498-65422797	73	82	+	GTCAGATGCC
MA0014.3	PAX5	10.926	0.889931	NC_000011.10:65421498-65422797	796	807	-	GCGCGTGACTTT
MA1512.1	KLF11	10.9149	0.903338	NC_000011.10:65421498-65422797	27	37	-	CCCACACCCCA
MA0914.1	ISL2	10.9124	0.971397	NC_000011.10:65421498-65422797	454	461	+	CCACTTAA
MA0909.1	HOXD13	10.91	0.91839	NC_000011.10:65421498-65422797	305	314	+	CAAATAAAAA
MA0831.2	TFE3	10.897	0.943988	NC_000011.10:65421498-65422797	799	806	-	CGCGTGAC
MA0721.1	UNCX	10.8881	0.998413	NC_000012.12:c55845200-55843200	627	634	+	TTAATTAA
MA0721.1	UNCX	10.8881	0.998413	NC_000012.12:c55845200-55843200	627	634	-	TTAATTAA
MA0721.1	UNCX	10.8881	0.998413	NC_000012.12:c55845200-55843200	631	638	+	TTAATTAA
MA0721.1	UNCX	10.8881	0.998413	NC_000012.12:c55845200-55843200	631	638	-	TTAATTAA
MA0528.2	ZNF263	10.8737	0.881432	NC_000012.12:c55845200-55843200	720	731	-	CTGGGGAGGCGG
MA0687.1	SPIC	10.8728	0.846291	NC_000011.10:65421498-65422797	1039	1052	-	GCCATGAGGAAGAA
MA0625.1	NFATC3	10.8719	0.935216	NC_000011.10:65421498-65422797	859	868	+	ATTTTCCAGA
MA0726.1	VSX2	10.8577	0.956295	NC_000012.12:c55845200-55843200	627	634	+	TTAATTAA
MA0726.1	VSX2	10.8577	0.956295	NC_000012.12:c55845200-55843200	627	634	-	TTAATTAA
MA0726.1	VSX2	10.8577	0.956295	NC_000012.12:c55845200-55843200	631	638	+	TTAATTAA
MA0726.1	VSX2	10.8577	0.956295	NC_000012.12:c55845200-55843200	631	638	-	TTAATTAA
MA0488.1	JUN	10.8499	0.905887	NC_000011.10:65421498-65422797	756	768	-	CCGATGACGTCAG
MA0756.1	ONECUT2	10.8466	0.853517	NC_000011.10:65421498-65422797	314	327	+	AATAAATAAATAAA
MA0756.1	ONECUT2	10.8466	0.853517	NC_000011.10:65421498-65422797	318	331	+	AATAAATAAATAAA
MA1121.1	TEAD2	10.8421	0.876823	NC_000011.10:65421498-65422797	852	864	-	GAAAATTCCAGGC
MA0131.2	HINFP	10.8361	0.882774	NC_000011.10:65421498-65422797	691	702	+	CCACGTCCCCTC
MA0797.1	TGIF2	10.8268	0.860969	NC_000011.10:65421498-65422797	72	83	-	TGGCATCTGACA
MA0093.2	USF1	10.8233	0.915374	NC_000012.12:c55845200-55843200	1309	1319	+	TTCACGTGATT
MA1474.1	CREB3L4	10.8222	0.87644	NC_000011.10:65421498-65422797	964	975	+	CGCCACGCCCCC
MA0672.1	NKX2-3	10.8218	0.941916	NC_000011.10:65421498-65422797	453	462	+	CCCACTTAAT
UN0113.1	BBX	10.7899	0.877804	NC_000011.10:65421498-65422797	469	481	+	TGAACACACTTCT
MA1114.1	PBX3	10.7898	0.823111	NC_000011.10:65421498-65422797	376	392	-	AGCCGAGGGACAGGCTG
MA1511.1	KLF10	10.7864	0.908096	NC_000011.10:65421498-65422797	343	353	+	TCCCCACCCCC
MA1099.2	HES1	10.78	0.941547	NC_000011.10:65421498-65422797	801	810	-	GGCGCGCGTG
MA0042.1	FOXI1	10.7668	0.895708	NC_000011.10:65421498-65422797	325	336	-	TGATTTTTATTT
MA0878.1	CDX1	10.7634	0.946798	NC_000011.10:65421498-65422797	1268	1276	+	GCTATAAAA
MA0738.1	HIC2	10.7547	0.968058	NC_000011.10:65421498-65422797	178	186	+	GTGCCCGCT
MA0679.1	ONECUT1	10.7528	0.871067	NC_000011.10:65421498-65422797	310	323	+	AAAAAATAAATAAA
MA1143.1	FOSL1::JUND(var.2)	10.7461	0.920159	NC_000011.10:65421498-65422797	756	765	-	ATGACGTCAG
MA0746.1	SP3	10.74	0.899976	NC_000011.10:65421498-65422797	349	359	+	CCCCCACCCAA
MA1115.1	POU5F1	10.7322	0.90484	NC_000011.10:65421498-65422797	358	368	+	AAATGTAAAAT
MA0048.1	NHLH1	10.729	0.861396	NC_000011.10:65421498-65422797	1256	1267	-	CCTCAGCCGCGT
MA1113.2	PBX2	10.7242	0.871395	NC_000011.10:65421498-65422797	316	328	+	TAAATAAATAAAT
MA0526.1	USF2	10.7034	0.919064	NC_000012.12:c55845200-55843200	1309	1319	+	TTCACGTGATT
MA0074.1	RXRA::VDR	10.6647	0.801113	NC_000011.10:65421498-65422797	247	261	+	AGTTCACCAGGTTTG
MA0039.4	KLF4	10.661	0.889126	NC_000011.10:65421498-65422797	964	975	+	CGCCACGCCCCC
MA0144.2	STAT3	10.6603	0.9267	NC_000011.10:65421498-65422797	1018	1028	+	CATCCGGGAAG
MA0810.1	TFAP2A(var.2)	10.6594	0.9184	NC_000011.10:65421498-65422797	1259	1270	-	AGCCCTCAGCCG
MA1520.1	MAF	10.6494	0.834024	NC_000011.10:65421498-65422797	293	307	+	TTGCAAATGCAGCAA
MA1122.1	TFDP1	10.631	0.899877	NC_000011.10:65421498-65422797	814	824	+	CGGCGGGACGT
MA0809.1	TEAD4	10.6211	0.946985	NC_000011.10:65421498-65422797	854	863	-	AAAATTCCAG
MA0810.1	TFAP2A(var.2)	10.6206	0.917799	NC_000011.10:65421498-65422797	969	980	+	CGCCCCCAGCCC
UN0308.1	ESR2	10.6166	0.909454	NC_000011.10:65421498-65422797	906	917	-	TTGAGGTCACCA
MA1647.1	PRDM4	10.6149	0.907708	NC_000011.10:65421498-65422797	661	671	-	GGCGGTTTCTC
MA1102.1	CTCFL	10.6038	0.843345	NC_000011.10:65421498-65422797	846	859	-	TTCCAGGCGGCGGC
MA0048.1	NHLH1	10.5893	0.858386	NC_000011.10:65421498-65422797	639	650	+	CCGCAGCAGGGT
MA0750.1	ZBTB7A	10.5748	0.855148	NC_000012.12:c55845200-55843200	874	885	+	TCCGCCCACCTC
MA0684.2	RUNX3	10.5615	0.903519	NC_000011.10:65421498-65422797	1005	1016	+	CCGACCTCAACA
MA0526.3	USF2	10.5591	0.862158	NC_000012.12:c55845200-55843200	1307	1320	-	GAATCACGTGAACC
MA0725.1	VSX1	10.5562	0.965655	NC_000012.12:c55845200-55843200	627	634	+	TTAATTAA
MA0725.1	VSX1	10.5562	0.965655	NC_000012.12:c55845200-55843200	627	634	-	TTAATTAA
MA0725.1	VSX1	10.5562	0.965655	NC_000012.12:c55845200-55843200	631	638	+	TTAATTAA
MA0725.1	VSX1	10.5562	0.965655	NC_000012.12:c55845200-55843200	631	638	-	TTAATTAA
UN0310.1	HMGXB4	10.5507	0.87766	NC_000011.10:65421498-65422797	945	957	+	TCAAGAGGGCGCC
MA0744.2	SCRT2	10.5502	0.846392	NC_000011.10:65421498-65422797	665	680	-	ACCCCAACAGGCGGTT
MA0837.1	CEBPE	10.5466	0.921228	NC_000011.10:65421498-65422797	1236	1245	-	ATTGCTCAAC
MA0810.1	TFAP2A(var.2)	10.54	0.916548	NC_000011.10:65421498-65422797	807	818	+	CGCCTCCCGGCG
MA1113.2	PBX2	10.5303	0.867823	NC_000011.10:65421498-65422797	320	332	+	TAAATAAATAAAA
MA0747.1	SP8	10.5246	0.874403	NC_000011.10:65421498-65422797	520	531	+	AACACGTCCCCT
MA0808.1	TEAD3	10.5237	0.95531	NC_000011.10:65421498-65422797	855	862	-	AAATTCCA
MA0723.1	VAX2	10.5226	0.972246	NC_000012.12:c55845200-55843200	639	646	+	CTAATTAA
MA1564.1	SP9	10.5113	0.879718	NC_000011.10:65421498-65422797	956	967	+	CCCCCGCCCGCC
MA1567.1	TBX6	10.5017	0.928871	NC_000011.10:65421498-65422797	34	43	+	TGGGTGTTAA
MA0093.2	USF1	10.4995	0.911118	NC_000012.12:c55845200-55843200	424	434	+	CTCAGGTGATC
MA0162.4	EGR1	10.4993	0.843352	NC_000011.10:65421498-65422797	935	948	+	CGTCGCCCACTCAA
MA0466.1	CEBPB	10.4921	0.929919	NC_000011.10:65421498-65422797	435	445	-	CGTTGCAAAAT
MA0721.1	UNCX	10.4916	0.986744	NC_000012.12:c55845200-55843200	639	646	-	TTAATTAG
MA0712.1	OTX2	10.4805	0.961727	NC_000011.10:65421498-65422797	458	465	+	TTAATCCA
MA0681.2	PHOX2B	10.4805	0.821071	NC_000011.10:65421498-65422797	317	332	-	TTTTATTTATTTATTT
MA0079.2	SP1	10.4781	0.895179	NC_000011.10:65421498-65422797	957	966	+	CCCCGCCCGC
MA1125.1	ZNF384	10.4747	0.902106	ace1	41	52	-	TTTAAATAAAAA
MA0516.1	SP2	10.4744	0.866183	NC_000011.10:65421498-65422797	965	979	+	GCCACGCCCCCAGCC
MA1640.1	MEIS2(var.2)	10.4569	0.850563	NC_000011.10:65421498-65422797	311	325	-	TATTTATTTATTTTT
MA0160.1	NR4A2	10.4539	0.958372	NC_000011.10:65421498-65422797	908	915	-	GAGGTCAC
MA0688.1	TBX2	10.4509	0.892531	NC_000011.10:65421498-65422797	34	44	+	TGGGTGTTAAC
UN0132.1	MYNN	10.4411	0.847708	NC_000011.10:65421498-65422797	325	338	-	GGTGATTTTTATTT
MA0155.1	INSM1	10.4378	0.862972	NC_000011.10:65421498-65422797	8	19	+	TTCAAGGGGTTG
MA1515.1	KLF2	10.4351	0.912706	NC_000011.10:65421498-65422797	955	965	+	GCCCCCGCCCG
MA0765.1	ETV5	10.4285	0.929547	NC_000011.10:65421498-65422797	1016	1025	-	CCCGGATGTT
MA0079.4	SP1	10.4283	0.889108	NC_000011.10:65421498-65422797	898	912	-	GTCACCACGCCCAGC
MA0052.4	MEF2A	10.4282	0.843931	NC_000011.10:65421498-65422797	307	321	+	AATAAAAAATAAATA
MA0155.1	INSM1	10.4276	0.862759	NC_000011.10:65421498-65422797	733	744	-	GGGTTGGGGGCG
MA0681.2	PHOX2B	10.4269	0.820287	NC_000011.10:65421498-65422797	313	328	-	ATTTATTTATTTATTT
MA1540.1	NR5A1	10.4246	0.90943	NC_000011.10:65421498-65422797	1068	1078	-	CTCAAGGTGAC
MA1511.1	KLF10	10.4141	0.903153	NC_000011.10:65421498-65422797	899	909	-	ACCACGCCCAG
UN0125.1	HSF5	10.4138	0.815657	NC_000011.10:65421498-65422797	667	693	-	TGGAACGCTCCGCACCCCAACAGGCGG
MA0872.1	TFAP2A(var.3)	10.4137	0.870083	NC_000011.10:65421498-65422797	579	591	-	AGCCGCGCGGGCG
MA0103.3	ZEB1	10.4066	0.929106	NC_000012.12:c55845200-55843200	532	542	-	ACCACCTGTTC
MA1515.1	KLF2	10.3763	0.911552	NC_000011.10:65421498-65422797	344	354	+	CCCCACCCCCA
MA1107.2	KLF9	10.3397	0.821984	NC_000011.10:65421498-65422797	347	362	+	CACCCCCACCCAAATG
MA0723.1	VAX2	10.3346	0.967277	NC_000012.12:c55845200-55843200	639	646	-	TTAATTAG
MA0913.2	HOXD9	10.3305	0.917587	NC_000011.10:65421498-65422797	1268	1277	+	GCTATAAAAG
MA0039.4	KLF4	10.3301	0.882408	NC_000011.10:65421498-65422797	970	981	+	GCCCCCAGCCCC
MA1534.1	NR1I3	10.3231	0.934746	NC_000011.10:65421498-65422797	245	253	-	GTGAACTCC
MA0837.1	CEBPE	10.3179	0.91752	NC_000011.10:65421498-65422797	435	444	+	ATTTTGCAAC
MA0722.1	VAX1	10.3153	0.972929	NC_000012.12:c55845200-55843200	639	646	+	CTAATTAA
MA0095.2	YY1	10.3135	0.874514	NC_000012.12:c55845200-55843200	387	398	-	CAACATGGTGAA
MA0095.2	YY1	10.3135	0.874514	NC_000012.12:c55845200-55843200	1407	1418	-	CAACATGGTGAA
MA1522.1	MAZ	10.3054	0.904724	NC_000011.10:65421498-65422797	728	738	+	CGCCCCGCCCC
MA0764.2	ETV4	10.2976	0.924985	NC_000011.10:65421498-65422797	142	151	-	TGAGGAAGCT
MA1522.1	MAZ	10.297	0.904601	NC_000011.10:65421498-65422797	805	815	+	CGCGCCTCCCG
MA0162.4	EGR1	10.2965	0.839805	NC_000011.10:65421498-65422797	346	359	+	CCACCCCCACCCAA
MA0007.2	AR	10.2907	0.880764	NC_000011.10:65421498-65422797	373	387	-	AGGGACAGGCTGTCG
MA0508.1	PRDM1	10.2861	0.842356	NC_000011.10:65421498-65422797	1272	1286	+	TAAAAGCAAAAGTTG
UN0309.1	HHEX	10.2689	0.879985	NC_000011.10:65421498-65422797	300	312	+	TGCAGCAAATAAA
MA0466.2	CEBPB	10.2622	0.923797	NC_000011.10:65421498-65422797	1236	1245	-	ATTGCTCAAC
MA0871.2	TFEC	10.2584	0.901381	NC_000011.10:65421498-65422797	798	808	-	CGCGCGTGACT
MA0723.1	VAX2	10.2539	0.965142	NC_000012.12:c55845200-55843200	627	634	+	TTAATTAA
MA0723.1	VAX2	10.2539	0.965142	NC_000012.12:c55845200-55843200	627	634	-	TTAATTAA
MA0723.1	VAX2	10.2539	0.965142	NC_000012.12:c55845200-55843200	631	638	+	TTAATTAA
MA0723.1	VAX2	10.2539	0.965142	NC_000012.12:c55845200-55843200	631	638	-	TTAATTAA
MA0764.2	ETV4	10.2515	0.924177	NC_000011.10:65421498-65422797	1039	1048	-	TGAGGAAGAA
MA0839.1	CREB3L1	10.2476	0.822798	NC_000011.10:65421498-65422797	688	701	+	GTTCCACGTCCCCT
MA0018.3	CREB1	10.2458	0.873102	NC_000011.10:65421498-65422797	907	918	+	GGTGACCTCAAG
MA0018.3	CREB1	10.2458	0.873102	NC_000011.10:65421498-65422797	907	918	-	CTTGAGGTCACC
MA0018.1	CREB1	10.2454	0.901131	NC_000011.10:65421498-65422797	752	763	+	GGCGCTGACGTC
MA0814.2	TFAP2C(var.2)	10.237	0.859794	NC_000011.10:65421498-65422797	125	138	-	GCCCCTGAGGTAGA
MA0102.3	CEBPA	10.2315	0.920563	NC_000011.10:65421498-65422797	1235	1245	-	ATTGCTCAACG
MA0162.4	EGR1	10.221	0.838485	NC_000011.10:65421498-65422797	1136	1149	-	CGGCCCCCACGCAA
MA0640.2	ELF3	10.2164	0.853203	NC_000011.10:65421498-65422797	1036	1049	+	GTCTTCTTCCTCAT
MA0103.3	ZEB1	10.2056	0.925399	NC_000012.12:c55845200-55843200	423	433	-	ATCACCTGAGG
MA0649.1	HEY2	10.205	0.897888	NC_000011.10:65421498-65422797	818	827	-	GGCACGTCCC
MA0093.3	USF1	10.199	0.857369	NC_000012.12:c55845200-55843200	1307	1320	+	GGTTCACGTGATTC
MA1520.1	MAF	10.1985	0.826902	NC_000011.10:65421498-65422797	293	307	-	TTGCTGCATTTGCAA
MA1102.1	CTCFL	10.1817	0.836631	NC_000011.10:65421498-65422797	952	965	-	CGGGCGGGGGCGCC
MA0638.1	CREB3	10.1802	0.836888	NC_000011.10:65421498-65422797	1251	1264	-	CAGCCGCGTCACCG
MA0162.4	EGR1	10.175	0.83768	NC_000011.10:65421498-65422797	730	743	+	CCCCGCCCCCAACC
MA0801.1	MGA	10.1692	0.927153	NC_000011.10:65421498-65422797	35	42	+	GGGTGTTA
MA0722.1	VAX1	10.1538	0.968345	NC_000012.12:c55845200-55843200	627	634	+	TTAATTAA
MA0722.1	VAX1	10.1538	0.968345	NC_000012.12:c55845200-55843200	627	634	-	TTAATTAA
MA0722.1	VAX1	10.1538	0.968345	NC_000012.12:c55845200-55843200	631	638	+	TTAATTAA
MA0722.1	VAX1	10.1538	0.968345	NC_000012.12:c55845200-55843200	631	638	-	TTAATTAA
UN0310.1	HMGXB4	10.1302	0.869517	NC_000011.10:65421498-65422797	158	170	-	GCTAGGGGGTGCA
MA1143.1	FOSL1::JUND(var.2)	10.1279	0.903127	NC_000011.10:65421498-65422797	756	765	+	CTGACGTCAT
MA1115.1	POU5F1	10.1279	0.891432	NC_000011.10:65421498-65422797	425	435	-	TAATGTAAAAC
MA0105.3	NFKB1	10.1236	0.896663	NC_000011.10:65421498-65422797	856	866	+	GGAATTTTCCA
MA1536.1	NR2C2(var.2)	10.1225	0.998067	NC_000011.10:65421498-65422797	908	915	-	GAGGTCAC
MA0033.2	FOXL1	10.1199	0.960697	NC_000011.10:65421498-65422797	315	321	+	ATAAATA
MA0033.2	FOXL1	10.1199	0.960697	NC_000011.10:65421498-65422797	319	325	+	ATAAATA
MA0033.2	FOXL1	10.1199	0.960697	NC_000011.10:65421498-65422797	323	329	+	ATAAATA
MA0597.1	THAP1	10.1168	0.977258	NC_000011.10:65421498-65422797	1181	1189	-	CTGCCCGGA
MA1524.1	MSGN1	10.1061	0.924114	NC_000011.10:65421498-65422797	1060	1071	+	TCCCAAATGTCA
MA0162.4	EGR1	10.096	0.836299	NC_000011.10:65421498-65422797	576	589	+	AAGCGCCCGCGCGG
MA0091.1	TAL1::TCF3	10.0933	0.864864	NC_000011.10:65421498-65422797	863	874	-	AGGACATCTGGA
MA0722.1	VAX1	10.0887	0.966497	NC_000012.12:c55845200-55843200	639	646	-	TTAATTAG
MA1464.1	ARNT2	10.0732	0.915565	NC_000011.10:65421498-65422797	799	808	+	GTCACGCGCG
MA0470.1	E2F4	10.0718	0.904309	NC_000011.10:65421498-65422797	996	1006	-	GGGCGGGGGAC
MA0492.1	JUND(var.2)	10.0552	0.900535	NC_000011.10:65421498-65422797	752	766	+	GGCGCTGACGTCATC
MA0899.1	HOXA10	10.0465	0.904444	NC_000011.10:65421498-65422797	1267	1277	+	GGCTATAAAAG
MA0719.1	RHOXF1	10.0415	0.997832	NC_000011.10:65421498-65422797	458	465	+	TTAATCCA
MA0743.2	SCRT1	10.0348	0.842022	NC_000011.10:65421498-65422797	665	680	-	ACCCCAACAGGCGGTT
MA0747.1	SP8	10.0285	0.865183	NC_000011.10:65421498-65422797	956	967	+	CCCCCGCCCGCC
MA0018.4	CREB1	10.0202	0.86803	NC_000011.10:65421498-65422797	907	919	-	GCTTGAGGTCACC
MA0079.2	SP1	10.0159	0.883539	NC_000011.10:65421498-65422797	966	975	+	CCACGCCCCC
MA1637.1	EBF3	10.0014	0.851591	NC_000011.10:65421498-65422797	537	549	+	GGCCCCTGGGAAG
MA1632.1	ATF2	9.99841	0.874871	NC_000011.10:65421498-65422797	907	919	-	GCTTGAGGTCACC
MA0616.2	HES2	9.9901	0.896542	NC_000011.10:65421498-65422797	801	810	-	GGCGCGCGTG
MA1099.2	HES1	9.98668	0.928953	NC_000011.10:65421498-65422797	799	808	+	GTCACGCGCG
MA0466.2	CEBPB	9.98594	0.920056	NC_000011.10:65421498-65422797	435	444	+	ATTTTGCAAC
MA1561.1	SOX12	9.9839	0.85011	NC_000011.10:65421498-65422797	409	419	+	TCCGCACAATA
MA0063.2	NKX2-5	9.97954	0.908419	NC_000011.10:65421498-65422797	453	463	+	CCCACTTAATC
MA0740.1	KLF14	9.97871	0.854155	NC_000011.10:65421498-65422797	897	910	-	CACCACGCCCAGCC
MA1107.1	KLF9	9.97758	0.845918	NC_000011.10:65421498-65422797	348	360	+	ACCCCCACCCAAA
MA0154.2	EBF1	9.97449	0.921214	NC_000011.10:65421498-65422797	129	139	-	GGCCCCTGAGG
MA0079.1	SP1	9.96988	0.934628	NC_000011.10:65421498-65422797	900	909	+	TGGGCGTGGT
MA0155.1	INSM1	9.96251	0.853009	NC_000011.10:65421498-65422797	848	859	-	TTCCAGGCGGCG
MA0764.1	ETV4	9.96076	0.900143	NC_000011.10:65421498-65422797	1016	1025	-	CCCGGATGTT
MA0836.1	CEBPD	9.9545	0.91234	NC_000011.10:65421498-65422797	435	444	+	ATTTTGCAAC
MA0259.1	ARNT::HIF1A	9.95126	0.962776	NC_000011.10:65421498-65422797	691	698	-	GGACGTGG
MA0791.1	POU4F3	9.95064	0.804463	NC_000011.10:65421498-65422797	319	334	+	ATAAATAAATAAAAAT
MA0498.2	MEIS1	9.94789	0.991412	NC_000011.10:65421498-65422797	71	77	-	CTGACAG
MA1536.1	NR2C2(var.2)	9.94405	0.994807	NC_000011.10:65421498-65422797	1244	1251	-	GGGGTCAT
MA0258.1	ESR2	9.93751	0.820125	NC_000011.10:65421498-65422797	899	916	-	TGAGGTCACCACGCCCAG
MA0136.2	ELF5	9.93744	0.899099	NC_000011.10:65421498-65422797	142	152	-	ATGAGGAAGCT
MA1640.1	MEIS2(var.2)	9.93305	0.841361	NC_000011.10:65421498-65422797	315	329	-	TATTTATTTATTTAT
MA1508.1	IKZF1	9.93123	0.861837	NC_000011.10:65421498-65422797	66	77	-	CTGACAGGAACT
MA0154.3	EBF1	9.92041	0.849279	NC_000011.10:65421498-65422797	536	549	-	CTTCCCAGGGGCCT
MA1515.1	KLF2	9.91918	0.902571	NC_000011.10:65421498-65422797	342	352	+	CTCCCCACCCC
MA1642.1	NEUROG2(var.2)	9.91549	0.891635	NC_000011.10:65421498-65422797	861	873	+	TTTCCAGATGTCC
MA1555.1	RXRB(var.2)	9.91505	0.844905	NC_000011.10:65421498-65422797	902	915	+	GGCGTGGTGACCTC
UN0123.1	FOXR2	9.91371	0.829747	NC_000011.10:65421498-65422797	317	333	+	AAATAAATAAATAAAAA
MA0891.1	GSC2	9.90776	0.932533	NC_000011.10:65421498-65422797	457	466	+	CTTAATCCAT
MA0616.2	HES2	9.90696	0.895155	NC_000011.10:65421498-65422797	818	827	+	GGGACGTGCC
MA0746.1	SP3	9.90689	0.88357	NC_000011.10:65421498-65422797	956	966	+	CCCCCGCCCGC
MA0136.2	ELF5	9.88896	0.898196	NC_000011.10:65421498-65422797	1039	1049	-	ATGAGGAAGAA
MA0093.3	USF1	9.88804	0.85234	NC_000012.12:c55845200-55843200	1307	1320	-	GAATCACGTGAACC
MA0747.1	SP8	9.8868	0.862549	NC_000011.10:65421498-65422797	1213	1224	-	TCCACGGCCACC
MA0136.2	ELF5	9.88554	0.898132	NC_000011.10:65421498-65422797	1016	1026	-	TCCCGGATGTT
MA0018.4	CREB1	9.88391	0.865269	NC_000011.10:65421498-65422797	602	614	+	CCATGTTGTCACC
MA0761.2	ETV1	9.87277	0.847553	NC_000011.10:65421498-65422797	63	76	-	TGACAGGAACTCCT
MA0039.4	KLF4	9.87082	0.873083	NC_000011.10:65421498-65422797	997	1008	+	TCCCCCGCCCGA
MA0711.1	OTX1	9.8695	0.951743	NC_000011.10:65421498-65422797	458	465	+	TTAATCCA
MA1512.1	KLF11	9.86458	0.888043	NC_000011.10:65421498-65422797	345	355	+	CCCACCCCCAC
UN0123.1	FOXR2	9.86003	0.829148	NC_000011.10:65421498-65422797	313	329	+	AAATAAATAAATAAATA
MA0471.2	E2F6	9.85131	0.86381	NC_000011.10:65421498-65422797	954	966	-	GCGGGCGGGGGCG
MA1515.1	KLF2	9.8471	0.901154	NC_000011.10:65421498-65422797	997	1007	+	TCCCCCGCCCG
MA0511.2	RUNX2	9.84456	0.906332	NC_000011.10:65421498-65422797	555	563	+	AAACCACGA
MA0003.3	TFAP2A	9.83756	0.909445	NC_000011.10:65421498-65422797	570	580	+	CCCCTGAAGCG
MA0759.1	ELK3	9.82552	0.885757	NC_000011.10:65421498-65422797	1016	1025	-	CCCGGATGTT
CN0007.1	LM7	9.81567	0.828767	NC_000011.10:65421498-65422797	943	959	+	ACTCAAGAGGGCGCCCC
MA0162.2	EGR1	9.81235	0.885262	NC_000011.10:65421498-65422797	844	857	+	CCGCCGCCGCCTGG
MA0782.2	PKNOX1	9.81032	0.829533	NC_000011.10:65421498-65422797	604	618	-	AGTGGGTGACAACAT
MA0837.1	CEBPE	9.80983	0.909284	NC_000011.10:65421498-65422797	1236	1245	+	GTTGAGCAAT
MA0471.2	E2F6	9.80775	0.863007	NC_000011.10:65421498-65422797	812	824	+	CCCGGCGGGACGT
MA0672.1	NKX2-3	9.80153	0.924403	NC_000011.10:65421498-65422797	940	949	+	CCCACTCAAG
MA1517.1	KLF6	9.79622	0.897754	NC_000011.10:65421498-65422797	348	358	+	ACCCCCACCCA
MA0681.2	PHOX2B	9.79598	0.811057	NC_000011.10:65421498-65422797	310	325	+	AAAAAATAAATAAATA
MA0506.1	NRF1	9.79204	0.897917	NC_000011.10:65421498-65422797	952	962	-	GCGGGGGCGCC
MA0504.1	NR2C2	9.78412	0.844449	NC_000011.10:65421498-65422797	334	348	-	TGGGGAGAAAGGTGA
MA0807.1	TBX5	9.77672	0.920453	NC_000011.10:65421498-65422797	35	42	+	GGGTGTTA
MA0811.1	TFAP2B	9.77502	0.895379	NC_000011.10:65421498-65422797	1259	1270	-	AGCCCTCAGCCG
MA0018.2	CREB1	9.77186	0.934202	NC_000011.10:65421498-65422797	909	916	-	TGAGGTCA
UN0123.1	FOXR2	9.7702	0.828146	NC_000011.10:65421498-65422797	321	337	+	AAATAAATAAAAATCAC
MA0761.1	ETV1	9.76622	0.89644	NC_000011.10:65421498-65422797	1016	1025	-	CCCGGATGTT
MA0802.1	TBR1	9.76342	0.881881	NC_000011.10:65421498-65422797	35	44	+	GGGTGTTAAC
MA0139.1	CTCF	9.7608	0.816228	NC_000011.10:65421498-65422797	940	958	+	CCCACTCAAGAGGGCGCCC
MA0144.2	STAT3	9.75306	0.915709	NC_000011.10:65421498-65422797	54	64	-	CTGCCAGGAAC
MA0076.1	ELK4	9.75279	0.8666	NC_000011.10:65421498-65422797	1017	1025	-	CCCGGATGT
MA0650.1	HOXA13	9.74894	0.883234	NC_000011.10:65421498-65422797	305	314	+	CAAATAAAAA
MA0741.1	KLF16	9.74692	0.870277	NC_000011.10:65421498-65422797	533	543	+	GCCAGGCCCCT
MA0822.1	HES7	9.7422	0.856697	NC_000011.10:65421498-65422797	817	828	+	CGGGACGTGCCC
MA0081.1	SPIB	9.73993	0.975072	NC_000011.10:65421498-65422797	145	151	-	TGAGGAA
MA0081.1	SPIB	9.73993	0.975072	NC_000011.10:65421498-65422797	1042	1048	-	TGAGGAA
MA0689.1	TBX20	9.7393	0.857376	NC_000011.10:65421498-65422797	34	44	+	TGGGTGTTAAC
MA0763.1	ETV3	9.73418	0.87341	NC_000011.10:65421498-65422797	1016	1025	-	CCCGGATGTT
UN0123.1	FOXR2	9.73307	0.827731	NC_000011.10:65421498-65422797	311	327	+	AAAAATAAATAAATAAA
MA1119.1	SIX2	9.73299	0.80061	NC_000011.10:65421498-65422797	358	373	+	AAATGTAAAATGAGCC
MA0258.2	ESR2	9.72662	0.858264	NC_000011.10:65421498-65422797	1066	1080	+	ATGTCACCTTGAGCG
UN0146.1	ZBTB40	9.72505	0.808728	ace1	38	50	+	AGATTTTTATTTA
MA1466.1	ATF6	9.71732	0.833066	NC_000011.10:65421498-65422797	1251	1264	+	CGGTGACGCGGCTG
MA1102.1	CTCFL	9.71475	0.829203	NC_000011.10:65421498-65422797	590	603	+	CTCCACGGGGCTCC
MA1548.1	PLAGL2	9.71257	0.893431	NC_000011.10:65421498-65422797	1141	1150	-	GCGGCCCCCA
MA0815.1	TFAP2C(var.3)	9.70897	0.871003	NC_000011.10:65421498-65422797	579	591	-	AGCCGCGCGGGCG
MA0156.2	FEV	9.70841	0.901124	NC_000011.10:65421498-65422797	1016	1025	-	CCCGGATGTT
MA0909.1	HOXD13	9.70308	0.896125	NC_000011.10:65421498-65422797	1268	1277	+	GCTATAAAAG
MA0837.1	CEBPE	9.70016	0.907506	NC_000011.10:65421498-65422797	435	444	-	GTTGCAAAAT
MA0470.1	E2F4	9.69983	0.898417	NC_000011.10:65421498-65422797	954	964	-	GGGCGGGGGCG
MA0463.2	BCL6	9.69708	0.821151	NC_000011.10:65421498-65422797	3	18	+	CTGCTTTCAAGGGGTT
MA0162.2	EGR1	9.69153	0.883968	NC_000011.10:65421498-65422797	729	742	+	GCCCCGCCCCCAAC
MA0747.1	SP8	9.69064	0.858904	NC_000011.10:65421498-65422797	26	37	-	CCCACACCCCAT
MA0673.1	NKX2-8	9.6871	0.945706	NC_000011.10:65421498-65422797	941	949	+	CCACTCAAG
MA0724.1	VENTX	9.68466	0.926938	NC_000012.12:c55845200-55843200	638	646	+	ACTAATTAA
UN0310.1	HMGXB4	9.67402	0.860683	NC_000011.10:65421498-65422797	967	979	-	GGCTGGGGGCGTG
MA0822.1	HES7	9.66109	0.855695	NC_000011.10:65421498-65422797	817	828	-	GGGCACGTCCCG
MA1521.1	MAFA	9.65964	0.824112	NC_000011.10:65421498-65422797	141	155	-	GTGATGAGGAAGCTC
MA1513.1	KLF15	9.65853	0.881437	NC_000011.10:65421498-65422797	742	752	+	CCCGCGCCCGG
MA1566.1	TBX3	9.6513	0.930869	NC_000011.10:65421498-65422797	28	37	+	GGGGTGTGGG
UN0310.1	HMGXB4	9.64602	0.860141	NC_000011.10:65421498-65422797	822	834	-	TGCAGAGGGCACG
MA0079.2	SP1	9.64527	0.874205	NC_000011.10:65421498-65422797	973	982	+	CCCAGCCCCT
MA0471.2	E2F6	9.62911	0.859712	NC_000011.10:65421498-65422797	727	739	-	GGGGGCGGGGCGG
MA0715.1	PROP1	9.62307	0.849457	NC_000011.10:65421498-65422797	316	326	+	TAAATAAATAA
MA0715.1	PROP1	9.62307	0.849457	NC_000011.10:65421498-65422797	320	330	+	TAAATAAATAA
MA0003.3	TFAP2A	9.62096	0.90604	NC_000011.10:65421498-65422797	636	646	+	AGCCCGCAGCA
MA1525.1	NFATC4	9.61524	0.911794	NC_000011.10:65421498-65422797	859	868	-	TCTGGAAAAT
MA1556.1	RXRG(var.2)	9.61414	0.844364	NC_000011.10:65421498-65422797	817	830	-	GAGGGCACGTCCCG
MA0079.2	SP1	9.6098	0.873311	NC_000011.10:65421498-65422797	842	851	+	CTCCGCCGCC
MA0039.4	KLF4	9.59596	0.867502	NC_000011.10:65421498-65422797	675	686	-	CTCCGCACCCCA
MA0862.1	GMEB2	9.59325	0.916984	NC_000011.10:65421498-65422797	757	764	+	TGACGTCA
MA0862.1	GMEB2	9.59325	0.916984	NC_000011.10:65421498-65422797	757	764	-	TGACGTCA
MA0039.4	KLF4	9.59051	0.867392	NC_000011.10:65421498-65422797	1136	1147	-	GCCCCCACGCAA
MA0259.1	ARNT::HIF1A	9.58959	0.951986	NC_000011.10:65421498-65422797	521	528	-	GGACGTGT
MA0158.2	HOXA5	9.58475	0.948361	NC_000011.10:65421498-65422797	1241	1248	+	GCAATGAC
MA0079.1	SP1	9.58261	0.92112	NC_000011.10:65421498-65422797	1183	1192	+	CGGGCAGGGT
MA1521.1	MAFA	9.58171	0.822874	NC_000011.10:65421498-65422797	293	307	-	TTGCTGCATTTGCAA
MA0836.1	CEBPD	9.57576	0.90704	NC_000011.10:65421498-65422797	1236	1245	-	ATTGCTCAAC
MA0018.1	CREB1	9.57293	0.883056	NC_000011.10:65421498-65422797	904	915	+	CGTGGTGACCTC
MA1640.1	MEIS2(var.2)	9.57023	0.834987	NC_000011.10:65421498-65422797	319	333	-	TTTTTATTTATTTAT
MA0815.1	TFAP2C(var.3)	9.5684	0.869055	NC_000011.10:65421498-65422797	579	591	+	CGCCCGCGCGGCT
MA0153.1	HNF1B	9.55628	0.821152	NC_000011.10:65421498-65422797	39	50	-	TCCCTGGTTAAC
MA1099.2	HES1	9.55159	0.922046	NC_000011.10:65421498-65422797	799	808	-	CGCGCGTGAC
MA0806.1	TBX4	9.53706	0.917016	NC_000011.10:65421498-65422797	35	42	+	GGGTGTTA
MA0141.3	ESRRB	9.53256	0.863702	NC_000011.10:65421498-65422797	1067	1077	-	TCAAGGTGACA
MA0062.3	GABPA	9.5322	0.829807	NC_000011.10:65421498-65422797	63	76	+	AGGAGTTCCTGTCA
MA0107.1	RELA	9.53128	0.849844	NC_000011.10:65421498-65422797	855	864	+	TGGAATTTTC
MA1521.1	MAFA	9.53094	0.822068	NC_000011.10:65421498-65422797	293	307	+	TTGCAAATGCAGCAA
MA0017.1	NR2F1	9.53066	0.817706	NC_000011.10:65421498-65422797	190	203	-	AGGACTTTGGACCG
MA0741.1	KLF16	9.51891	0.866549	NC_000011.10:65421498-65422797	956	966	+	CCCCCGCCCGC
MA0616.2	HES2	9.5091	0.888514	NC_000011.10:65421498-65422797	799	808	+	GTCACGCGCG
UN0121.1	FEZF1	9.50891	0.881527	NC_000011.10:65421498-65422797	78	88	-	GAAAATGGCAT
MA0043.3	HLF	9.50437	0.873171	NC_000011.10:65421498-65422797	433	446	+	TTATTTTGCAACGG
MA0081.1	SPIB	9.50433	0.967024	NC_000011.10:65421498-65422797	68	74	-	ACAGGAA
MA0747.1	SP8	9.50011	0.855363	NC_000011.10:65421498-65422797	690	701	+	TCCACGTCCCCT
MA0689.1	TBX20	9.49626	0.853139	NC_000011.10:65421498-65422797	450	460	-	TAAGTGGGAAG
MA0797.1	TGIF2	9.49051	0.844315	NC_000011.10:65421498-65422797	72	83	+	TGTCAGATGCCA
MA0740.1	KLF14	9.48754	0.84775	NC_000011.10:65421498-65422797	519	532	+	AAACACGTCCCCTC
MA0105.1	NFKB1	9.47508	0.865018	NC_000011.10:65421498-65422797	856	865	+	GGAATTTTCC
MA1548.1	PLAGL2	9.45628	0.88842	NC_000011.10:65421498-65422797	951	960	+	GGGCGCCCCC
MA0673.1	NKX2-8	9.45411	0.941493	NC_000011.10:65421498-65422797	454	462	+	CCACTTAAT
MA0741.1	KLF16	9.44985	0.865421	NC_000011.10:65421498-65422797	899	909	-	ACCACGCCCAG
MA0610.1	DMRT3	9.44346	0.871845	NC_000011.10:65421498-65422797	1118	1128	-	AGTGTATCCCC
MA0506.1	NRF1	9.43444	0.893501	NC_000011.10:65421498-65422797	744	754	-	GCCCGGGCGCG
MA1107.1	KLF9	9.43068	0.836582	NC_000011.10:65421498-65422797	728	740	+	CGCCCCGCCCCCA
MA0481.3	FOXP1	9.42712	0.886306	NC_000011.10:65421498-65422797	313	323	+	AAATAAATAAA
MA0481.3	FOXP1	9.42712	0.886306	NC_000011.10:65421498-65422797	317	327	+	AAATAAATAAA
MA0481.3	FOXP1	9.42712	0.886306	NC_000011.10:65421498-65422797	321	331	+	AAATAAATAAA
MA0466.2	CEBPB	9.42184	0.912418	NC_000011.10:65421498-65422797	1236	1245	+	GTTGAGCAAT
MA1474.1	CREB3L4	9.42148	0.85063	NC_000011.10:65421498-65422797	519	530	+	AAACACGTCCCC
MA0910.2	HOXD8	9.41873	0.944612	NC_000011.10:65421498-65422797	1241	1248	+	GCAATGAC
MA0471.2	E2F6	9.41468	0.855758	NC_000011.10:65421498-65422797	341	353	-	GGGGGTGGGGAGA
MA0525.1	TP63	9.41409	0.837602	NC_000012.12:c55845200-55843200	1319	1338	+	TCTCCTGCCTCAGCCTGCCG
MA0039.3	KLF4	9.4016	0.866731	NC_000011.10:65421498-65422797	966	976	+	CCACGCCCCCA
MA0047.3	FOXA2	9.40158	0.883683	NC_000011.10:65421498-65422797	313	323	+	AAATAAATAAA
MA0047.3	FOXA2	9.40158	0.883683	NC_000011.10:65421498-65422797	317	327	+	AAATAAATAAA
MA0047.3	FOXA2	9.40158	0.883683	NC_000011.10:65421498-65422797	321	331	+	AAATAAATAAA
MA0593.1	FOXP2	9.40103	0.882478	NC_000011.10:65421498-65422797	92	102	-	AAGTAACCAGA
MA0039.4	KLF4	9.40018	0.863527	NC_000011.10:65421498-65422797	899	910	-	CACCACGCCCAG
MA1102.2	CTCFL	9.397	0.857349	NC_000011.10:65421498-65422797	953	964	-	GGGCGGGGGCGC
MA1103.1	FOXK2	9.39666	0.881453	NC_000011.10:65421498-65422797	313	323	+	AAATAAATAAA
MA1103.1	FOXK2	9.39666	0.881453	NC_000011.10:65421498-65422797	317	327	+	AAATAAATAAA
MA1103.1	FOXK2	9.39666	0.881453	NC_000011.10:65421498-65422797	321	331	+	AAATAAATAAA
MA0105.1	NFKB1	9.38545	0.862848	NC_000011.10:65421498-65422797	856	865	-	GGAAAATTCC
MA0746.2	SP3	9.37799	0.869741	NC_000011.10:65421498-65422797	342	354	+	CTCCCCACCCCCA
MA1478.1	DMRTA2	9.37701	0.872366	NC_000011.10:65421498-65422797	298	309	-	ATTTGCTGCATT
MA1479.1	DMRTC2	9.37591	0.844919	NC_000011.10:65421498-65422797	298	309	-	ATTTGCTGCATT
MA0150.1	NFE2L2	9.37551	0.834737	NC_000011.10:65421498-65422797	389	399	-	CTGACATAGCC
MA1535.1	NR2C1	9.36716	0.951802	NC_000011.10:65421498-65422797	918	926	-	CGGGGTCGC
MA0516.2	SP2	9.34574	0.807577	NC_000011.10:65421498-65422797	339	355	+	TTTCTCCCCACCCCCAC
CN0020.1	LM20	9.33724	0.833317	NC_000011.10:65421498-65422797	72	83	+	TGTCAGATGCCA
MA0471.1	E2F6	9.33255	0.898712	NC_000011.10:65421498-65422797	449	459	-	AAGTGGGAAGA
MA1521.1	MAFA	9.3252	0.818802	NC_000011.10:65421498-65422797	141	155	+	GAGCTTCCTCATCAC
MA0003.3	TFAP2A	9.32494	0.901386	NC_000011.10:65421498-65422797	969	979	+	CGCCCCCAGCC
MA1118.1	SIX1	9.31725	0.84535	NC_000011.10:65421498-65422797	90	100	-	GTAACCAGAAT
MA1564.1	SP9	9.31615	0.858672	NC_000011.10:65421498-65422797	343	354	+	TCCCCACCCCCA
MA0466.2	CEBPB	9.31454	0.910966	NC_000011.10:65421498-65422797	435	444	-	GTTGCAAAAT
UN0310.1	HMGXB4	9.31148	0.853663	NC_000011.10:65421498-65422797	522	534	-	GCGAGGGGACGTG
UN0310.1	HMGXB4	9.31148	0.853663	NC_000011.10:65421498-65422797	692	704	-	GCGAGGGGACGTG
MA1107.1	KLF9	9.30954	0.834514	NC_000011.10:65421498-65422797	342	354	+	CTCCCCACCCCCA
MA0811.1	TFAP2B	9.30334	0.887898	NC_000011.10:65421498-65422797	807	818	+	CGCCTCCCGGCG
MA0814.2	TFAP2C(var.2)	9.29635	0.842013	NC_000011.10:65421498-65422797	569	582	+	GCCCCTGAAGCGCC
MA1533.1	NR1I2	9.28148	0.813757	NC_000011.10:65421498-65422797	1244	1260	+	ATGACCCCGGTGACGCG
MA0723.1	VAX2	9.2749	0.939262	NC_000012.12:c55845200-55843200	1692	1699	-	CTAATGAG
MA1112.2	NR4A1	9.27434	0.8764	NC_000011.10:65421498-65422797	77	88	-	GAAAATGGCATC
MA0836.1	CEBPD	9.27069	0.902771	NC_000011.10:65421498-65422797	1236	1245	+	GTTGAGCAAT
MA0790.1	POU4F1	9.27019	0.812697	NC_000011.10:65421498-65422797	314	327	-	TTTATTTATTTATT
MA0790.1	POU4F1	9.27019	0.812697	NC_000011.10:65421498-65422797	318	331	-	TTTATTTATTTATT
MA0592.1	ESRRA	9.26308	0.845999	NC_000011.10:65421498-65422797	1063	1073	+	CAAATGTCACC
UN0123.1	FOXR2	9.26109	0.822465	NC_000011.10:65421498-65422797	319	335	+	ATAAATAAATAAAAATC
MA0148.2	FOXA1	9.25833	0.878017	NC_000011.10:65421498-65422797	311	321	-	TATTTATTTTT
MA0813.1	TFAP2B(var.3)	9.25695	0.857807	NC_000011.10:65421498-65422797	579	591	-	AGCCGCGCGGGCG
MA1548.1	PLAGL2	9.25666	0.884517	NC_000011.10:65421498-65422797	132	141	-	CTGGCCCCTG
MA0039.3	KLF4	9.24765	0.863298	NC_000011.10:65421498-65422797	32	42	-	TAACACCCACA
MA0743.1	SCRT1	9.23964	0.828982	NC_000011.10:65421498-65422797	248	262	+	GTTCACCAGGTTTGC
MA0148.1	FOXA1	9.23615	0.876642	NC_000011.10:65421498-65422797	311	321	-	TATTTATTTTT
MA1112.1	NR4A1	9.2309	0.892469	NC_000011.10:65421498-65422797	1063	1072	+	CAAATGTCAC
MA1569.1	TFAP2E	9.22891	0.924809	NC_000011.10:65421498-65422797	922	932	+	CCCCGGCGGCT
MA0481.2	FOXP1	9.21817	0.866536	NC_000011.10:65421498-65422797	91	102	-	AAGTAACCAGAA
MA1529.1	NHLH2	9.21782	0.81957	NC_000011.10:65421498-65422797	1253	1270	-	AGCCCTCAGCCGCGTCAC
MA0098.3	ETS1	9.2147	0.888537	NC_000011.10:65421498-65422797	1016	1025	-	CCCGGATGTT
MA0039.4	KLF4	9.2102	0.85967	NC_000011.10:65421498-65422797	275	286	-	ATCCCCAGCCTG
MA0741.1	KLF16	9.20523	0.861422	NC_000011.10:65421498-65422797	27	37	-	CCCACACCCCA
MA0081.1	SPIB	9.20317	0.956735	NC_000011.10:65421498-65422797	408	414	-	TGCGGAA
MA0080.2	SPI1	9.19841	0.921884	NC_000011.10:65421498-65422797	143	149	-	AGGAAGC
MA0847.1	FOXD2	9.19033	0.947923	NC_000011.10:65421498-65422797	315	321	+	ATAAATA
MA0847.1	FOXD2	9.19033	0.947923	NC_000011.10:65421498-65422797	319	325	+	ATAAATA
MA0847.1	FOXD2	9.19033	0.947923	NC_000011.10:65421498-65422797	323	329	+	ATAAATA
MA0597.1	THAP1	9.18858	0.948849	NC_000011.10:65421498-65422797	221	229	+	CTGCCCGCC
UN0310.1	HMGXB4	9.17695	0.851058	NC_000011.10:65421498-65422797	177	189	-	TGTAGCGGGCACC
MA1566.1	TBX3	9.17556	0.918976	NC_000011.10:65421498-65422797	34	43	+	TGGGTGTTAA
UN0310.1	HMGXB4	9.17222	0.850966	NC_000011.10:65421498-65422797	1143	1155	-	CCCAGGCGGCCCC
MA0039.4	KLF4	9.17044	0.858863	NC_000011.10:65421498-65422797	734	745	+	GCCCCCAACCCG
MA0513.1	SMAD2::SMAD3::SMAD4	9.1665	0.834482	NC_000011.10:65421498-65422797	269	281	-	CAGCCTGGCTCTT
MA0830.2	TCF4	9.16494	0.857083	NC_000011.10:65421498-65422797	171	183	-	GGGCACCTCCCTT
MA0650.1	HOXA13	9.16364	0.870907	NC_000011.10:65421498-65422797	1268	1277	+	GCTATAAAAG
MA0465.2	CDX2	9.15993	0.850099	NC_000011.10:65421498-65422797	322	333	+	AATAAATAAAAA
MA1498.1	HOXA7	9.15993	0.947887	NC_000011.10:65421498-65422797	1241	1248	+	GCAATGAC
MA0649.1	HEY2	9.15946	0.878124	NC_000011.10:65421498-65422797	799	808	+	GTCACGCGCG
MA0090.3	TEAD1	9.15674	0.849166	NC_000011.10:65421498-65422797	478	490	-	GAACATTCAAGAA
MA1562.1	SOX14	9.15377	0.846623	NC_000011.10:65421498-65422797	410	419	+	CCGCACAATA
MA0836.1	CEBPD	9.14658	0.901035	NC_000011.10:65421498-65422797	435	444	-	GTTGCAAAAT
MA1646.1	OSR2	9.14472	0.860176	NC_000011.10:65421498-65422797	1108	1119	+	AAAGAGAAGCGG
MA0595.1	SREBF1	9.14003	0.869583	NC_000011.10:65421498-65422797	26	35	-	CACACCCCAT
MA0839.1	CREB3L1	9.13845	0.806816	NC_000011.10:65421498-65422797	1251	1264	-	CAGCCGCGTCACCG
MA0003.1	TFAP2A	9.13785	0.95908	NC_000011.10:65421498-65422797	923	931	-	GCCGCCGGG
MA0732.1	EGR3	9.12759	0.835899	NC_000011.10:65421498-65422797	346	360	+	CCACCCCCACCCAAA
MA0155.1	INSM1	9.12553	0.835462	NC_000011.10:65421498-65422797	347	358	-	TGGGTGGGGGTG
MA0790.1	POU4F1	9.12141	0.810265	NC_000011.10:65421498-65422797	308	321	+	ATAAAAAATAAATA
MA0649.1	HEY2	9.12067	0.87739	NC_000011.10:65421498-65422797	520	529	-	GGGACGTGTT
MA0524.2	TFAP2C	9.11228	0.882254	NC_000011.10:65421498-65422797	1259	1270	-	AGCCCTCAGCCG
MA0738.1	HIC2	9.10539	0.931338	NC_000011.10:65421498-65422797	823	831	+	GTGCCCTCT
MA0507.1	POU2F2	9.10505	0.861432	NC_000011.10:65421498-65422797	358	370	-	TCATTTTACATTT
MA1569.1	TFAP2E	9.10056	0.923095	NC_000011.10:65421498-65422797	922	932	-	AGCCGCCGGGG
MA0872.1	TFAP2A(var.3)	9.09956	0.849901	NC_000011.10:65421498-65422797	579	591	+	CGCCCGCGCGGCT
UN0125.1	HSF5	9.09219	0.802148	NC_000011.10:65421498-65422797	667	693	+	CCGCCTGTTGGGGTGCGGAGCGTTCCA
MA0810.1	TFAP2A(var.2)	9.09145	0.894066	NC_000011.10:65421498-65422797	807	818	-	CGCCGGGAGGCG
MA0516.1	SP2	9.09137	0.847414	NC_000011.10:65421498-65422797	1184	1198	-	TCCCCGACCCTGCCC
MA0056.1	MZF1	9.08528	1	NC_000011.10:65421498-65422797	280	285	+	TGGGGA
MA0056.1	MZF1	9.08528	1	NC_000011.10:65421498-65422797	343	348	-	TGGGGA
UN0309.1	HHEX	9.08191	0.857073	NC_000011.10:65421498-65422797	513	525	+	CTCAGGAAACACG
MA1102.2	CTCFL	9.07882	0.851802	NC_000011.10:65421498-65422797	591	602	+	TCCACGGGGCTC
MA1563.1	SOX18	9.07807	0.964076	NC_000011.10:65421498-65422797	559	566	+	CACGATGC
MA0901.1	HOXB13	9.06553	0.879482	NC_000011.10:65421498-65422797	1268	1277	+	GCTATAAAAG
MA0003.1	TFAP2A	9.06044	0.956554	NC_000011.10:65421498-65422797	637	645	+	GCCCGCAGC
MA0003.1	TFAP2A	9.05795	0.956473	NC_000011.10:65421498-65422797	809	817	-	GCCGGGAGG
MA0042.1	FOXI1	9.05441	0.854366	NC_000011.10:65421498-65422797	306	317	-	TATTTTTTATTT
MA1631.1	ASCL1(var.2)	9.04881	0.858831	NC_000011.10:65421498-65422797	171	183	-	GGGCACCTCCCTT
MA0809.2	TEAD4	9.04524	0.86162	NC_000011.10:65421498-65422797	479	490	-	GAACATTCAAGA
MA0103.3	ZEB1	9.04273	0.903948	NC_000012.12:c55845200-55843200	1811	1821	+	TTCACCTGAAA
MA0695.1	ZBTB7C	9.04189	0.84572	NC_000012.12:c55845200-55843200	875	886	+	CCGCCCACCTCA
MA0063.2	NKX2-5	9.04038	0.887311	NC_000011.10:65421498-65422797	479	489	-	AACATTCAAGA
MA1516.1	KLF3	9.03695	0.884732	NC_000011.10:65421498-65422797	767	777	+	GGCCGAGCCCG
MA1515.1	KLF2	9.03315	0.885162	NC_000011.10:65421498-65422797	741	751	+	ACCCGCGCCCG
MA0144.2	STAT3	9.03132	0.906965	NC_000011.10:65421498-65422797	860	870	-	CATCTGGAAAA
MA0090.2	TEAD1	9.02842	0.908145	NC_000011.10:65421498-65422797	854	863	-	AAAATTCCAG
UN0307.1	EOMES	9.02228	0.870881	NC_000011.10:65421498-65422797	494	504	+	CCCGGCAGGGA
MA0482.2	GATA4	9.01806	0.852739	NC_000011.10:65421498-65422797	1025	1036	-	CCCCTTTTCTTC
MA1472.1	BHLHA15(var.2)	9.01399	0.903196	NC_000011.10:65421498-65422797	863	872	+	TCCAGATGTC
MA0625.1	NFATC3	9.00023	0.887663	NC_000011.10:65421498-65422797	359	368	-	ATTTTACATT
MA1131.1	FOSL2::JUN(var.2)	8.98819	0.846915	NC_000011.10:65421498-65422797	907	917	+	GGTGACCTCAA
MA0650.2	HOXA13	8.98487	0.862886	NC_000011.10:65421498-65422797	304	314	+	GCAAATAAAAA
MA0101.1	REL	8.98092	0.877909	NC_000011.10:65421498-65422797	855	864	+	TGGAATTTTC
MA0528.2	ZNF263	8.97731	0.843954	NC_000012.12:c55845200-55843200	1878	1889	+	TAGGGGCGGAGT
MA1109.1	NEUROD1	8.97579	0.857493	NC_000011.10:65421498-65422797	862	874	+	TTCCAGATGTCCT
MA0003.1	TFAP2A	8.96793	0.953535	NC_000011.10:65421498-65422797	970	978	+	GCCCCCAGC
MA0823.1	HEY1	8.96778	0.876463	NC_000011.10:65421498-65422797	818	827	-	GGCACGTCCC
MA0030.1	FOXF2	8.96558	0.804888	NC_000011.10:65421498-65422797	310	323	+	AAAAAATAAATAAA
MA0498.2	MEIS1	8.96312	0.970558	NC_000011.10:65421498-65422797	393	399	-	CTGACAT
MA1540.1	NR5A1	8.95908	0.879822	NC_000011.10:65421498-65422797	714	724	-	CAGAAGGCCAG
MA1147.1	NR4A2::RXRA	8.95016	0.824423	NC_000011.10:65421498-65422797	1237	1251	+	TTGAGCAATGACCCC
MA0017.2	NR2F1	8.9495	0.865924	NC_000011.10:65421498-65422797	905	917	-	TTGAGGTCACCAC
MA0079.3	SP1	8.94746	0.89371	NC_000011.10:65421498-65422797	349	359	+	CCCCCACCCAA
MA1513.1	KLF15	8.9462	0.871158	NC_000011.10:65421498-65422797	724	734	+	GGGCCGCCCCG
MA0524.1	TFAP2C	8.94556	0.876607	NC_000011.10:65421498-65422797	228	242	+	CCTTGCTGGAGGGCT
MA0471.2	E2F6	8.94269	0.847053	NC_000011.10:65421498-65422797	958	970	-	CGTGGCGGGCGGG
MA0690.1	TBX21	8.93867	0.86025	NC_000011.10:65421498-65422797	34	43	+	TGGGTGTTAA
MA0131.2	HINFP	8.93813	0.848802	NC_000011.10:65421498-65422797	992	1003	+	GCGCGTCCCCCG
MA0137.3	STAT1	8.93779	0.882542	NC_000011.10:65421498-65422797	54	64	-	CTGCCAGGAAC
MA0597.1	THAP1	8.93558	0.941106	NC_000011.10:65421498-65422797	56	64	-	CTGCCAGGA
MA1502.1	HOXB8	8.93359	0.940662	NC_000011.10:65421498-65422797	1241	1248	+	GCAATGAC
MA0786.1	POU3F1	8.93169	0.844341	NC_000011.10:65421498-65422797	358	369	+	AAATGTAAAATG
MA0148.2	FOXA1	8.92665	0.872327	NC_000011.10:65421498-65422797	513	523	-	TGTTTCCTGAG
MA0775.1	MEIS3	8.92656	0.926725	NC_000011.10:65421498-65422797	606	613	-	GTGACAAC
MA1549.1	POU6F1(var.2)	8.92248	0.902124	NC_000011.10:65421498-65422797	146	155	-	GTGATGAGGA
MA0148.2	FOXA1	8.91747	0.87217	NC_000011.10:65421498-65422797	315	325	-	TATTTATTTAT
MA0148.2	FOXA1	8.91747	0.87217	NC_000011.10:65421498-65422797	319	329	-	TATTTATTTAT
MA0130.1	ZNF354C	8.91578	1	NC_000012.12:c55845200-55843200	432	437	+	ATCCAC
MA0156.1	FEV	8.91481	0.890481	NC_000011.10:65421498-65422797	66	73	-	CAGGAACT
MA1522.1	MAZ	8.91027	0.884401	NC_000011.10:65421498-65422797	525	535	+	GTCCCCTCGCC
MA0744.1	SCRT2	8.91013	0.83709	NC_000011.10:65421498-65422797	248	260	+	GTTCACCAGGTTT
MA1102.2	CTCFL	8.90427	0.848759	NC_000011.10:65421498-65422797	945	956	+	TCAAGAGGGCGC
MA0071.1	RORA	8.90167	0.849163	NC_000011.10:65421498-65422797	909	918	-	CTTGAGGTCA
MA0148.1	FOXA1	8.89817	0.870771	NC_000011.10:65421498-65422797	513	523	-	TGTTTCCTGAG
MA0673.1	NKX2-8	8.89719	0.931422	NC_000011.10:65421498-65422797	8	16	-	CCCCTTGAA
MA0516.1	SP2	8.8922	0.844711	NC_000011.10:65421498-65422797	956	970	+	CCCCCGCCCGCCACG
MA0148.1	FOXA1	8.89156	0.870656	NC_000011.10:65421498-65422797	315	325	-	TATTTATTTAT
MA0148.1	FOXA1	8.89156	0.870656	NC_000011.10:65421498-65422797	319	329	-	TATTTATTTAT
MA0734.1	GLI2	8.88826	0.820516	NC_000011.10:65421498-65422797	937	948	+	TCGCCCACTCAA
MA1105.2	GRHL2	8.88664	0.836746	NC_000011.10:65421498-65422797	250	261	+	TCACCAGGTTTG
MA0902.2	HOXB2	8.87833	0.946044	NC_000011.10:65421498-65422797	1241	1248	+	GCAATGAC
MA0814.1	TFAP2C(var.2)	8.87731	0.890246	NC_000011.10:65421498-65422797	570	580	+	CCCCTGAAGCG
MA1569.1	TFAP2E	8.87681	0.920107	NC_000011.10:65421498-65422797	811	821	-	TCCCGCCGGGA
MA0767.1	GCM2	8.85817	0.872231	NC_000011.10:65421498-65422797	347	356	-	GGTGGGGGTG
MA1111.1	NR2F2	8.85269	0.864956	NC_000011.10:65421498-65422797	907	917	-	TTGAGGTCACC
MA0079.3	SP1	8.84575	0.89243	NC_000011.10:65421498-65422797	965	975	+	GCCACGCCCCC
MA1145.1	FOSL2::JUND(var.2)	8.84372	0.822424	NC_000011.10:65421498-65422797	601	615	-	GGGTGACAACATGGA
MA1569.1	TFAP2E	8.83705	0.919576	NC_000011.10:65421498-65422797	811	821	+	TCCCGGCGGGA
MA1515.1	KLF2	8.83693	0.881307	NC_000011.10:65421498-65422797	676	686	-	CTCCGCACCCC
MA0722.1	VAX1	8.83053	0.930781	NC_000012.12:c55845200-55843200	1692	1699	-	CTAATGAG
MA0748.2	YY2	8.82714	0.854039	NC_000012.12:c55845200-55843200	1358	1368	-	TGGTGGCGGGC
MA0079.2	SP1	8.82453	0.853535	NC_000011.10:65421498-65422797	972	981	+	CCCCAGCCCC
MA0161.2	NFIC	8.82434	0.871908	NC_000011.10:65421498-65422797	55	65	+	TTCCTGGCAGG
MA0838.1	CEBPG	8.81929	0.890442	NC_000011.10:65421498-65422797	1236	1245	+	GTTGAGCAAT
MA0737.1	GLIS3	8.81456	0.802731	NC_000011.10:65421498-65422797	160	173	+	CACCCCCTAGCAAG
MA0155.1	INSM1	8.80754	0.828795	NC_000011.10:65421498-65422797	694	705	-	TGCGAGGGGACG
MA0058.1	MAX	8.79807	0.869059	NC_000011.10:65421498-65422797	592	601	-	AGCCCCGTGG
MA0079.1	SP1	8.79384	0.893606	NC_000011.10:65421498-65422797	343	352	-	GGGGTGGGGA
MA0160.1	NR4A2	8.78523	0.89974	NC_000011.10:65421498-65422797	1065	1072	+	AATGTCAC
MA0524.2	TFAP2C	8.77918	0.876841	NC_000011.10:65421498-65422797	807	818	-	CGCCGGGAGGCG
MA0524.2	TFAP2C	8.77789	0.87682	NC_000011.10:65421498-65422797	807	818	+	CGCCTCCCGGCG
MA0039.4	KLF4	8.77482	0.850831	NC_000011.10:65421498-65422797	735	746	+	CCCCCAACCCGC
MA0081.1	SPIB	8.77469	0.942096	NC_000011.10:65421498-65422797	514	520	+	TCAGGAA
MA0719.1	RHOXF1	8.77242	0.973371	NC_000011.10:65421498-65422797	238	245	-	CTGAGCCC
MA1564.1	SP9	8.76523	0.84897	NC_000011.10:65421498-65422797	26	37	-	CCCACACCCCAT
MA0593.1	FOXP2	8.76258	0.871481	NC_000011.10:65421498-65422797	313	323	+	AAATAAATAAA
MA0593.1	FOXP2	8.76258	0.871481	NC_000011.10:65421498-65422797	317	327	+	AAATAAATAAA
MA0593.1	FOXP2	8.76258	0.871481	NC_000011.10:65421498-65422797	321	331	+	AAATAAATAAA
MA0080.2	SPI1	8.76213	0.907347	NC_000011.10:65421498-65422797	476	482	-	AAGAAGT
MA0767.1	GCM2	8.74655	0.869951	NC_000011.10:65421498-65422797	30	39	+	GGTGTGGGTG
MA0162.4	EGR1	8.74185	0.812618	NC_000011.10:65421498-65422797	895	908	-	CCACGCCCAGCCGA
MA0113.1	NR3C1	8.74009	0.804469	NC_000011.10:65421498-65422797	438	455	-	GGGAAGAGGCCGTTGCAA
MA0473.2	ELF1	8.73795	0.844743	NC_000011.10:65421498-65422797	1016	1027	-	TTCCCGGATGTT
MA0003.1	TFAP2A	8.73515	0.945939	NC_000011.10:65421498-65422797	1261	1269	-	GCCCTCAGC
MA1567.1	TBX6	8.72891	0.890753	NC_000011.10:65421498-65422797	28	37	+	GGGGTGTGGG
MA0048.1	NHLH1	8.72665	0.818246	NC_000011.10:65421498-65422797	639	650	-	ACCCTGCTGCGG
MA0798.2	RFX3	8.72583	0.816028	NC_000011.10:65421498-65422797	656	669	-	CGGTTTCTCTGGCC
MA1632.1	ATF2	8.72269	0.855492	NC_000011.10:65421498-65422797	602	614	+	CCATGTTGTCACC
UN0111.1	ATF6B(var.2)	8.71855	0.859046	NC_000011.10:65421498-65422797	689	700	+	TTCCACGTCCCC
MA0798.2	RFX3	8.71851	0.815906	NC_000011.10:65421498-65422797	1212	1225	+	CGGTGGCCGTGGAG
UN0121.1	FEZF1	8.71605	0.863016	NC_000011.10:65421498-65422797	444	454	-	GGAAGAGGCCG
MA0131.1	HINFP	8.71161	0.837639	NC_000011.10:65421498-65422797	195	204	+	CAAAGTCCTC
MA1493.1	HES6	8.70616	0.847603	NC_000011.10:65421498-65422797	740	749	-	GGCGCGGGTT
MA1484.1	ETS2	8.70115	0.905107	NC_000011.10:65421498-65422797	1017	1026	-	TCCCGGATGT
MA1102.1	CTCFL	8.70084	0.813074	NC_000011.10:65421498-65422797	805	818	-	CGCCGGGAGGCGCG
MA1645.1	NKX2-2	8.6962	0.8453	NC_000011.10:65421498-65422797	451	464	+	TTCCCACTTAATCC
MA1552.1	RARB(var.3)	8.69174	0.807922	NC_000011.10:65421498-65422797	902	915	+	GGCGTGGTGACCTC
MA0684.1	RUNX3	8.68743	0.874147	NC_000011.10:65421498-65422797	555	564	+	AAACCACGAT
MA0909.2	HOXD13	8.68235	0.861782	NC_000011.10:65421498-65422797	304	314	+	GCAAATAAAAA
MA1683.1	FOXA3	8.68137	0.865577	NC_000011.10:65421498-65422797	313	323	+	AAATAAATAAA
MA1683.1	FOXA3	8.68137	0.865577	NC_000011.10:65421498-65422797	317	327	+	AAATAAATAAA
MA1683.1	FOXA3	8.68137	0.865577	NC_000011.10:65421498-65422797	321	331	+	AAATAAATAAA
MA0850.1	FOXP3	8.67983	0.934068	NC_000011.10:65421498-65422797	38	44	-	GTTAACA
MA0080.2	SPI1	8.67949	0.904594	NC_000011.10:65421498-65422797	1040	1046	-	AGGAAGA
MA0079.2	SP1	8.67903	0.84987	NC_000011.10:65421498-65422797	839	848	+	TCCCTCCGCC
MA0107.1	RELA	8.67754	0.827503	NC_000011.10:65421498-65422797	856	865	+	GGAATTTTCC
MA0747.1	SP8	8.6699	0.839934	NC_000011.10:65421498-65422797	343	354	+	TCCCCACCCCCA
MA0507.1	POU2F2	8.66643	0.855307	NC_000011.10:65421498-65422797	423	435	+	TGGTTTTACATTA
MA0814.1	TFAP2C(var.2)	8.66634	0.886862	NC_000011.10:65421498-65422797	636	646	+	AGCCCGCAGCA
MA1550.1	PPARD	8.66599	0.848507	NC_000011.10:65421498-65422797	333	348	-	TGGGGAGAAAGGTGAT
MA0524.2	TFAP2C	8.6637	0.874964	NC_000011.10:65421498-65422797	1259	1270	+	CGGCTGAGGGCT
MA0162.2	EGR1	8.65381	0.872855	NC_000011.10:65421498-65422797	30	43	-	TTAACACCCACACC
MA0003.1	TFAP2A	8.64726	0.943071	NC_000011.10:65421498-65422797	538	546	+	GCCCCTGGG
MA0474.2	ERG	8.64477	0.884811	NC_000011.10:65421498-65422797	1016	1025	-	CCCGGATGTT
MA0751.1	ZIC4	8.64105	0.831986	NC_000012.12:c55845200-55843200	131	145	-	TACCTCCTATAGTTC
MA1472.1	BHLHA15(var.2)	8.64083	0.895577	NC_000011.10:65421498-65422797	863	872	-	GACATCTGGA
MA1118.1	SIX1	8.6407	0.831894	NC_000011.10:65421498-65422797	362	372	+	GTAAAATGAGC
MA1493.1	HES6	8.63784	0.846397	NC_000011.10:65421498-65422797	818	827	+	GGGACGTGCC
MA0080.2	SPI1	8.63721	0.903185	NC_000011.10:65421498-65422797	66	72	-	AGGAACT
UN0310.1	HMGXB4	8.63166	0.840499	NC_000011.10:65421498-65422797	742	754	-	GCCCGGGCGCGGG
MA0107.1	RELA	8.62304	0.826077	NC_000011.10:65421498-65422797	856	865	-	GGAAAATTCC
MA0671.1	NFIX	8.62188	0.948487	NC_000011.10:65421498-65422797	57	65	-	CCTGCCAGG
MA1122.1	TFDP1	8.61957	0.856264	NC_000011.10:65421498-65422797	220	230	-	AGGCGGGCAGG
MA0765.2	ETV5	8.6195	0.85999	NC_000011.10:65421498-65422797	1015	1025	+	CAACATCCGGG
MA0640.1	ELF3	8.61815	0.829919	NC_000011.10:65421498-65422797	1015	1027	-	TTCCCGGATGTTG
MA0743.1	SCRT1	8.61546	0.820818	NC_000011.10:65421498-65422797	472	486	-	ATTCAAGAAGTGTGT
MA0162.4	EGR1	8.61063	0.810323	NC_000011.10:65421498-65422797	842	855	+	CTCCGCCGCCGCCT
MA1103.2	FOXK2	8.60746	0.861127	NC_000011.10:65421498-65422797	313	323	+	AAATAAATAAA
MA1103.2	FOXK2	8.60746	0.861127	NC_000011.10:65421498-65422797	317	327	+	AAATAAATAAA
MA1103.2	FOXK2	8.60746	0.861127	NC_000011.10:65421498-65422797	321	331	+	AAATAAATAAA
MA0616.2	HES2	8.6062	0.873442	NC_000011.10:65421498-65422797	799	808	-	CGCGCGTGAC
MA0713.1	PHOX2A	8.60391	0.855169	NC_000011.10:65421498-65422797	316	326	+	TAAATAAATAA
MA0713.1	PHOX2A	8.60391	0.855169	NC_000011.10:65421498-65422797	320	330	+	TAAATAAATAA
MA1535.1	NR2C1	8.60179	0.937063	NC_000011.10:65421498-65422797	1005	1013	-	TGAGGTCGG
MA1145.1	FOSL2::JUND(var.2)	8.59984	0.818265	NC_000011.10:65421498-65422797	905	919	-	GCTTGAGGTCACCAC
MA0079.1	SP1	8.59829	0.886785	NC_000011.10:65421498-65422797	729	738	-	GGGGCGGGGC
MA1522.1	MAZ	8.59406	0.879795	NC_000011.10:65421498-65422797	955	965	+	GCCCCCGCCCG
MA1127.1	FOSB::JUN	8.59341	0.819486	NC_000011.10:65421498-65422797	907	917	+	GGTGACCTCAA
MA1548.1	PLAGL2	8.59161	0.871513	NC_000011.10:65421498-65422797	1140	1149	-	CGGCCCCCAC
MA1568.1	TCF21(var.2)	8.58123	0.86559	NC_000011.10:65421498-65422797	862	873	+	TTCCAGATGTCC
MA0080.1	SPI1	8.57876	0.994464	NC_000011.10:65421498-65422797	450	455	-	GGGAAG
MA0080.1	SPI1	8.57876	0.994464	NC_000011.10:65421498-65422797	544	549	+	GGGAAG
MA0080.1	SPI1	8.57876	0.994464	NC_000011.10:65421498-65422797	987	992	+	GGGAAG
MA0080.1	SPI1	8.57876	0.994464	NC_000011.10:65421498-65422797	1023	1028	+	GGGAAG
MA0057.1	MZF1(var.2)	8.57821	0.892432	NC_000011.10:65421498-65422797	160	169	-	CTAGGGGGTG
MA0481.3	FOXP1	8.57818	0.867422	NC_000011.10:65421498-65422797	92	102	-	AAGTAACCAGA
MA0738.1	HIC2	8.57735	0.919582	NC_000011.10:65421498-65422797	221	229	+	CTGCCCGCC
MA0746.1	SP3	8.57582	0.857356	NC_000011.10:65421498-65422797	533	543	+	GCCAGGCCCCT
MA0848.1	FOXO4	8.5719	0.918119	NC_000011.10:65421498-65422797	315	321	+	ATAAATA
MA0848.1	FOXO4	8.5719	0.918119	NC_000011.10:65421498-65422797	319	325	+	ATAAATA
MA0848.1	FOXO4	8.5719	0.918119	NC_000011.10:65421498-65422797	323	329	+	ATAAATA
MA0679.1	ONECUT1	8.57022	0.843788	NC_000011.10:65421498-65422797	314	327	+	AATAAATAAATAAA
MA0679.1	ONECUT1	8.57022	0.843788	NC_000011.10:65421498-65422797	318	331	+	AATAAATAAATAAA
MA0079.2	SP1	8.57001	0.847125	NC_000011.10:65421498-65422797	1193	1202	-	TCCCTCCCCG
MA0811.1	TFAP2B	8.56663	0.876214	NC_000011.10:65421498-65422797	807	818	-	CGCCGGGAGGCG
MA0032.2	FOXC1	8.56462	0.882055	NC_000011.10:65421498-65422797	324	334	+	TAAATAAAAAT
MA0052.4	MEF2A	8.5595	0.813394	NC_000011.10:65421498-65422797	319	333	+	ATAAATAAATAAAAA
MA1683.1	FOXA3	8.5541	0.86266	NC_000011.10:65421498-65422797	92	102	-	AAGTAACCAGA
MA0079.2	SP1	8.55068	0.846638	NC_000011.10:65421498-65422797	155	164	+	CCCTGCACCC
MA0522.3	TCF3	8.54692	0.87682	NC_000011.10:65421498-65422797	172	182	-	GGCACCTCCCT
MA0831.1	TFE3	8.54621	0.888117	NC_000011.10:65421498-65422797	799	808	-	CGCGCGTGAC
MA0641.1	ELF4	8.53571	0.825316	NC_000011.10:65421498-65422797	1016	1027	-	TTCCCGGATGTT
MA0088.2	ZNF143	8.53489	0.833318	NC_000011.10:65421498-65422797	1090	1105	+	ATCCCAAAAAGCACTG
UN0132.1	MYNN	8.53348	0.811863	NC_000011.10:65421498-65422797	1198	1211	+	AGGGACTTTTTTGC
MA1102.1	CTCFL	8.5327	0.810399	NC_000011.10:65421498-65422797	129	142	+	CCTCAGGGGCCAGA
MA0025.2	NFIL3	8.53269	0.840823	NC_000011.10:65421498-65422797	434	446	+	TATTTTGCAACGG
MA0694.1	ZBTB7B	8.52656	0.839368	NC_000012.12:c55845200-55843200	875	886	+	CCGCCCACCTCA
MA0760.1	ERF	8.5209	0.847147	NC_000011.10:65421498-65422797	65	74	-	ACAGGAACTC
MA1520.1	MAF	8.52064	0.800396	NC_000011.10:65421498-65422797	141	155	-	GTGATGAGGAAGCTC
MA0746.2	SP3	8.51839	0.858499	NC_000011.10:65421498-65422797	955	967	+	GCCCCCGCCCGCC
MA0726.1	VSX2	8.51767	0.897005	NC_000012.12:c55845200-55843200	356	363	+	CTAATTTT
MA0726.1	VSX2	8.51767	0.897005	NC_000012.12:c55845200-55843200	647	654	+	CTAATTTT
MA0726.1	VSX2	8.51767	0.897005	NC_000012.12:c55845200-55843200	799	806	+	CTAATTTT
MA0726.1	VSX2	8.51767	0.897005	NC_000012.12:c55845200-55843200	1376	1383	+	CTAATTTT
MA0772.1	IRF7	8.51577	0.818324	NC_000011.10:65421498-65422797	1271	1284	+	ATAAAAGCAAAAGT
MA0821.1	HES5	8.51139	0.8477	NC_000011.10:65421498-65422797	817	828	-	GGGCACGTCCCG
MA0748.2	YY2	8.51117	0.847374	NC_000012.12:c55845200-55843200	1361	1371	-	GTATGGTGGCG
MA0056.1	MZF1	8.50962	0.973735	NC_000011.10:65421498-65422797	985	990	+	CGGGGA
MA0056.1	MZF1	8.50962	0.973735	NC_000011.10:65421498-65422797	1117	1122	+	CGGGGA
MA0056.1	MZF1	8.50962	0.973735	NC_000011.10:65421498-65422797	1193	1198	+	CGGGGA
MA0471.2	E2F6	8.50749	0.839028	NC_000011.10:65421498-65422797	996	1008	-	TCGGGCGGGGGAC
MA0465.2	CDX2	8.50701	0.837236	NC_000011.10:65421498-65422797	310	321	+	AAAAAATAAATA
MA1553.1	RARG(var.3)	8.50619	0.81444	NC_000011.10:65421498-65422797	817	830	+	CGGGACGTGCCCTC
MA0524.1	TFAP2C	8.50394	0.871065	NC_000011.10:65421498-65422797	124	138	+	CTCTACCTCAGGGGC
MA0725.1	VSX1	8.50137	0.907911	NC_000012.12:c55845200-55843200	356	363	+	CTAATTTT
MA0725.1	VSX1	8.50137	0.907911	NC_000012.12:c55845200-55843200	647	654	+	CTAATTTT
MA0725.1	VSX1	8.50137	0.907911	NC_000012.12:c55845200-55843200	799	806	+	CTAATTTT
MA0725.1	VSX1	8.50137	0.907911	NC_000012.12:c55845200-55843200	1376	1383	+	CTAATTTT
MA0024.1	E2F1	8.49631	0.858701	NC_000011.10:65421498-65422797	1207	1214	+	TTTGCCGG
MA0597.1	THAP1	8.49078	0.927493	NC_000011.10:65421498-65422797	1020	1028	-	CTTCCCGGA
MA0003.1	TFAP2A	8.48727	0.93785	NC_000011.10:65421498-65422797	872	880	-	GCCGGCAGG
MA0852.2	FOXK1	8.48649	0.827537	NC_000011.10:65421498-65422797	514	527	+	TCAGGAAACACGTC
MA0511.1	RUNX2	8.48553	0.830859	NC_000011.10:65421498-65422797	26	40	+	ATGGGGTGTGGGTGT
UN0111.1	ATF6B(var.2)	8.48469	0.856357	NC_000011.10:65421498-65422797	1252	1263	-	AGCCGCGTCACC
MA0090.1	TEAD1	8.48351	0.806559	NC_000011.10:65421498-65422797	497	508	-	CGCATCCCTGCC
MA0039.4	KLF4	8.47001	0.844642	NC_000011.10:65421498-65422797	1187	1198	-	TCCCCGACCCTG
MA0645.1	ETV6	8.46721	0.872988	NC_000011.10:65421498-65422797	985	994	+	CGGGGAAGCG
MA0465.2	CDX2	8.46665	0.836441	NC_000011.10:65421498-65422797	303	314	+	AGCAAATAAAAA
MA0079.2	SP1	8.46565	0.844497	NC_000011.10:65421498-65422797	845	854	+	CGCCGCCGCC
MA1522.1	MAZ	8.46142	0.877863	NC_000011.10:65421498-65422797	1054	1064	+	TTCGCCTCCCA
MA1108.1	MXI1	8.45981	0.852547	NC_000011.10:65421498-65422797	688	700	+	GTTCCACGTCCCC
MA1525.1	NFATC4	8.4592	0.889854	NC_000011.10:65421498-65422797	405	414	-	TGCGGAAAGC
MA0071.1	RORA	8.45871	0.836935	NC_000011.10:65421498-65422797	1245	1254	-	ACCGGGGTCA
MA1545.1	OVOL2	8.45575	0.886709	NC_000011.10:65421498-65422797	179	191	+	TGCCCGCTACACG
MA0136.2	ELF5	8.45477	0.871462	NC_000011.10:65421498-65422797	1020	1030	+	TCCGGGAAGAA
MA1535.1	NR2C1	8.45456	0.934228	NC_000011.10:65421498-65422797	1187	1195	+	CAGGGTCGG
MA0724.1	VENTX	8.45267	0.906478	NC_000012.12:c55845200-55843200	627	635	-	ATTAATTAA
MA0724.1	VENTX	8.45267	0.906478	NC_000012.12:c55845200-55843200	630	638	+	ATTAATTAA
UN0115.1	DMRTA1	8.44916	0.856263	NC_000011.10:65421498-65422797	298	309	-	ATTTGCTGCATT
MA1102.2	CTCFL	8.44479	0.840748	NC_000011.10:65421498-65422797	535	546	-	CCCAGGGGCCTG
MA0101.1	REL	8.44471	0.861465	NC_000011.10:65421498-65422797	856	865	+	GGAATTTTCC
MA0835.2	BATF3	8.44354	0.850945	NC_000011.10:65421498-65422797	546	556	-	TTTGACTCTTC
MA0522.3	TCF3	8.44353	0.87456	NC_000011.10:65421498-65422797	1208	1218	-	GCCACCGGCAA
MA0598.2	EHF	8.44092	0.820525	NC_000011.10:65421498-65422797	1016	1027	-	TTCCCGGATGTT
MA1102.1	CTCFL	8.4392	0.808912	NC_000011.10:65421498-65422797	1143	1156	-	TCCCAGGCGGCCCC
MA0511.2	RUNX2	8.43758	0.880397	NC_000011.10:65421498-65422797	664	672	+	AAACCGCCT
MA0516.1	SP2	8.43563	0.838515	NC_000011.10:65421498-65422797	724	738	+	GGGCCGCCCCGCCCC
MA0616.2	HES2	8.43332	0.870557	NC_000011.10:65421498-65422797	818	827	-	GGCACGTCCC
MA1645.1	NKX2-2	8.43252	0.839701	NC_000011.10:65421498-65422797	349	362	+	CCCCCACCCAAATG
MA0813.1	TFAP2B(var.3)	8.42538	0.845423	NC_000011.10:65421498-65422797	492	504	+	ACCCCGGCAGGGA
MA0688.1	TBX2	8.42357	0.853778	NC_000011.10:65421498-65422797	1065	1075	-	AAGGTGACATT
MA0813.1	TFAP2B(var.3)	8.42165	0.845368	NC_000011.10:65421498-65422797	579	591	+	CGCCCGCGCGGCT
MA1565.1	TBX18	8.42146	0.823401	NC_000011.10:65421498-65422797	450	461	-	TTAAGTGGGAAG
MA0748.2	YY2	8.41889	0.845428	NC_000012.12:c55845200-55843200	119	129	+	AGATGGCTGTG
MA0481.1	FOXP1	8.41743	0.809167	NC_000011.10:65421498-65422797	306	320	+	AAATAAAAAATAAAT
MA0741.1	KLF16	8.4148	0.8485	NC_000011.10:65421498-65422797	520	530	+	AACACGTCCCC
MA0767.1	GCM2	8.41382	0.863154	NC_000011.10:65421498-65422797	636	645	-	GCTGCGGGCT
MA1106.1	HIF1A	8.40705	0.890072	NC_000011.10:65421498-65422797	817	826	-	GCACGTCCCG
MA0079.2	SP1	8.40619	0.842999	NC_000011.10:65421498-65422797	677	686	-	CTCCGCACCC
MA0003.2	TFAP2A	8.40395	0.833045	NC_000011.10:65421498-65422797	534	548	+	CCAGGCCCCTGGGAA
MA0481.1	FOXP1	8.4036	0.80894	NC_000011.10:65421498-65422797	303	317	+	AGCAAATAAAAAATA
MA0673.1	NKX2-8	8.40225	0.922473	NC_000011.10:65421498-65422797	944	952	-	CCTCTTGAG
MA1505.1	HOXC8	8.397	0.944036	NC_000011.10:65421498-65422797	1241	1248	+	GCAATGAC
MA0161.1	NFIC	8.39594	0.956409	NC_000011.10:65421498-65422797	58	63	+	CTGGCA
MA0668.1	NEUROD2	8.39503	0.901954	NC_000011.10:65421498-65422797	863	872	-	GACATCTGGA
UN0112.1	ATF6B(var.3)	8.39247	0.822186	NC_000011.10:65421498-65422797	590	601	+	CTCCACGGGGCT
MA0807.1	TBX5	8.39247	0.884683	NC_000011.10:65421498-65422797	29	36	+	GGGTGTGG
MA0528.1	ZNF263	8.39066	0.825101	NC_000012.12:c55845200-55843200	953	973	-	TATGCAAGGAAAAGAAGAAAA
MA0528.1	ZNF263	8.38834	0.825081	NC_000012.12:c55845200-55843200	707	727	-	GGAGGCGGAGATTGCAGTGAG
MA1549.1	POU6F1(var.2)	8.38485	0.892441	NC_000011.10:65421498-65422797	364	373	+	AAAATGAGCC
MA0095.1	YY1	8.38313	1	NC_000012.12:c55845200-55843200	120	125	-	GCCATC
MA0095.1	YY1	8.38313	1	NC_000012.12:c55845200-55843200	785	790	+	GCCATC
MA1111.1	NR2F2	8.38128	0.854764	NC_000011.10:65421498-65422797	1063	1073	+	CAAATGTCACC
MA0101.1	REL	8.37621	0.859365	NC_000011.10:65421498-65422797	856	865	-	GGAAAATTCC
MA0698.1	ZBTB18	8.37526	0.859309	NC_000012.12:c55845200-55843200	271	283	-	GAGACAGAGGTTG
MA0598.3	EHF	8.37497	0.80775	NC_000011.10:65421498-65422797	1037	1051	+	TCTTCTTCCTCATGG
MA1648.1	TCF12(var.2)	8.36706	0.866962	NC_000011.10:65421498-65422797	172	182	-	GGCACCTCCCT
MA1103.2	FOXK2	8.36343	0.855354	NC_000011.10:65421498-65422797	92	102	-	AAGTAACCAGA
MA0901.2	HOXB13	8.36178	0.828546	NC_000011.10:65421498-65422797	310	323	+	AAAAAATAAATAAA
MA0597.1	THAP1	8.36053	0.923506	NC_000011.10:65421498-65422797	789	797	+	CCGCCCGAA
MA1505.1	HOXC8	8.36038	0.943308	NC_000011.10:65421498-65422797	1241	1248	-	GTCATTGC
MA0719.1	RHOXF1	8.35716	0.965367	NC_000011.10:65421498-65422797	367	374	+	ATGAGCCG
MA1536.1	NR2C2(var.2)	8.35483	0.965784	NC_000011.10:65421498-65422797	918	925	-	GGGGTCGC
MA1646.1	OSR2	8.35336	0.841559	NC_000011.10:65421498-65422797	716	727	-	GCCCAGAAGGCC
MA0473.3	ELF1	8.35334	0.812718	NC_000011.10:65421498-65422797	63	76	-	TGACAGGAACTCCT
UN0310.1	HMGXB4	8.35318	0.835106	NC_000011.10:65421498-65422797	843	855	-	AGGCGGCGGCGGA
MA0137.2	STAT1	8.35026	0.816444	NC_000011.10:65421498-65422797	1016	1030	-	TTCTTCCCGGATGTT
MA0902.2	HOXB2	8.34945	0.936096	NC_000011.10:65421498-65422797	1045	1052	-	GCCATGAG
MA0899.1	HOXA10	8.34235	0.869015	NC_000011.10:65421498-65422797	303	313	+	AGCAAATAAAA
MA1512.1	KLF11	8.34007	0.865844	NC_000011.10:65421498-65422797	349	359	+	CCCCCACCCAA
MA1524.1	MSGN1	8.33545	0.891701	NC_000011.10:65421498-65422797	1060	1071	-	TGACATTTGGGA
MA1540.1	NR5A1	8.33111	0.867135	NC_000011.10:65421498-65422797	1214	1224	-	TCCACGGCCAC
MA1646.1	OSR2	8.3296	0.841	NC_000011.10:65421498-65422797	618	629	-	GTCCAGGAGCTA
MA0741.1	KLF16	8.32942	0.847105	NC_000011.10:65421498-65422797	972	982	+	CCCCAGCCCCT
MA1512.1	KLF11	8.32929	0.865687	NC_000011.10:65421498-65422797	33	43	-	TTAACACCCAC
MA0024.1	E2F1	8.32861	0.852931	NC_000011.10:65421498-65422797	791	798	-	TTTCGGGC
MA0024.1	E2F1	8.32861	0.852931	NC_000011.10:65421498-65422797	886	893	+	TTTCGGGC
MA0473.3	ELF1	8.32257	0.812169	NC_000011.10:65421498-65422797	473	486	-	ATTCAAGAAGTGTG
MA0162.4	EGR1	8.31815	0.805208	NC_000011.10:65421498-65422797	960	973	+	CGCCCGCCACGCCC
MA1133.1	JUN::JUNB(var.2)	8.31594	0.816184	NC_000011.10:65421498-65422797	603	614	-	GGTGACAACATG
MA1555.1	RXRB(var.2)	8.3157	0.823763	NC_000011.10:65421498-65422797	817	830	+	CGGGACGTGCCCTC
MA0806.1	TBX4	8.31543	0.892384	NC_000011.10:65421498-65422797	1067	1074	-	AGGTGACA
MA0528.2	ZNF263	8.31402	0.830846	NC_000012.12:c55845200-55843200	872	883	-	GGTGGGCGGACC
MA1127.1	FOSB::JUN	8.30962	0.814099	NC_000011.10:65421498-65422797	604	614	-	GGTGACAACAT
MA0792.1	POU5F1B	8.30063	0.86693	NC_000011.10:65421498-65422797	359	367	+	AATGTAAAA
MA0792.1	POU5F1B	8.30063	0.86693	NC_000011.10:65421498-65422797	426	434	-	AATGTAAAA
MA0079.2	SP1	8.29848	0.840287	NC_000011.10:65421498-65422797	345	354	+	CCCACCCCCA
MA0259.1	ARNT::HIF1A	8.29468	0.913356	NC_000011.10:65421498-65422797	901	908	+	GGGCGTGG
MA0259.1	ARNT::HIF1A	8.29468	0.913356	NC_000011.10:65421498-65422797	966	973	-	GGGCGTGG
MA0746.2	SP3	8.28967	0.855507	NC_000011.10:65421498-65422797	26	38	-	ACCCACACCCCAT
MA0100.3	MYB	8.28954	0.904508	NC_000011.10:65421498-65422797	439	448	+	TGCAACGGCC
MA0155.1	INSM1	8.28788	0.817901	NC_000011.10:65421498-65422797	1137	1148	+	TGCGTGGGGGCC
MA0158.2	HOXA5	8.28679	0.924231	NC_000011.10:65421498-65422797	1045	1052	-	GCCATGAG
MA1487.1	FOXE1	8.28651	0.830583	NC_000011.10:65421498-65422797	313	327	+	AAATAAATAAATAAA
MA1487.1	FOXE1	8.28651	0.830583	NC_000011.10:65421498-65422797	317	331	+	AAATAAATAAATAAA
MA1494.1	HNF4A(var.2)	8.28415	0.802918	NC_000011.10:65421498-65422797	190	204	+	CGGTCCAAAGTCCTC
CN0010.1	LM10	8.28166	0.805028	NC_000011.10:65421498-65422797	1144	1161	+	GGGCCGCCTGGGAGACCA
MA0528.2	ZNF263	8.27924	0.830158	NC_000012.12:c55845200-55843200	1574	1585	-	CCTGGGAAGAGG
MA0746.1	SP3	8.27856	0.851502	NC_000011.10:65421498-65422797	690	700	+	TCCACGTCCCC
MA0693.2	VDR	8.27478	0.89944	NC_000012.12:c55845200-55843200	420	427	-	TGAGGTCA
MA0693.2	VDR	8.27478	0.89944	NC_000012.12:c55845200-55843200	863	870	-	TGAGGTCA
MA1536.1	NR2C2(var.2)	8.27361	0.964301	NC_000011.10:65421498-65422797	1005	1012	-	GAGGTCGG
MA0103.3	ZEB1	8.27294	0.889749	NC_000012.12:c55845200-55843200	1667	1677	+	CCCACCTACAC
MA1515.1	KLF2	8.271	0.870187	NC_000011.10:65421498-65422797	730	740	+	CCCCGCCCCCA
MA0003.3	TFAP2A	8.27074	0.884814	NC_000011.10:65421498-65422797	922	932	+	CCCCGGCGGCT
MA0003.1	TFAP2A	8.27068	0.930783	NC_000011.10:65421498-65422797	710	718	-	GCCAGCGGG
MA0743.2	SCRT1	8.27066	0.815144	NC_000011.10:65421498-65422797	247	262	+	AGTTCACCAGGTTTGC
MA1642.1	NEUROG2(var.2)	8.26706	0.859459	NC_000011.10:65421498-65422797	71	83	+	CTGTCAGATGCCA
MA0800.1	EOMES	8.26689	0.833799	NC_000011.10:65421498-65422797	34	46	+	TGGGTGTTAACCA
MA1110.1	NR1H4	8.2653	0.828657	NC_000011.10:65421498-65422797	1129	1139	-	GCAAGGACCCC
MA1107.1	KLF9	8.26261	0.816642	NC_000011.10:65421498-65422797	1213	1225	-	CTCCACGGCCACC
MA0810.1	TFAP2A(var.2)	8.26128	0.881181	NC_000011.10:65421498-65422797	921	932	+	ACCCCGGCGGCT
UN0307.1	EOMES	8.26085	0.854176	NC_000011.10:65421498-65422797	708	718	-	GCCAGCGGGGT
MA0785.1	POU2F1	8.26026	0.842098	NC_000011.10:65421498-65422797	425	436	-	ATAATGTAAAAC
MA0014.3	PAX5	8.2591	0.833885	NC_000011.10:65421498-65422797	990	1001	+	AAGCGCGTCCCC
MA0909.1	HOXD13	8.2568	0.869445	NC_000011.10:65421498-65422797	21	30	-	CCCATACAAA
MA0057.1	MZF1(var.2)	8.25628	0.882249	NC_000011.10:65421498-65422797	24	33	+	GTATGGGGTG
MA0813.1	TFAP2B(var.3)	8.25513	0.842888	NC_000011.10:65421498-65422797	978	990	+	CCCCTCTCGGGGA
MA0723.1	VAX2	8.25504	0.912301	NC_000012.12:c55845200-55843200	1692	1699	+	CTCATTAG
MA0059.1	MAX::MYC	8.25241	0.807158	NC_000011.10:65421498-65422797	690	700	-	GGGGACGTGGA
MA0056.1	MZF1	8.25214	0.961987	NC_000011.10:65421498-65422797	997	1002	-	GGGGGA
MA0811.1	TFAP2B	8.24922	0.87118	NC_000011.10:65421498-65422797	969	980	+	CGCCCCCAGCCC
MA1512.1	KLF11	8.24839	0.864509	NC_000011.10:65421498-65422797	956	966	+	CCCCCGCCCGC
MA1102.2	CTCFL	8.24715	0.837303	NC_000011.10:65421498-65422797	159	170	-	GCTAGGGGGTGC
MA0481.1	FOXP1	8.24698	0.806374	NC_000011.10:65421498-65422797	91	105	-	TTCAAGTAACCAGAA
MA1133.1	JUN::JUNB(var.2)	8.24654	0.814743	NC_000011.10:65421498-65422797	907	918	+	GGTGACCTCAAG
MA0107.1	RELA	8.24555	0.816199	NC_000011.10:65421498-65422797	1288	1297	-	TGGACTTGCC
MA0472.2	EGR2	8.24537	0.845399	NC_000011.10:65421498-65422797	578	588	+	GCGCCCGCGCG
MA0672.1	NKX2-3	8.24233	0.89764	NC_000011.10:65421498-65422797	944	953	-	CCCTCTTGAG
MA0528.2	ZNF263	8.23658	0.829315	NC_000012.12:c55845200-55843200	921	932	-	GACGGGAGCAGT
MA1512.1	KLF11	8.23541	0.86432	NC_000011.10:65421498-65422797	690	700	+	TCCACGTCCCC
MA0048.1	NHLH1	8.22741	0.807487	NC_000011.10:65421498-65422797	1256	1267	+	ACGCGGCTGAGG
MA1512.1	KLF11	8.22478	0.864165	NC_000011.10:65421498-65422797	1214	1224	-	TCCACGGCCAC
MA0507.1	POU2F2	8.21876	0.849057	NC_000011.10:65421498-65422797	291	303	-	TGCATTTGCAAGC
MA1648.1	TCF12(var.2)	8.21864	0.863437	NC_000011.10:65421498-65422797	1208	1218	-	GCCACCGGCAA
MA0107.1	RELA	8.21726	0.815458	NC_000011.10:65421498-65422797	645	654	+	CAGGGTTTCC
MA1516.1	KLF3	8.21645	0.873971	NC_000011.10:65421498-65422797	728	738	+	CGCCCCGCCCC
MA0472.2	EGR2	8.21335	0.844947	NC_000011.10:65421498-65422797	953	963	+	GCGCCCCCGCC
MA0502.2	NFYB	8.21158	0.828972	NC_000011.10:65421498-65422797	761	772	+	GTCATCGGCCGA
MA0003.1	TFAP2A	8.2096	0.928789	NC_000011.10:65421498-65422797	582	590	-	GCCGCGCGG
MA0465.2	CDX2	8.20874	0.83136	NC_000011.10:65421498-65422797	314	325	+	AATAAATAAATA
MA0465.2	CDX2	8.20874	0.83136	NC_000011.10:65421498-65422797	318	329	+	AATAAATAAATA
MA0156.1	FEV	8.20747	0.865746	NC_000011.10:65421498-65422797	868	875	-	CAGGACAT
MA0743.2	SCRT1	8.20465	0.814138	NC_000011.10:65421498-65422797	472	487	-	CATTCAAGAAGTGTGT
MA0498.2	MEIS1	8.20434	0.954489	NC_000011.10:65421498-65422797	607	613	-	GTGACAA
MA0693.2	VDR	8.20263	0.897382	NC_000012.12:c55845200-55843200	1136	1143	+	TGAGTACA
MA0900.1	HOXA2	8.19823	0.915783	NC_000011.10:65421498-65422797	147	156	+	CCTCATCACC
MA1131.1	FOSL2::JUN(var.2)	8.19344	0.832832	NC_000011.10:65421498-65422797	604	614	-	GGTGACAACAT
MA1522.1	MAZ	8.1883	0.873884	NC_000011.10:65421498-65422797	172	182	-	GGCACCTCCCT
MA0031.1	FOXD1	8.18798	0.854634	NC_000011.10:65421498-65422797	93	100	-	GTAACCAG
MA0080.1	SPI1	8.18402	0.977898	NC_000011.10:65421498-65422797	144	149	-	AGGAAG
MA0080.1	SPI1	8.18402	0.977898	NC_000011.10:65421498-65422797	1041	1046	-	AGGAAG
MA0473.3	ELF1	8.1839	0.809692	NC_000011.10:65421498-65422797	42	55	+	AACCAGGGAGAGGT
MA1140.1	JUNB(var.2)	8.18238	0.829894	NC_000011.10:65421498-65422797	908	917	-	TTGAGGTCAC
MA0528.1	ZNF263	8.18151	0.823258	NC_000012.12:c55845200-55843200	1013	1033	-	AAAGAATGACCAGGGTGGGAA
MA0625.1	NFATC3	8.18052	0.866837	NC_000011.10:65421498-65422797	405	414	+	GCTTTCCGCA
MA0154.4	EBF1	8.17631	0.80285	NC_000011.10:65421498-65422797	126	140	+	CTACCTCAGGGGCCA
MA1100.2	ASCL1	8.1759	0.886017	NC_000011.10:65421498-65422797	73	82	+	GTCAGATGCC
MA0642.1	EN2	8.17355	0.902509	NC_000011.10:65421498-65422797	1240	1249	+	AGCAATGACC
MA0793.1	POU6F2	8.1725	0.860795	NC_000011.10:65421498-65422797	364	373	-	GGCTCATTTT
MA1536.1	NR2C2(var.2)	8.17129	0.962432	NC_000011.10:65421498-65422797	246	253	+	GAGTTCAC
MA1113.1	PBX2	8.16246	0.816503	NC_000011.10:65421498-65422797	379	390	-	CCGAGGGACAGG
MA0105.1	NFKB1	8.16208	0.833221	NC_000011.10:65421498-65422797	818	827	+	GGGACGTGCC
MA0162.4	EGR1	8.16086	0.802458	NC_000011.10:65421498-65422797	743	756	+	CCGCGCCCGGGCGC
MA0003.1	TFAP2A	8.16056	0.927189	NC_000011.10:65421498-65422797	1210	1218	-	GCCACCGGC
MA0018.1	CREB1	8.15789	0.845019	NC_000011.10:65421498-65422797	1007	1018	-	GTTGTTGAGGTC
MA0052.4	MEF2A	8.15611	0.806802	NC_000011.10:65421498-65422797	315	329	+	ATAAATAAATAAATA
MA0812.1	TFAP2B(var.2)	8.15177	0.873763	NC_000011.10:65421498-65422797	636	646	+	AGCCCGCAGCA
MA0122.2	NKX3-2	8.15048	0.878718	NC_000011.10:65421498-65422797	940	948	+	CCCACTCAA
MA1513.1	KLF15	8.14979	0.859665	NC_000011.10:65421498-65422797	579	589	+	CGCCCGCGCGG
MA0002.1	RUNX1	8.14933	0.840514	NC_000011.10:65421498-65422797	89	99	+	CATTCTGGTTA
MA0812.1	TFAP2B(var.2)	8.14706	0.873691	NC_000011.10:65421498-65422797	570	580	+	CCCCTGAAGCG
MA0002.1	RUNX1	8.1399	0.84027	NC_000011.10:65421498-65422797	555	565	-	CATCGTGGTTT
MA1099.2	HES1	8.13933	0.899627	NC_000011.10:65421498-65422797	801	810	+	CACGCGCGCC
MA1522.1	MAZ	8.1373	0.873141	NC_000011.10:65421498-65422797	997	1007	+	TCCCCCGCCCG
MA0003.1	TFAP2A	8.13137	0.926236	NC_000011.10:65421498-65422797	1210	1218	+	GCCGGTGGC
MA0160.1	NR4A2	8.12954	0.876702	NC_000011.10:65421498-65422797	714	721	-	AAGGCCAG
MA0815.1	TFAP2C(var.3)	8.1282	0.849093	NC_000011.10:65421498-65422797	492	504	+	ACCCCGGCAGGGA
MA0770.1	HSF2	8.12784	0.83138	NC_000011.10:65421498-65422797	263	275	+	TTCCAGAAGAGCC
MA0640.2	ELF3	8.12421	0.813803	NC_000011.10:65421498-65422797	43	56	-	AACCTCTCCCTGGT
UN0124.1	HOXB1	8.12407	0.9243	NC_000011.10:65421498-65422797	1241	1248	-	GTCATTGC
MA0850.1	FOXP3	8.12264	0.920049	NC_000011.10:65421498-65422797	315	321	+	ATAAATA
MA0850.1	FOXP3	8.12264	0.920049	NC_000011.10:65421498-65422797	319	325	+	ATAAATA
MA0850.1	FOXP3	8.12264	0.920049	NC_000011.10:65421498-65422797	323	329	+	ATAAATA
MA0901.2	HOXB13	8.11976	0.824728	NC_000011.10:65421498-65422797	314	327	+	AATAAATAAATAAA
MA0901.2	HOXB13	8.11976	0.824728	NC_000011.10:65421498-65422797	318	331	+	AATAAATAAATAAA
MA1563.1	SOX18	8.11684	0.939734	NC_000011.10:65421498-65422797	1157	1164	+	GACCATGC
MA0785.1	POU2F1	8.11592	0.8397	NC_000011.10:65421498-65422797	357	368	+	CAAATGTAAAAT
MA1140.1	JUNB(var.2)	8.11445	0.828222	NC_000011.10:65421498-65422797	908	917	+	GTGACCTCAA
MA1513.1	KLF15	8.11412	0.859151	NC_000011.10:65421498-65422797	1163	1173	+	GCACCGCCCGG
MA0154.3	EBF1	8.1132	0.824309	NC_000011.10:65421498-65422797	536	549	+	AGGCCCCTGGGAAG
MA0162.4	EGR1	8.11164	0.801597	NC_000011.10:65421498-65422797	737	750	+	CCCAACCCGCGCCC
MA1639.1	MEIS1(var.2)	8.10992	0.836204	NC_000011.10:65421498-65422797	312	324	+	AAAATAAATAAAT
MA0743.1	SCRT1	8.10834	0.814186	NC_000011.10:65421498-65422797	665	679	-	CCCCAACAGGCGGTT
MA0819.1	CLOCK	8.10222	0.854138	NC_000011.10:65421498-65422797	520	529	+	AACACGTCCC
MA1150.1	RORB	8.10207	0.852088	NC_000011.10:65421498-65422797	908	918	-	CTTGAGGTCAC
MA0079.2	SP1	8.10021	0.835293	NC_000011.10:65421498-65422797	219	228	+	CCCTGCCCGC
MA0156.1	FEV	8.09976	0.86198	NC_000011.10:65421498-65422797	302	309	+	CAGCAAAT
MA0156.1	FEV	8.09976	0.86198	NC_000011.10:65421498-65422797	515	522	+	CAGGAAAC
MA0156.1	FEV	8.09976	0.86198	NC_000011.10:65421498-65422797	649	656	-	CAGGAAAC
MA0872.1	TFAP2A(var.3)	8.09929	0.834539	NC_000011.10:65421498-65422797	492	504	+	ACCCCGGCAGGGA
MA0901.2	HOXB13	8.09518	0.824341	NC_000011.10:65421498-65422797	1266	1279	+	GGGCTATAAAAGCA
MA0037.1	GATA3	8.09247	0.987597	NC_000011.10:65421498-65422797	631	636	-	TGATAG
MA1152.1	SOX15	8.08365	0.879606	NC_000011.10:65421498-65422797	19	28	+	GTTTTGTATG
MA1513.1	KLF15	8.0816	0.858681	NC_000011.10:65421498-65422797	740	750	+	AACCCGCGCCC
MA1560.1	SOHLH2	8.08043	0.852368	NC_000011.10:65421498-65422797	818	827	+	GGGACGTGCC
MA0813.1	TFAP2B(var.3)	8.07557	0.840214	NC_000011.10:65421498-65422797	716	728	-	GGCCCAGAAGGCC
MA0524.2	TFAP2C	8.074	0.865382	NC_000011.10:65421498-65422797	969	980	+	CGCCCCCAGCCC
MA0516.1	SP2	8.07312	0.833595	NC_000011.10:65421498-65422797	972	986	+	CCCCAGCCCCTCTCG
MA0162.2	EGR1	8.07226	0.866627	NC_000011.10:65421498-65422797	992	1005	+	GCGCGTCCCCCGCC
MA1102.2	CTCFL	8.07136	0.834238	NC_000011.10:65421498-65422797	178	189	-	TGTAGCGGGCAC
MA1645.1	NKX2-2	8.06879	0.831978	NC_000011.10:65421498-65422797	1133	1146	-	CCCCCACGCAAGGA
MA0597.1	THAP1	8.06554	0.914478	NC_000011.10:65421498-65422797	635	643	+	CAGCCCGCA
MA0143.4	SOX2	8.06523	0.862524	NC_000011.10:65421498-65422797	428	438	-	AAATAATGTAA
MA0104.4	MYCN	8.06352	0.842101	NC_000011.10:65421498-65422797	590	601	+	CTCCACGGGGCT
MA0104.4	MYCN	8.06352	0.842101	NC_000011.10:65421498-65422797	590	601	-	AGCCCCGTGGAG
MA0076.2	ELK4	8.0623	0.866256	NC_000011.10:65421498-65422797	647	657	+	GGGTTTCCTGG
MA0811.1	TFAP2B	8.05806	0.868149	NC_000011.10:65421498-65422797	1259	1270	+	CGGCTGAGGGCT
MA0079.3	SP1	8.05565	0.88249	NC_000011.10:65421498-65422797	956	966	+	CCCCCGCCCGC
MA1565.1	TBX18	8.0502	0.815946	NC_000011.10:65421498-65422797	33	44	+	GTGGGTGTTAAC
MA1136.1	FOSB::JUNB(var.2)	8.04548	0.833731	NC_000011.10:65421498-65422797	604	613	-	GTGACAACAT
MA1514.1	KLF17	8.04487	0.818654	NC_000011.10:65421498-65422797	153	167	+	CACCCTGCACCCCCT
MA0798.2	RFX3	8.04252	0.804641	NC_000011.10:65421498-65422797	162	175	-	CCCTTGCTAGGGGG
MA0747.1	SP8	8.04157	0.828257	NC_000011.10:65421498-65422797	30	41	-	AACACCCACACC
MA0147.3	MYC	8.04152	0.835731	NC_000011.10:65421498-65422797	689	700	+	TTCCACGTCCCC
MA0079.2	SP1	8.03713	0.833705	NC_000011.10:65421498-65422797	691	700	+	CCACGTCCCC
MA1102.1	CTCFL	8.03697	0.802513	NC_000011.10:65421498-65422797	742	755	-	CGCCCGGGCGCGGG
MA0157.1	FOXO3	8.03598	0.86207	NC_000011.10:65421498-65422797	469	476	+	TGAACACA
MA0823.1	HEY1	8.03525	0.859605	NC_000011.10:65421498-65422797	818	827	+	GGGACGTGCC
MA0805.1	TBX1	8.0352	0.876847	NC_000011.10:65421498-65422797	35	42	+	GGGTGTTA
MA1099.2	HES1	8.03476	0.897967	NC_000011.10:65421498-65422797	581	590	-	GCCGCGCGGG
MA1564.1	SP9	8.03194	0.836057	NC_000011.10:65421498-65422797	690	701	+	TCCACGTCCCCT
MA1107.1	KLF9	8.03049	0.81268	NC_000011.10:65421498-65422797	955	967	+	GCCCCCGCCCGCC
MA0526.3	USF2	8.02353	0.819413	NC_000012.12:c55845200-55843200	422	435	+	ACCTCAGGTGATCC
MA0684.2	RUNX3	8.02151	0.846957	NC_000011.10:65421498-65422797	125	136	+	TCTACCTCAGGG
MA0872.1	TFAP2A(var.3)	8.02021	0.833324	NC_000011.10:65421498-65422797	492	504	-	TCCCTGCCGGGGT
UN0307.1	EOMES	8.02016	0.848895	NC_000011.10:65421498-65422797	668	678	-	CCCAACAGGCG
MA0498.2	MEIS1	8.01588	0.950498	NC_000011.10:65421498-65422797	1066	1072	-	GTGACAT
MA1498.1	HOXA7	8.01457	0.922489	NC_000011.10:65421498-65422797	1045	1052	-	GCCATGAG
MA1514.1	KLF17	8.01245	0.818267	NC_000011.10:65421498-65422797	556	570	+	AACCACGATGCCTGC
MA0746.2	SP3	8.01244	0.851882	NC_000011.10:65421498-65422797	344	356	+	CCCCACCCCCACC
MA0599.1	KLF5	8.01148	0.90517	NC_000011.10:65421498-65422797	46	55	-	ACCTCTCCCT
MA0815.1	TFAP2C(var.3)	8.00906	0.847442	NC_000011.10:65421498-65422797	492	504	-	TCCCTGCCGGGGT
MA1517.1	KLF6	8.00758	0.865598	NC_000011.10:65421498-65422797	342	352	+	CTCCCCACCCC
MA0047.3	FOXA2	8.00732	0.855869	NC_000011.10:65421498-65422797	92	102	-	AAGTAACCAGA
MA0725.1	VSX1	8.00582	0.893985	NC_000012.12:c55845200-55843200	1692	1699	-	CTAATGAG
MA0765.2	ETV5	8.00287	0.845663	NC_000011.10:65421498-65422797	1169	1179	-	AGACTCCCGGG
MA0744.1	SCRT2	8.00115	0.824976	NC_000011.10:65421498-65422797	474	486	-	ATTCAAGAAGTGT
MA0025.2	NFIL3	7.9962	0.830658	NC_000011.10:65421498-65422797	425	437	-	AATAATGTAAAAC
MA0715.1	PROP1	7.99559	0.822301	NC_000011.10:65421498-65422797	316	326	-	TTATTTATTTA
MA0715.1	PROP1	7.99559	0.822301	NC_000011.10:65421498-65422797	320	330	-	TTATTTATTTA
MA1474.1	CREB3L4	7.99507	0.824345	NC_000011.10:65421498-65422797	817	828	-	GGGCACGTCCCG
MA0650.2	HOXA13	7.99499	0.84788	NC_000011.10:65421498-65422797	21	31	-	CCCCATACAAA
MA0847.1	FOXD2	7.98873	0.92244	NC_000011.10:65421498-65422797	304	310	+	GCAAATA
MA0150.1	NFE2L2	7.98741	0.800235	NC_000011.10:65421498-65422797	1253	1263	+	GTGACGCGGCT
MA0775.1	MEIS3	7.98707	0.90592	NC_000011.10:65421498-65422797	1065	1072	-	GTGACATT
MA0914.1	ISL2	7.97988	0.895102	NC_000011.10:65421498-65422797	941	948	+	CCACTCAA
MA0672.1	NKX2-3	7.97593	0.893067	NC_000011.10:65421498-65422797	8	17	-	ACCCCTTGAA
MA0695.1	ZBTB7C	7.9755	0.823807	NC_000012.12:c55845200-55843200	1454	1465	+	TCACCCACCTCA
MA0511.1	RUNX2	7.97192	0.822934	NC_000011.10:65421498-65422797	1005	1019	-	TGTTGTTGAGGTCGG
MA0904.2	HOXB5	7.97129	0.920601	NC_000011.10:65421498-65422797	1241	1248	-	GTCATTGC
MA0028.2	ELK1	7.96546	0.868568	NC_000011.10:65421498-65422797	1016	1025	-	CCCGGATGTT
MA1548.1	PLAGL2	7.96395	0.85924	NC_000011.10:65421498-65422797	535	544	+	CAGGCCCCTG
MA1122.1	TFDP1	7.96131	0.841991	NC_000011.10:65421498-65422797	727	737	-	GGGCGGGGCGG
MA1566.1	TBX3	7.95939	0.888573	NC_000011.10:65421498-65422797	676	685	+	GGGGTGCGGA
MA0596.1	SREBF2	7.9579	0.828229	NC_000011.10:65421498-65422797	633	642	-	GCGGGCTGAT
MA1567.1	TBX6	7.95554	0.874124	NC_000011.10:65421498-65422797	676	685	+	GGGGTGCGGA
MA0079.2	SP1	7.95537	0.831646	NC_000011.10:65421498-65422797	350	359	+	CCCCACCCAA
UN0121.1	FEZF1	7.95237	0.845185	NC_000011.10:65421498-65422797	1199	1209	-	AAAAAAGTCCC
MA0852.2	FOXK1	7.95188	0.816754	NC_000011.10:65421498-65422797	320	333	+	TAAATAAATAAAAA
MA0259.1	ARNT::HIF1A	7.94845	0.903027	NC_000011.10:65421498-65422797	800	807	-	GCGCGTGA
MA1536.1	NR2C2(var.2)	7.94753	0.958346	NC_000011.10:65421498-65422797	1188	1195	+	AGGGTCGG
MA1642.1	NEUROG2(var.2)	7.94533	0.853179	NC_000011.10:65421498-65422797	716	728	-	GGCCCAGAAGGCC
UN0308.1	ESR2	7.9435	0.851136	NC_000011.10:65421498-65422797	390	401	+	GCTATGTCAGAT
MA0003.3	TFAP2A	7.94335	0.879668	NC_000011.10:65421498-65422797	570	580	-	CGCTTCAGGGG
MA0904.2	HOXB5	7.94316	0.920039	NC_000011.10:65421498-65422797	1241	1248	+	GCAATGAC
MA0807.1	TBX5	7.94128	0.873024	NC_000011.10:65421498-65422797	1067	1074	-	AGGTGACA
MA0137.2	STAT1	7.93963	0.809815	NC_000011.10:65421498-65422797	52	66	-	TCCTGCCAGGAACCT
MA0056.1	MZF1	7.93851	0.947677	NC_000011.10:65421498-65422797	526	531	-	AGGGGA
MA0056.1	MZF1	7.93851	0.947677	NC_000011.10:65421498-65422797	696	701	-	AGGGGA
MA1487.1	FOXE1	7.93608	0.826023	NC_000011.10:65421498-65422797	309	323	+	TAAAAAATAAATAAA
MA0043.2	HLF	7.93345	0.874815	NC_000011.10:65421498-65422797	755	766	+	GCTGACGTCATC
MA0017.2	NR2F1	7.93112	0.850699	NC_000011.10:65421498-65422797	1241	1253	-	CCGGGGTCATTGC
MA0003.2	TFAP2A	7.92767	0.826087	NC_000011.10:65421498-65422797	228	242	+	CCTTGCTGGAGGGCT
MA0003.3	TFAP2A	7.91719	0.879256	NC_000011.10:65421498-65422797	922	932	-	AGCCGCCGGGG
MA1109.1	NEUROD1	7.91235	0.837195	NC_000011.10:65421498-65422797	715	727	-	GCCCAGAAGGCCA
MA1639.1	MEIS1(var.2)	7.90971	0.832493	NC_000011.10:65421498-65422797	316	328	+	TAAATAAATAAAT
MA0156.1	FEV	7.90454	0.855153	NC_000011.10:65421498-65422797	476	483	-	CAAGAAGT
MA0803.1	TBX15	7.90228	0.87107	NC_000011.10:65421498-65422797	35	42	+	GGGTGTTA
MA0616.2	HES2	7.9004	0.861661	NC_000011.10:65421498-65422797	520	529	-	GGGACGTGTT
MA1518.1	LHX1	7.89837	0.932582	NC_000011.10:65421498-65422797	1241	1248	+	GCAATGAC
MA0610.1	DMRT3	7.8933	0.839434	NC_000011.10:65421498-65422797	93	103	-	CAAGTAACCAG
MA0741.1	KLF16	7.8926	0.839964	NC_000011.10:65421498-65422797	740	750	+	AACCCGCGCCC
MA0090.2	TEAD1	7.891	0.884709	NC_000011.10:65421498-65422797	507	516	+	CGCATTCTCA
UN0308.1	ESR2	7.88987	0.849966	NC_000011.10:65421498-65422797	1003	1014	-	TTGAGGTCGGGC
MA0473.1	ELF1	7.87756	0.856753	NC_000011.10:65421498-65422797	1039	1051	-	CCATGAGGAAGAA
MA0868.2	SOX8	7.87631	0.853793	NC_000011.10:65421498-65422797	411	420	+	CGCACAATAT
MA0508.3	PRDM1	7.87353	0.847075	NC_000011.10:65421498-65422797	1039	1049	+	TTCTTCCTCAT
MA0474.2	ERG	7.8723	0.871949	NC_000011.10:65421498-65422797	514	523	+	TCAGGAAACA
MA0018.2	CREB1	7.86143	0.864239	NC_000011.10:65421498-65422797	909	916	+	TGACCTCA
MA0079.2	SP1	7.86104	0.82927	NC_000011.10:65421498-65422797	999	1008	+	CCCCGCCCGA
MA0093.1	USF1	7.85932	0.875024	NC_000011.10:65421498-65422797	593	599	+	CACGGGG
MA0080.1	SPI1	7.85906	0.964261	NC_000011.10:65421498-65422797	781	786	+	CGGAAC
MA0114.4	HNF4A	7.8577	0.803714	NC_000011.10:65421498-65422797	186	198	+	TACACGGTCCAAA
MA1491.1	GLI3	7.85138	0.838909	NC_000011.10:65421498-65422797	1134	1148	-	GGCCCCCACGCAAGG
MA1631.1	ASCL1(var.2)	7.84924	0.836707	NC_000011.10:65421498-65422797	58	70	-	GAACTCCTGCCAG
MA1574.1	THRB	7.84769	0.844116	NC_000011.10:65421498-65422797	333	347	-	GGGGAGAAAGGTGAT
MA0597.1	THAP1	7.84163	0.907626	NC_000011.10:65421498-65422797	959	967	+	CCGCCCGCC
MA0814.2	TFAP2C(var.2)	7.83449	0.814381	NC_000011.10:65421498-65422797	805	818	-	CGCCGGGAGGCGCG
MA0152.1	NFATC2	7.82979	0.869809	NC_000011.10:65421498-65422797	361	367	-	TTTTACA
MA0152.1	NFATC2	7.82979	0.869809	NC_000011.10:65421498-65422797	426	432	+	TTTTACA
MA0632.2	TCFL5	7.82737	0.891234	NC_000011.10:65421498-65422797	802	811	+	ACGCGCGCCT
MA0162.2	EGR1	7.82512	0.863981	NC_000011.10:65421498-65422797	971	984	+	CCCCCAGCCCCTCT
MA0039.3	KLF4	7.82327	0.831528	NC_000011.10:65421498-65422797	350	360	+	CCCCACCCAAA
MA1115.1	POU5F1	7.82184	0.840259	NC_000011.10:65421498-65422797	83	93	-	GAATGGAAAAT
MA1563.1	SOX18	7.82104	0.932244	NC_000011.10:65421498-65422797	903	910	-	CACCACGC
MA0814.1	TFAP2C(var.2)	7.81901	0.873273	NC_000011.10:65421498-65422797	570	580	-	CGCTTCAGGGG
MA0060.1	NFYA	7.81821	0.811324	NC_000011.10:65421498-65422797	758	773	-	CTCGGCCGATGACGTC
MA1645.1	NKX2-2	7.81696	0.826631	NC_000011.10:65421498-65422797	198	211	+	AGTCCTCTCCAGAC
MA0741.1	KLF16	7.81556	0.838705	NC_000011.10:65421498-65422797	690	700	+	TCCACGTCCCC
MA0814.2	TFAP2C(var.2)	7.81314	0.813977	NC_000011.10:65421498-65422797	1258	1271	+	GCGGCTGAGGGCTA
MA0847.1	FOXD2	7.80998	0.918649	NC_000011.10:65421498-65422797	38	44	-	GTTAACA
MA0815.1	TFAP2C(var.3)	7.80645	0.844634	NC_000011.10:65421498-65422797	978	990	-	TCCCCGAGAGGGG
MA1634.1	BATF	7.80317	0.840835	NC_000011.10:65421498-65422797	546	556	-	TTTGACTCTTC
MA0155.1	INSM1	7.80248	0.807724	NC_000011.10:65421498-65422797	23	34	+	TGTATGGGGTGT
MA1566.1	TBX3	7.80122	0.884619	NC_000011.10:65421498-65422797	965	974	-	GGGGCGTGGC
MA0909.2	HOXD13	7.80093	0.848028	NC_000011.10:65421498-65422797	21	31	-	CCCCATACAAA
MA1113.1	PBX2	7.80086	0.809185	NC_000011.10:65421498-65422797	606	617	-	GTGGGTGACAAC
MA0079.1	SP1	7.8002	0.858946	NC_000011.10:65421498-65422797	972	981	-	GGGGCTGGGG
MA0098.1	ETS1	7.79718	1	NC_000011.10:65421498-65422797	407	412	+	TTTCCG
MA0850.1	FOXP3	7.79684	0.911852	NC_000011.10:65421498-65422797	94	100	-	GTAACCA
MA0812.1	TFAP2B(var.2)	7.79307	0.868325	NC_000011.10:65421498-65422797	922	932	+	CCCCGGCGGCT
MA0746.1	SP3	7.79277	0.841935	NC_000011.10:65421498-65422797	998	1008	+	CCCCCGCCCGA
MA1106.1	HIF1A	7.78562	0.87544	NC_000011.10:65421498-65422797	691	700	+	CCACGTCCCC
MA0725.1	VSX1	7.78123	0.887674	NC_000012.12:c55845200-55843200	503	510	+	TTAATTTT
MA0464.2	BHLHE40	7.78113	0.877166	NC_000011.10:65421498-65422797	799	808	-	CGCGCGTGAC
MA0155.1	INSM1	7.78071	0.807268	NC_000011.10:65421498-65422797	536	547	-	TCCCAGGGGCCT
MA0003.1	TFAP2A	7.77299	0.914542	NC_000011.10:65421498-65422797	1044	1052	-	GCCATGAGG
MA0473.1	ELF1	7.77281	0.8554	NC_000011.10:65421498-65422797	142	154	-	TGATGAGGAAGCT
MA1639.1	MEIS1(var.2)	7.77238	0.829947	NC_000011.10:65421498-65422797	320	332	+	TAAATAAATAAAA
MA0481.2	FOXP1	7.76974	0.838302	NC_000011.10:65421498-65422797	515	526	+	CAGGAAACACGT
MA1564.1	SP9	7.76684	0.831389	NC_000011.10:65421498-65422797	520	531	+	AACACGTCCCCT
MA1149.1	RARA::RXRG	7.76633	0.800052	NC_000011.10:65421498-65422797	568	585	-	GCGGGCGCTTCAGGGGCA
MA0852.2	FOXK1	7.76551	0.812995	NC_000011.10:65421498-65422797	312	325	+	AAAATAAATAAATA
MA0079.1	SP1	7.76282	0.857642	NC_000011.10:65421498-65422797	564	573	-	GGGGCAGGCA
MA0872.1	TFAP2A(var.3)	7.76119	0.829346	NC_000011.10:65421498-65422797	716	728	+	GGCCTTCTGGGCC
MA0528.1	ZNF263	7.76082	0.81955	NC_000012.12:c55845200-55843200	1010	1030	-	GAATGACCAGGGTGGGAAAGT
UN0310.1	HMGXB4	7.75485	0.82352	NC_000011.10:65421498-65422797	577	589	-	CCGCGCGGGCGCT
MA0671.1	NFIX	7.75445	0.928065	NC_000011.10:65421498-65422797	270	278	+	AGAGCCAGG
MA0136.2	ELF5	7.75389	0.858397	NC_000011.10:65421498-65422797	984	994	+	TCGGGGAAGCG
MA0014.3	PAX5	7.75336	0.823256	NC_000011.10:65421498-65422797	962	973	-	GGGCGTGGCGGG
MA0039.3	KLF4	7.7509	0.829914	NC_000011.10:65421498-65422797	346	356	+	CCACCCCCACC
MA0003.2	TFAP2A	7.74607	0.823434	NC_000011.10:65421498-65422797	124	138	+	CTCTACCTCAGGGGC
MA0156.1	FEV	7.74544	0.84959	NC_000011.10:65421498-65422797	1017	1024	-	CCGGATGT
MA0495.1	MAFF	7.74395	0.820776	NC_000011.10:65421498-65422797	295	312	+	GCAAATGCAGCAAATAAA
MA0003.1	TFAP2A	7.74388	0.913592	NC_000011.10:65421498-65422797	1168	1176	+	GCCCGGGAG
MA1522.1	MAZ	7.74204	0.867383	NC_000011.10:65421498-65422797	1194	1204	-	AGTCCCTCCCC
MA0058.1	MAX	7.73929	0.83671	NC_000011.10:65421498-65422797	519	528	+	AAACACGTCC
MA0079.2	SP1	7.73842	0.826182	NC_000011.10:65421498-65422797	1112	1121	-	CCCCGCTTCT
MA0462.2	BATF::JUN	7.73689	0.839131	NC_000011.10:65421498-65422797	546	556	-	TTTGACTCTTC
MA0899.1	HOXA10	7.73559	0.856401	NC_000011.10:65421498-65422797	304	314	+	GCAAATAAAAA
MA1564.1	SP9	7.73432	0.830816	NC_000011.10:65421498-65422797	1213	1224	-	TCCACGGCCACC
MA0713.1	PHOX2A	7.73421	0.840784	NC_000011.10:65421498-65422797	316	326	-	TTATTTATTTA
MA0713.1	PHOX2A	7.73421	0.840784	NC_000011.10:65421498-65422797	320	330	-	TTATTTATTTA
MA0754.1	CUX1	7.73105	0.869709	NC_000011.10:65421498-65422797	459	468	+	TAATCCATCC
MA0160.1	NR4A2	7.72954	0.862647	NC_000011.10:65421498-65422797	796	803	+	AAAGTCAC
MA0160.1	NR4A2	7.72954	0.862647	NC_000011.10:65421498-65422797	1068	1075	-	AAGGTGAC
MA0079.2	SP1	7.72935	0.825953	NC_000011.10:65421498-65422797	448	457	+	CTCTTCCCAC
MA0024.2	E2F1	7.72876	0.884299	NC_000011.10:65421498-65422797	997	1007	-	CGGGCGGGGGA
MA0913.2	HOXD9	7.7272	0.878566	NC_000011.10:65421498-65422797	304	313	+	GCAAATAAAA
MA0726.1	VSX2	7.72669	0.876964	NC_000012.12:c55845200-55843200	1692	1699	-	CTAATGAG
MA0846.1	FOXC2	7.72519	0.853858	NC_000011.10:65421498-65422797	308	319	+	ATAAAAAATAAA
MA0815.1	TFAP2C(var.3)	7.71567	0.843376	NC_000011.10:65421498-65422797	978	990	+	CCCCTCTCGGGGA
MA1111.1	NR2F2	7.71461	0.840351	NC_000011.10:65421498-65422797	1067	1077	-	TCAAGGTGACA
MA1560.1	SOHLH2	7.71003	0.844559	NC_000011.10:65421498-65422797	799	808	-	CGCGCGTGAC
MA1548.1	PLAGL2	7.70767	0.854229	NC_000011.10:65421498-65422797	949	958	-	GGGCGCCCTC
MA0079.2	SP1	7.7062	0.825371	NC_000011.10:65421498-65422797	1188	1197	-	CCCCGACCCT
MA0901.1	HOXB13	7.70529	0.856375	NC_000011.10:65421498-65422797	324	333	+	TAAATAAAAA
MA0513.1	SMAD2::SMAD3::SMAD4	7.70469	0.810624	NC_000011.10:65421498-65422797	370	382	-	CAGGCTGTCGGCT
MA0474.2	ERG	7.70388	0.869145	NC_000011.10:65421498-65422797	65	74	-	ACAGGAACTC
MA0028.1	ELK1	7.70043	0.868142	NC_000011.10:65421498-65422797	569	578	+	GCCCCTGAAG
MA0650.1	HOXA13	7.69594	0.839996	NC_000011.10:65421498-65422797	21	30	-	CCCATACAAA
MA0878.1	CDX1	7.69518	0.884356	NC_000011.10:65421498-65422797	305	313	+	CAAATAAAA
MA0471.1	E2F6	7.69417	0.87454	NC_000011.10:65421498-65422797	220	230	-	AGGCGGGCAGG
MA0746.2	SP3	7.6918	0.847688	NC_000011.10:65421498-65422797	1213	1225	-	CTCCACGGCCACC
MA0693.2	VDR	7.68758	0.882696	NC_000012.12:c55845200-55843200	1775	1782	+	TGGGTACA
MA0131.2	HINFP	7.68556	0.826384	NC_000011.10:65421498-65422797	1079	1090	+	CGCTGTCCGCGA
MA0056.2	MZF1	7.68272	0.825474	NC_000011.10:65421498-65422797	1114	1126	-	TGTATCCCCGCTT
MA0482.2	GATA4	7.68204	0.824992	NC_000011.10:65421498-65422797	145	156	+	TTCCTCATCACC
CN0020.1	LM20	7.67892	0.811334	NC_000011.10:65421498-65422797	72	83	-	TGGCATCTGACA
MA0809.1	TEAD4	7.67822	0.884016	NC_000011.10:65421498-65422797	480	489	-	AACATTCAAG
MA0095.2	YY1	7.67725	0.836264	NC_000012.12:c55845200-55843200	117	128	+	CCAGATGGCTGT
MA0523.1	TCF7L2	7.67612	0.848522	NC_000011.10:65421498-65422797	113	126	-	GAGGATGAAAAAGG
MA0484.2	HNF4G	7.67522	0.804938	NC_000011.10:65421498-65422797	186	198	+	TACACGGTCCAAA
MA0693.2	VDR	7.67459	0.882326	NC_000012.12:c55845200-55843200	728	735	+	CCAGTTCA
MA1121.1	TEAD2	7.67425	0.804741	NC_000011.10:65421498-65422797	478	490	-	GAACATTCAAGAA
MA0722.1	VAX1	7.67216	0.897898	NC_000012.12:c55845200-55843200	1692	1699	+	CTCATTAG
MA1122.1	TFDP1	7.66909	0.835655	NC_000011.10:65421498-65422797	954	964	-	GGGCGGGGGCG
MA0872.1	TFAP2A(var.3)	7.66226	0.827827	NC_000011.10:65421498-65422797	978	990	-	TCCCCGAGAGGGG
CN0003.1	LM3	7.66203	0.806694	NC_000011.10:65421498-65422797	648	662	-	TCTGGCCAGGAAACC
MA0810.1	TFAP2A(var.2)	7.65019	0.871696	NC_000011.10:65421498-65422797	231	242	-	AGCCCTCCAGCA
MA0504.1	NR2C2	7.64694	0.817125	NC_000011.10:65421498-65422797	152	166	-	GGGGGTGCAGGGTGA
MA0738.1	HIC2	7.64565	0.898839	NC_000011.10:65421498-65422797	278	286	-	ATCCCCAGC
MA0771.1	HSF4	7.64503	0.833495	NC_000011.10:65421498-65422797	852	864	+	GCCTGGAATTTTC
UN0309.1	HHEX	7.64327	0.829303	NC_000011.10:65421498-65422797	315	327	+	ATAAATAAATAAA
UN0309.1	HHEX	7.64327	0.829303	NC_000011.10:65421498-65422797	319	331	+	ATAAATAAATAAA
MA0809.1	TEAD4	7.6414	0.883228	NC_000011.10:65421498-65422797	507	516	+	CGCATTCTCA
MA0003.1	TFAP2A	7.63892	0.910167	NC_000011.10:65421498-65422797	808	816	+	GCCTCCCGG
MA1548.1	PLAGL2	7.63886	0.852884	NC_000011.10:65421498-65422797	950	959	-	GGGGCGCCCT
MA1548.1	PLAGL2	7.63886	0.852884	NC_000011.10:65421498-65422797	1143	1152	+	GGGGCCGCCT
MA1129.1	FOSL1::JUN(var.2)	7.63679	0.815626	NC_000011.10:65421498-65422797	604	613	+	ATGTTGTCAC
MA1108.1	MXI1	7.63623	0.836678	NC_000011.10:65421498-65422797	518	530	+	GAAACACGTCCCC
MA1479.1	DMRTC2	7.63571	0.814944	NC_000011.10:65421498-65422797	1283	1294	-	ACTTGCCACAAC
MA0592.1	ESRRA	7.63518	0.814576	NC_000011.10:65421498-65422797	566	576	-	TCAGGGGCAGG
MA0740.1	KLF14	7.63401	0.823578	NC_000011.10:65421498-65422797	689	702	+	TTCCACGTCCCCTC
MA0093.3	USF1	7.63353	0.815881	NC_000012.12:c55845200-55843200	422	435	+	ACCTCAGGTGATCC
MA0098.1	ETS1	7.63289	0.992422	NC_000011.10:65421498-65422797	144	149	+	CTTCCT
MA0098.1	ETS1	7.63289	0.992422	NC_000011.10:65421498-65422797	516	521	-	TTTCCT
MA0098.1	ETS1	7.63289	0.992422	NC_000011.10:65421498-65422797	650	655	+	TTTCCT
MA0098.1	ETS1	7.63289	0.992422	NC_000011.10:65421498-65422797	1041	1046	+	CTTCCT
MA1137.1	FOSL1::JUNB	7.62712	0.821267	NC_000011.10:65421498-65422797	142	154	-	TGATGAGGAAGCT
MA1106.1	HIF1A	7.62064	0.871555	NC_000011.10:65421498-65422797	519	528	-	GGACGTGTTT
MA0101.1	REL	7.61792	0.83611	NC_000011.10:65421498-65422797	645	654	+	CAGGGTTTCC
MA0693.2	VDR	7.61502	0.880627	NC_000012.12:c55845200-55843200	17	24	+	TAAGGTCA
MA1515.1	KLF2	7.61462	0.857291	NC_000011.10:65421498-65422797	702	712	+	CGCAGCACCCC
MA0099.2	FOS::JUN	7.61448	0.888688	NC_000011.10:65421498-65422797	548	554	-	TGACTCT
MA1112.2	NR4A1	7.61323	0.84539	NC_000011.10:65421498-65422797	332	343	-	AGAAAGGTGATT
MA0698.1	ZBTB18	7.61322	0.849449	NC_000012.12:c55845200-55843200	1547	1559	-	AGGCCAGAGGTGA
MA0516.1	SP2	7.60885	0.827295	NC_000011.10:65421498-65422797	222	236	+	TGCCCGCCTTGCTGG
MA1473.1	CDX4	7.60542	0.873455	NC_000011.10:65421498-65422797	1267	1277	+	GGCTATAAAAG
MA0783.1	PKNOX2	7.60342	0.818443	NC_000011.10:65421498-65422797	72	83	+	TGTCAGATGCCA
MA0157.1	FOXO3	7.60212	0.847495	NC_000011.10:65421498-65422797	38	45	-	GGTTAACA
MA0105.1	NFKB1	7.59664	0.819528	NC_000011.10:65421498-65422797	724	733	-	GGGGCGGCCC
MA0131.1	HINFP	7.59183	0.807216	NC_000011.10:65421498-65422797	691	700	+	CCACGTCCCC
MA0131.1	HINFP	7.59183	0.807216	NC_000011.10:65421498-65422797	1015	1024	+	CAACATCCGG
MA1570.1	TFAP4(var.2)	7.58952	0.882497	NC_000011.10:65421498-65422797	863	872	-	GACATCTGGA
MA0003.1	TFAP2A	7.58663	0.90846	NC_000011.10:65421498-65422797	592	600	-	GCCCCGTGG
MA0003.4	TFAP2A	7.5859	0.805998	NC_000011.10:65421498-65422797	569	582	-	GGCGCTTCAGGGGC
MA1150.1	RORB	7.58554	0.840637	NC_000011.10:65421498-65422797	1244	1254	-	ACCGGGGTCAT
MA1152.1	SOX15	7.58419	0.868391	NC_000011.10:65421498-65422797	324	333	-	TTTTTATTTA
MA1120.1	SOX13	7.58031	0.852383	NC_000011.10:65421498-65422797	412	422	+	GCACAATATCT
UN0121.1	FEZF1	7.57987	0.836488	NC_000011.10:65421498-65422797	110	120	-	GAAAAAGGACC
MA0732.1	EGR3	7.5791	0.816267	NC_000011.10:65421498-65422797	935	949	+	CGTCGCCCACTCAAG
MA1106.1	HIF1A	7.57619	0.870509	NC_000011.10:65421498-65422797	521	530	+	ACACGTCCCC
MA0786.1	POU3F1	7.5761	0.82026	NC_000011.10:65421498-65422797	424	435	-	TAATGTAAAACC
MA0878.2	CDX1	7.57604	0.869223	NC_000011.10:65421498-65422797	1267	1277	+	GGCTATAAAAG
MA0079.3	SP1	7.57115	0.876394	NC_000011.10:65421498-65422797	171	181	-	GCACCTCCCTT
MA0726.1	VSX2	7.56726	0.872924	NC_000012.12:c55845200-55843200	1692	1699	+	CTCATTAG
MA0910.2	HOXD8	7.56505	0.907958	NC_000011.10:65421498-65422797	1045	1052	-	GCCATGAG
MA0852.2	FOXK1	7.56375	0.808926	NC_000011.10:65421498-65422797	316	329	+	TAAATAAATAAATA
MA0504.1	NR2C2	7.56337	0.816057	NC_000011.10:65421498-65422797	969	983	-	GAGGGGCTGGGGGCG
MA1129.1	FOSL1::JUN(var.2)	7.55884	0.813902	NC_000011.10:65421498-65422797	604	613	-	GTGACAACAT
MA0528.2	ZNF263	7.55495	0.815844	NC_000012.12:c55845200-55843200	1512	1523	-	GGGGGGAGGTTT
MA0024.2	E2F1	7.55257	0.881648	NC_000011.10:65421498-65422797	955	965	-	CGGGCGGGGGC
MA0732.1	EGR3	7.54826	0.815877	NC_000011.10:65421498-65422797	842	856	+	CTCCGCCGCCGCCTG
MA0018.1	CREB1	7.54646	0.828583	NC_000011.10:65421498-65422797	993	1004	-	GCGGGGGACGCG
MA1560.1	SOHLH2	7.54617	0.841104	NC_000011.10:65421498-65422797	799	808	+	GTCACGCGCG
MA0042.2	FOXI1	7.54595	0.891555	NC_000011.10:65421498-65422797	315	321	+	ATAAATA
MA0042.2	FOXI1	7.54595	0.891555	NC_000011.10:65421498-65422797	319	325	+	ATAAATA
MA0042.2	FOXI1	7.54595	0.891555	NC_000011.10:65421498-65422797	323	329	+	ATAAATA
MA0597.1	THAP1	7.54101	0.898425	NC_000011.10:65421498-65422797	732	740	+	CCGCCCCCA
MA0003.1	TFAP2A	7.53644	0.906823	NC_000011.10:65421498-65422797	746	754	-	GCCCGGGCG
MA0003.1	TFAP2A	7.53644	0.906823	NC_000011.10:65421498-65422797	747	755	+	GCCCGGGCG
MA0596.1	SREBF2	7.53328	0.818312	NC_000011.10:65421498-65422797	26	35	+	ATGGGGTGTG
MA0595.1	SREBF1	7.53277	0.83429	NC_000011.10:65421498-65422797	633	642	+	ATCAGCCCGC
MA0830.1	TCF4	7.52859	0.902571	NC_000011.10:65421498-65422797	863	872	-	GACATCTGGA
MA1496.1	HOXA4	7.52845	0.925655	NC_000011.10:65421498-65422797	1241	1248	-	GTCATTGC
MA1517.1	KLF6	7.52628	0.856946	NC_000011.10:65421498-65422797	532	542	+	CGCCAGGCCCC
MA0627.2	POU2F3	7.52604	0.827035	NC_000011.10:65421498-65422797	357	369	+	CAAATGTAAAATG
MA0465.2	CDX2	7.52431	0.817877	NC_000011.10:65421498-65422797	1202	1213	-	CGGCAAAAAAGT
MA0592.3	ESRRA	7.52401	0.806885	NC_000011.10:65421498-65422797	907	919	-	GCTTGAGGTCACC
MA1102.2	CTCFL	7.52305	0.824679	NC_000011.10:65421498-65422797	947	958	+	AAGAGGGCGCCC
MA1117.1	RELB	7.52239	0.821937	NC_000011.10:65421498-65422797	984	994	-	CGCTTCCCCGA
MA0079.1	SP1	7.52228	0.849252	NC_000011.10:65421498-65422797	965	974	-	GGGGCGTGGC
MA0598.1	EHF	7.5221	0.887497	NC_000011.10:65421498-65422797	143	150	+	GCTTCCTC
MA0598.1	EHF	7.5221	0.887497	NC_000011.10:65421498-65422797	1040	1047	+	TCTTCCTC
MA0750.2	ZBTB7A	7.52012	0.814141	NC_000012.12:c55845200-55843200	448	460	+	CTCCGAAAGTGCT
MA0750.2	ZBTB7A	7.52012	0.814141	NC_000012.12:c55845200-55843200	889	901	+	CTCCGAAAGTGCT
MA0524.1	TFAP2C	7.51835	0.858696	NC_000011.10:65421498-65422797	714	728	+	CTGGCCTTCTGGGCC
MA0746.1	SP3	7.51336	0.836433	NC_000011.10:65421498-65422797	972	982	+	CCCCAGCCCCT
MA1508.1	IKZF1	7.5109	0.812835	NC_000011.10:65421498-65422797	143	154	-	TGATGAGGAAGC
MA1502.1	HOXB8	7.50612	0.91247	NC_000011.10:65421498-65422797	1045	1052	-	GCCATGAG
UN0309.1	HHEX	7.50435	0.826622	NC_000011.10:65421498-65422797	311	323	+	AAAAATAAATAAA
MA0759.1	ELK3	7.50389	0.842573	NC_000011.10:65421498-65422797	65	74	-	ACAGGAACTC
MA0871.1	TFEC	7.50338	0.848422	NC_000011.10:65421498-65422797	799	808	+	GTCACGCGCG
MA0018.2	CREB1	7.50077	0.851031	NC_000011.10:65421498-65422797	1006	1013	-	TGAGGTCG
MA1525.1	NFATC4	7.49979	0.871646	NC_000011.10:65421498-65422797	686	695	-	CGTGGAACGC
MA0627.2	POU2F3	7.49894	0.826602	NC_000011.10:65421498-65422797	290	302	+	TGCTTGCAAATGC
MA0039.3	KLF4	7.49629	0.824235	NC_000011.10:65421498-65422797	150	160	+	CATCACCCTGC
MA0811.1	TFAP2B	7.49185	0.859169	NC_000011.10:65421498-65422797	921	932	+	ACCCCGGCGGCT
MA1471.1	BARX2	7.49086	0.872949	NC_000011.10:65421498-65422797	326	337	+	AATAAAAATCAC
UN0310.1	HMGXB4	7.48998	0.818391	NC_000011.10:65421498-65422797	1138	1150	+	GCGTGGGGGCCGC
MA0665.1	MSC	7.48625	0.802279	NC_000011.10:65421498-65422797	666	675	+	ACCGCCTGTT
MA1143.1	FOSL1::JUND(var.2)	7.483	0.830269	NC_000011.10:65421498-65422797	604	613	-	GTGACAACAT
MA1513.1	KLF15	7.48289	0.850042	NC_000011.10:65421498-65422797	343	353	+	TCCCCACCCCC
MA0748.2	YY2	7.47814	0.825587	NC_000012.12:c55845200-55843200	1064	1074	+	GCATGGAGGTG
MA0036.2	GATA2	7.4737	0.853491	NC_000011.10:65421498-65422797	625	638	+	TGGACGCTATCAGC
MA0848.1	FOXO4	7.47028	0.896341	NC_000011.10:65421498-65422797	517	523	+	GGAAACA
MA1517.1	KLF6	7.46924	0.85592	NC_000011.10:65421498-65422797	955	965	+	GCCCCCGCCCG
MA0694.1	ZBTB7B	7.46866	0.822869	NC_000012.12:c55845200-55843200	1454	1465	+	TCACCCACCTCA
MA0812.1	TFAP2B(var.2)	7.46201	0.863306	NC_000011.10:65421498-65422797	922	932	-	AGCCGCCGGGG
MA1495.1	HOXA1	7.45672	0.924672	NC_000011.10:65421498-65422797	1241	1248	+	GCAATGAC
MA0698.1	ZBTB18	7.45621	0.847418	NC_000012.12:c55845200-55843200	1291	1303	-	GAGGCAGAGGTTG
MA0746.1	SP3	7.45472	0.835278	NC_000011.10:65421498-65422797	1214	1224	-	TCCACGGCCAC
MA0625.1	NFATC3	7.45446	0.84839	NC_000011.10:65421498-65422797	425	434	+	GTTTTACATT
MA1513.1	KLF15	7.45246	0.849603	NC_000011.10:65421498-65422797	218	228	+	GCCCTGCCCGC
MA0699.1	LBX2	7.45126	0.87753	NC_000011.10:65421498-65422797	453	462	+	CCCACTTAAT
MA0472.2	EGR2	7.45001	0.834159	NC_000011.10:65421498-65422797	1137	1147	-	GCCCCCACGCA
MA0597.1	THAP1	7.44871	0.8956	NC_000011.10:65421498-65422797	178	186	+	GTGCCCGCT
MA0093.2	USF1	7.44299	0.87094	NC_000012.12:c55845200-55843200	1308	1318	-	ATCACGTGAAC
MA0693.2	VDR	7.43784	0.875576	NC_000012.12:c55845200-55843200	590	597	+	TTGGTTCA
MA0764.1	ETV4	7.43623	0.850847	NC_000011.10:65421498-65422797	514	523	+	TCAGGAAACA
MA0774.1	MEIS2	7.43522	0.865176	NC_000011.10:65421498-65422797	606	613	-	GTGACAAC
MA0039.4	KLF4	7.4348	0.823624	NC_000011.10:65421498-65422797	155	166	+	CCCTGCACCCCC
MA0872.1	TFAP2A(var.3)	7.43219	0.824293	NC_000011.10:65421498-65422797	716	728	-	GGCCCAGAAGGCC
MA0823.1	HEY1	7.43116	0.848684	NC_000011.10:65421498-65422797	799	808	-	CGCGCGTGAC
MA0764.1	ETV4	7.42621	0.850652	NC_000011.10:65421498-65422797	65	74	-	ACAGGAACTC
MA0909.1	HOXD13	7.42554	0.854111	NC_000011.10:65421498-65422797	324	333	+	TAAATAAAAA
MA0079.1	SP1	7.4237	0.845813	NC_000011.10:65421498-65422797	154	163	-	GGTGCAGGGT
MA0475.2	FLI1	7.41986	0.875271	NC_000011.10:65421498-65422797	1016	1025	-	CCCGGATGTT
MA0801.1	MGA	7.41816	0.877109	NC_000011.10:65421498-65422797	29	36	+	GGGTGTGG
MA0640.2	ELF3	7.4174	0.800493	NC_000011.10:65421498-65422797	472	485	+	ACACACTTCTTGAA
MA1647.1	PRDM4	7.41328	0.834165	NC_000011.10:65421498-65422797	516	526	-	ACGTGTTTCCT
UN0137.1	SOX7	7.41011	0.831981	NC_000011.10:65421498-65422797	414	426	+	ACAATATCTTGGT
MA0661.1	MEOX1	7.41	0.878283	NC_000011.10:65421498-65422797	147	156	+	CCTCATCACC
MA0101.1	REL	7.40885	0.829699	NC_000011.10:65421498-65422797	782	791	-	CGGTGGTTCC
MA1515.1	KLF2	7.40836	0.853238	NC_000011.10:65421498-65422797	1137	1147	-	GCCCCCACGCA
MA1125.1	ZNF384	7.40747	0.855161	ace1	40	51	-	TTAAATAAAAAT
MA0475.1	FLI1	7.4062	0.85342	NC_000011.10:65421498-65422797	514	524	+	TCAGGAAACAC
MA0528.2	ZNF263	7.40515	0.812884	NC_000012.12:c55845200-55843200	299	310	-	TGAGGCAGGAGA
MA0528.2	ZNF263	7.40515	0.812884	NC_000012.12:c55845200-55843200	742	753	-	TGAGGCAGGAGA
MA0528.2	ZNF263	7.40515	0.812884	NC_000012.12:c55845200-55843200	1319	1330	-	TGAGGCAGGAGA
UN0310.1	HMGXB4	7.40366	0.81672	NC_000011.10:65421498-65422797	947	959	+	AAGAGGGCGCCCC
MA1522.1	MAZ	7.4034	0.86245	NC_000011.10:65421498-65422797	342	352	+	CTCCCCACCCC
MA1561.1	SOX12	7.39993	0.800666	NC_000011.10:65421498-65422797	15	25	-	ACAAAACAACC
MA0039.3	KLF4	7.3994	0.822074	NC_000011.10:65421498-65422797	373	383	+	CGACAGCCTGT
MA1501.1	HOXB7	7.39916	0.866798	NC_000011.10:65421498-65422797	1240	1249	-	GGTCATTGCT
UN0307.1	EOMES	7.39648	0.835212	NC_000011.10:65421498-65422797	870	880	-	GCCGGCAGGAC
MA1108.1	MXI1	7.39646	0.832058	NC_000011.10:65421498-65422797	590	602	-	GAGCCCCGTGGAG
MA1106.1	HIF1A	7.39483	0.866238	NC_000011.10:65421498-65422797	990	999	-	GGACGCGCTT
MA0057.1	MZF1(var.2)	7.39378	0.854966	NC_000011.10:65421498-65422797	996	1005	-	GGCGGGGGAC
MA0098.1	ETS1	7.39347	0.981378	NC_000011.10:65421498-65422797	1018	1023	+	CATCCG
MA1102.2	CTCFL	7.39346	0.82242	NC_000011.10:65421498-65422797	523	534	-	GCGAGGGGACGT
MA1102.2	CTCFL	7.39346	0.82242	NC_000011.10:65421498-65422797	693	704	-	GCGAGGGGACGT
MA1532.1	NR1D2	7.3924	0.824917	NC_000011.10:65421498-65422797	609	623	-	GAGCTAGTGGGTGAC
MA0592.1	ESRRA	7.39067	0.809857	NC_000011.10:65421498-65422797	794	804	+	CGAAAGTCACG
MA1648.1	TCF12(var.2)	7.39022	0.84376	NC_000011.10:65421498-65422797	59	69	-	AACTCCTGCCA
MA0095.1	YY1	7.38865	0.949208	NC_000012.12:c55845200-55843200	238	243	-	TCCATC
MA0095.1	YY1	7.38865	0.949208	NC_000012.12:c55845200-55843200	1232	1237	-	TCCATC
MA1140.1	JUNB(var.2)	7.38797	0.810337	NC_000011.10:65421498-65422797	604	613	+	ATGTTGTCAC
MA0103.3	ZEB1	7.38751	0.873417	NC_000012.12:c55845200-55843200	1367	1377	+	CATACCTGGCT
MA0719.1	RHOXF1	7.38685	0.946664	NC_000011.10:65421498-65422797	835	842	+	GAGATCCC
MA1102.2	CTCFL	7.38577	0.822286	NC_000011.10:65421498-65422797	130	141	+	CTCAGGGGCCAG
MA0761.1	ETV1	7.38481	0.85148	NC_000011.10:65421498-65422797	65	74	-	ACAGGAACTC
MA0864.2	E2F2	7.38379	0.811692	NC_000011.10:65421498-65422797	947	962	-	GCGGGGGCGCCCTCTT
MA0079.2	SP1	7.37972	0.817148	NC_000011.10:65421498-65422797	527	536	+	CCCCTCGCCA
MA0725.1	VSX1	7.37859	0.876359	NC_000012.12:c55845200-55843200	1692	1699	+	CTCATTAG
MA0693.2	VDR	7.37859	0.873886	NC_000012.12:c55845200-55843200	1432	1439	-	AGAGTTCG
MA1548.1	PLAGL2	7.37857	0.847795	NC_000011.10:65421498-65422797	723	732	+	TGGGCCGCCC
MA1136.1	FOSB::JUNB(var.2)	7.37609	0.82021	NC_000011.10:65421498-65422797	604	613	+	ATGTTGTCAC
MA1511.1	KLF10	7.37299	0.862776	NC_000011.10:65421498-65422797	349	359	+	CCCCCACCCAA
MA0872.1	TFAP2A(var.3)	7.3708	0.82335	NC_000011.10:65421498-65422797	978	990	+	CCCCTCTCGGGGA
MA0813.1	TFAP2B(var.3)	7.36905	0.829692	NC_000011.10:65421498-65422797	978	990	-	TCCCCGAGAGGGG
MA1500.1	HOXB6	7.36774	0.918776	NC_000011.10:65421498-65422797	1241	1248	-	GTCATTGC
MA1495.1	HOXA1	7.36447	0.92291	NC_000011.10:65421498-65422797	1241	1248	-	GTCATTGC
MA0497.1	MEF2C	7.36018	0.831811	NC_000011.10:65421498-65422797	306	320	+	AAATAAAAAATAAAT
MA0098.3	ETS1	7.35938	0.857009	NC_000011.10:65421498-65422797	514	523	+	TCAGGAAACA
UN0118.1	ELK4	7.35689	0.800356	NC_000011.10:65421498-65422797	292	303	+	CTTGCAAATGCA
MA0807.1	TBX5	7.35669	0.857918	NC_000011.10:65421498-65422797	472	479	-	AAGTGTGT
MA0726.1	VSX2	7.35651	0.867585	NC_000012.12:c55845200-55843200	503	510	+	TTAATTTT
MA1102.2	CTCFL	7.34709	0.821612	NC_000011.10:65421498-65422797	743	754	-	GCCCGGGCGCGG
MA0018.3	CREB1	7.34567	0.815057	NC_000011.10:65421498-65422797	603	614	+	CATGTTGTCACC
MA0018.3	CREB1	7.34567	0.815057	NC_000011.10:65421498-65422797	603	614	-	GGTGACAACATG
MA0813.1	TFAP2B(var.3)	7.34552	0.829342	NC_000011.10:65421498-65422797	568	580	+	TGCCCCTGAAGCG
MA1140.1	JUNB(var.2)	7.34376	0.809248	NC_000011.10:65421498-65422797	604	613	-	GTGACAACAT
MA1111.1	NR2F2	7.34283	0.832314	NC_000011.10:65421498-65422797	332	342	-	GAAAGGTGATT
MA0470.1	E2F4	7.341	0.861063	NC_000011.10:65421498-65422797	814	824	+	CGGCGGGACGT
MA0105.1	NFKB1	7.34074	0.81333	NC_000011.10:65421498-65422797	281	290	+	GGGGATGCCT
MA0721.1	UNCX	7.34034	0.893998	NC_000012.12:c55845200-55843200	1042	1049	-	TTAATAAA
MA0721.1	UNCX	7.34034	0.893998	NC_000012.12:c55845200-55843200	1719	1726	-	TTAATAAA
MA0766.1	GATA5	7.3401	0.899451	NC_000011.10:65421498-65422797	629	636	-	TGATAGCG
MA0815.1	TFAP2C(var.3)	7.33911	0.838156	NC_000011.10:65421498-65422797	716	728	-	GGCCCAGAAGGCC
MA0850.1	FOXP3	7.33739	0.900293	NC_000011.10:65421498-65422797	290	296	-	GCAAGCA
MA0043.1	HLF	7.33707	0.816598	NC_000011.10:65421498-65422797	755	766	-	GATGACGTCAGC
MA0080.1	SPI1	7.3324	0.942158	NC_000011.10:65421498-65422797	54	59	-	AGGAAC
MA0080.1	SPI1	7.3324	0.942158	NC_000011.10:65421498-65422797	67	72	-	AGGAAC
MA0130.1	ZNF354C	7.33082	0.930628	NC_000012.12:c55845200-55843200	1006	1011	+	AACCAC
MA1150.1	RORB	7.32968	0.834965	NC_000011.10:65421498-65422797	1030	1040	+	AAAGGGGTCTT
MA0161.2	NFIC	7.32858	0.83686	NC_000011.10:65421498-65422797	1285	1295	-	GACTTGCCACA
MA0056.2	MZF1	7.3275	0.818006	NC_000011.10:65421498-65422797	339	351	+	TTTCTCCCCACCC
MA0815.1	TFAP2C(var.3)	7.32637	0.83798	NC_000011.10:65421498-65422797	716	728	+	GGCCTTCTGGGCC
MA0101.1	REL	7.31858	0.82693	NC_000011.10:65421498-65422797	683	692	+	GGAGCGTTCC
MA1512.1	KLF11	7.31657	0.85094	NC_000011.10:65421498-65422797	520	530	+	AACACGTCCCC
MA1125.1	ZNF384	7.31626	0.853765	ace1	42	53	-	GTTTAAATAAAA
MA1108.1	MXI1	7.31277	0.830446	NC_000011.10:65421498-65422797	816	828	+	GCGGGACGTGCCC
MA1515.1	KLF2	7.31207	0.851347	NC_000011.10:65421498-65422797	1162	1172	+	TGCACCGCCCG
MA1102.2	CTCFL	7.31048	0.820973	NC_000011.10:65421498-65422797	968	979	-	GGCTGGGGGCGT
MA0871.1	TFEC	7.31032	0.843763	NC_000011.10:65421498-65422797	73	82	+	GTCAGATGCC
MA0767.1	GCM2	7.3097	0.840601	NC_000011.10:65421498-65422797	222	231	-	AAGGCGGGCA
MA1636.1	CEBPG(var.2)	7.30805	0.812111	NC_000011.10:65421498-65422797	433	447	+	TTATTTTGCAACGGC
MA0140.2	GATA1::TAL1	7.3062	0.817215	NC_000011.10:65421498-65422797	416	433	+	AATATCTTGGTTTTACAT
MA0039.4	KLF4	7.29928	0.820872	NC_000011.10:65421498-65422797	1193	1204	-	AGTCCCTCCCCG
MA0105.1	NFKB1	7.29829	0.812302	NC_000011.10:65421498-65422797	1199	1208	+	GGGACTTTTT
MA0131.2	HINFP	7.29685	0.819426	NC_000011.10:65421498-65422797	753	764	-	TGACGTCAGCGC
MA1554.1	RFX7	7.29563	0.876676	NC_000011.10:65421498-65422797	605	613	+	TGTTGTCAC
MA0153.2	HNF1B	7.2935	0.823519	NC_000011.10:65421498-65422797	315	327	-	TTTATTTATTTAT
MA0153.2	HNF1B	7.2935	0.823519	NC_000011.10:65421498-65422797	319	331	-	TTTATTTATTTAT
MA1468.1	ATOH7	7.29303	0.865279	NC_000011.10:65421498-65422797	863	872	+	TCCAGATGTC
MA1564.1	SP9	7.29173	0.823022	NC_000011.10:65421498-65422797	998	1009	+	CCCCCGCCCGAC
MA0471.2	E2F6	7.28981	0.816571	NC_000011.10:65421498-65422797	1193	1205	+	CGGGGAGGGACTT
MA0806.1	TBX4	7.28748	0.871657	NC_000011.10:65421498-65422797	29	36	+	GGGTGTGG
MA0105.3	NFKB1	7.28643	0.855272	NC_000011.10:65421498-65422797	1287	1297	-	TGGACTTGCCA
MA0814.1	TFAP2C(var.2)	7.28561	0.864718	NC_000011.10:65421498-65422797	922	932	+	CCCCGGCGGCT
MA0524.2	TFAP2C	7.28411	0.852546	NC_000011.10:65421498-65422797	127	138	+	TACCTCAGGGGC
MA0093.2	USF1	7.28336	0.868841	NC_000012.12:c55845200-55843200	1580	1590	+	CCCAGGTGTCT
MA0508.2	PRDM1	7.28152	0.84412	NC_000011.10:65421498-65422797	793	802	-	TGACTTTCGG
MA0895.1	HMBOX1	7.27592	0.860499	NC_000011.10:65421498-65422797	92	101	+	TCTGGTTACT
MA1122.1	TFDP1	7.27572	0.827125	NC_000011.10:65421498-65422797	449	459	-	AAGTGGGAAGA
MA0471.1	E2F6	7.27185	0.868309	NC_000011.10:65421498-65422797	996	1006	-	GGGCGGGGGAC
MA0516.1	SP2	7.27163	0.822719	NC_000011.10:65421498-65422797	803	817	+	CGCGCGCCTCCCGGC
MA1565.1	TBX18	7.27157	0.800312	NC_000011.10:65421498-65422797	606	617	-	GTGGGTGACAAC
MA0161.2	NFIC	7.26895	0.835462	NC_000011.10:65421498-65422797	1045	1055	+	CTCATGGCATT
MA0722.1	VAX1	7.26811	0.886429	NC_000012.12:c55845200-55843200	1709	1716	+	ATAATGAC
MA1117.1	RELB	7.26732	0.815737	NC_000011.10:65421498-65422797	1051	1061	+	GCATTCGCCTC
MA0043.1	HLF	7.26627	0.814746	NC_000011.10:65421498-65422797	755	766	+	GCTGACGTCATC
MA1147.1	NR4A2::RXRA	7.26365	0.800997	NC_000011.10:65421498-65422797	758	772	-	TCGGCCGATGACGTC
MA0148.4	FOXA1	7.2562	0.818178	NC_000011.10:65421498-65422797	313	324	+	AAATAAATAAAT
MA0148.4	FOXA1	7.2562	0.818178	NC_000011.10:65421498-65422797	317	328	+	AAATAAATAAAT
MA0506.1	NRF1	7.25406	0.866573	NC_000011.10:65421498-65422797	577	587	-	GCGCGGGCGCT
MA0671.1	NFIX	7.254	0.916284	NC_000011.10:65421498-65422797	530	538	+	CTCGCCAGG
MA0464.2	BHLHE40	7.25382	0.868406	NC_000011.10:65421498-65422797	799	808	+	GTCACGCGCG
MA0084.1	SRY	7.24587	0.852153	NC_000011.10:65421498-65422797	1102	1110	-	TTTAACAGT
MA0724.1	VENTX	7.2458	0.886434	NC_000012.12:c55845200-55843200	356	364	-	AAAAATTAG
MA0724.1	VENTX	7.2458	0.886434	NC_000012.12:c55845200-55843200	799	807	-	AAAAATTAG
MA0724.1	VENTX	7.2458	0.886434	NC_000012.12:c55845200-55843200	1376	1384	-	AAAAATTAG
MA0787.1	POU3F2	7.2444	0.811449	NC_000011.10:65421498-65422797	358	369	+	AAATGTAAAATG
MA0511.1	RUNX2	7.24087	0.811655	NC_000011.10:65421498-65422797	21	35	+	TTTGTATGGGGTGTG
MA0671.1	NFIX	7.24016	0.915958	NC_000011.10:65421498-65422797	1285	1293	+	TGTGGCAAG
MA0666.1	MSX1	7.23834	0.888738	NC_000011.10:65421498-65422797	1241	1248	+	GCAATGAC
MA0642.1	EN2	7.2375	0.882225	NC_000011.10:65421498-65422797	147	156	+	CCTCATCACC
MA0131.2	HINFP	7.23641	0.818345	NC_000011.10:65421498-65422797	521	532	+	ACACGTCCCCTC
UN0137.1	SOX7	7.23462	0.829717	NC_000011.10:65421498-65422797	414	426	-	ACCAAGATATTGT
MA0524.2	TFAP2C	7.23313	0.851717	NC_000011.10:65421498-65422797	921	932	+	ACCCCGGCGGCT
MA0098.1	ETS1	7.22918	0.973799	NC_000011.10:65421498-65422797	120	125	+	CATCCT
MA0098.1	ETS1	7.22918	0.973799	NC_000011.10:65421498-65422797	464	469	+	CATCCT
MA0732.1	EGR3	7.22508	0.811779	NC_000011.10:65421498-65422797	1135	1149	-	CGGCCCCCACGCAAG
MA0506.1	NRF1	7.222	0.866177	NC_000011.10:65421498-65422797	505	515	-	GAGAATGCGCA
MA1480.1	DPRX	7.22168	0.845304	NC_000011.10:65421498-65422797	456	465	+	ACTTAATCCA
MA0738.1	HIC2	7.22078	0.88938	NC_000011.10:65421498-65422797	1115	1123	-	ATCCCCGCT
MA0161.1	NFIC	7.21893	0.916986	NC_000011.10:65421498-65422797	272	277	-	CTGGCT
MA1143.1	FOSL1::JUND(var.2)	7.21527	0.822893	NC_000011.10:65421498-65422797	908	917	+	GTGACCTCAA
MA0664.1	MLXIPL	7.2147	0.827509	NC_000011.10:65421498-65422797	520	529	-	GGGACGTGTT
MA1103.1	FOXK2	7.21369	0.833945	NC_000011.10:65421498-65422797	92	102	-	AAGTAACCAGA
MA0002.1	RUNX1	7.21205	0.816237	NC_000011.10:65421498-65422797	1282	1292	+	AGTTGTGGCAA
MA0813.1	TFAP2B(var.3)	7.21082	0.827336	NC_000011.10:65421498-65422797	716	728	+	GGCCTTCTGGGCC
MA0774.1	MEIS2	7.20729	0.860006	NC_000011.10:65421498-65422797	5	12	-	TTGAAAGC
MA1513.1	KLF15	7.20629	0.84605	NC_000011.10:65421498-65422797	812	822	-	GTCCCGCCGGG
MA0811.1	TFAP2B	7.20621	0.854639	NC_000011.10:65421498-65422797	127	138	+	TACCTCAGGGGC
MA0508.3	PRDM1	7.2055	0.834241	NC_000011.10:65421498-65422797	112	122	+	TCCTTTTTCAT
MA0101.1	REL	7.20362	0.823405	NC_000011.10:65421498-65422797	1288	1297	-	TGGACTTGCC
MA0723.1	VAX2	7.20354	0.884504	NC_000012.12:c55845200-55843200	1709	1716	+	ATAATGAC
MA0721.1	UNCX	7.20185	0.889922	NC_000012.12:c55845200-55843200	503	510	-	AAAATTAA
MA0722.1	VAX1	7.20183	0.884547	NC_000012.12:c55845200-55843200	356	363	+	CTAATTTT
MA0722.1	VAX1	7.20183	0.884547	NC_000012.12:c55845200-55843200	647	654	+	CTAATTTT
MA0722.1	VAX1	7.20183	0.884547	NC_000012.12:c55845200-55843200	799	806	+	CTAATTTT
MA0722.1	VAX1	7.20183	0.884547	NC_000012.12:c55845200-55843200	1376	1383	+	CTAATTTT
MA1467.1	ATOH1(var.2)	7.20136	0.852573	NC_000011.10:65421498-65422797	73	82	-	GGCATCTGAC
MA0823.1	HEY1	7.19951	0.844496	NC_000011.10:65421498-65422797	801	810	+	CACGCGCGCC
MA0079.1	SP1	7.19766	0.837929	NC_000011.10:65421498-65422797	1193	1202	+	CGGGGAGGGA
UN0309.1	HHEX	7.19552	0.82066	NC_000011.10:65421498-65422797	254	266	-	GGAAGCAAACCTG
MA0063.2	NKX2-5	7.18709	0.845659	NC_000011.10:65421498-65422797	1072	1082	-	AGCGCTCAAGG
MA0627.2	POU2F3	7.18652	0.821612	NC_000011.10:65421498-65422797	424	436	-	ATAATGTAAAACC
MA0746.1	SP3	7.18258	0.829919	NC_000011.10:65421498-65422797	520	530	+	AACACGTCCCC
MA0703.1	LMX1B	7.17832	0.883917	NC_000011.10:65421498-65422797	316	323	+	TAAATAAA
MA0703.1	LMX1B	7.17832	0.883917	NC_000011.10:65421498-65422797	320	327	+	TAAATAAA
MA0703.1	LMX1B	7.17832	0.883917	NC_000011.10:65421498-65422797	324	331	+	TAAATAAA
MA1522.1	MAZ	7.17681	0.85915	NC_000011.10:65421498-65422797	695	705	+	GTCCCCTCGCA
MA0745.1	SNAI2	7.17667	0.889668	NC_000011.10:65421498-65422797	173	181	+	GGGAGGTGC
MA0024.1	E2F1	7.17655	0.813289	NC_000011.10:65421498-65422797	301	308	-	TTTGCTGC
MA0524.2	TFAP2C	7.17518	0.850775	NC_000011.10:65421498-65422797	921	932	-	AGCCGCCGGGGT
MA0528.1	ZNF263	7.17372	0.814376	NC_000012.12:c55845200-55843200	1284	1304	-	GGAGGCAGAGGTTGCAGTGAG
MA0043.1	HLF	7.1734	0.812315	NC_000011.10:65421498-65422797	434	445	-	CGTTGCAAAATA
MA0528.1	ZNF263	7.17305	0.81437	NC_000012.12:c55845200-55843200	1516	1536	-	GGGGCTTGGGGCTGGGGGGAG
MA1103.2	FOXK2	7.17304	0.827193	NC_000011.10:65421498-65422797	515	525	+	CAGGAAACACG
MA1524.1	MSGN1	7.16879	0.870344	NC_000011.10:65421498-65422797	354	365	+	ACCCAAATGTAA
MA0823.1	HEY1	7.16414	0.843857	NC_000011.10:65421498-65422797	520	529	+	AACACGTCCC
MA0084.1	SRY	7.16224	0.849353	NC_000011.10:65421498-65422797	432	440	-	CAAAATAAT
MA1483.1	ELF2	7.15693	0.845884	NC_000011.10:65421498-65422797	1016	1027	-	TTCCCGGATGTT
MA0765.2	ETV5	7.15662	0.826001	NC_000011.10:65421498-65422797	985	995	-	GCGCTTCCCCG
MA0003.1	TFAP2A	7.15309	0.894313	NC_000011.10:65421498-65422797	1149	1157	+	GCCTGGGAG
MA0845.1	FOXB1	7.15109	0.836785	NC_000011.10:65421498-65422797	324	334	+	TAAATAAAAAT
MA0156.2	FEV	7.15106	0.858272	NC_000011.10:65421498-65422797	65	74	-	ACAGGAACTC
MA1517.1	KLF6	7.14941	0.850171	NC_000011.10:65421498-65422797	997	1007	+	TCCCCCGCCCG
MA0814.2	TFAP2C(var.2)	7.14779	0.8014	NC_000011.10:65421498-65422797	126	139	+	CTACCTCAGGGGCC
MA0079.1	SP1	7.14578	0.836119	NC_000011.10:65421498-65422797	348	357	-	GGGTGGGGGT
MA0674.1	NKX6-1	7.14383	0.892101	NC_000011.10:65421498-65422797	454	461	+	CCACTTAA
MA1109.1	NEUROD1	7.13863	0.822427	NC_000011.10:65421498-65422797	72	84	+	TGTCAGATGCCAT
MA1566.1	TBX3	7.13828	0.868046	NC_000011.10:65421498-65422797	471	480	-	GAAGTGTGTT
MA0130.1	ZNF354C	7.13818	0.922196	NC_000012.12:c55845200-55843200	249	254	-	CACCAC
MA0130.1	ZNF354C	7.13818	0.922196	NC_000012.12:c55845200-55843200	344	349	+	CACCAC
MA0130.1	ZNF354C	7.13818	0.922196	NC_000012.12:c55845200-55843200	572	577	-	CACCAC
MA0130.1	ZNF354C	7.13818	0.922196	NC_000012.12:c55845200-55843200	1100	1105	-	CACCAC
MA0079.1	SP1	7.135	0.835743	NC_000011.10:65421498-65422797	956	965	-	CGGGCGGGGG
MA0079.1	SP1	7.135	0.835743	NC_000011.10:65421498-65422797	998	1007	-	CGGGCGGGGG
MA1111.1	NR2F2	7.12783	0.827665	NC_000011.10:65421498-65422797	794	804	+	CGAAAGTCACG
MA1100.2	ASCL1	7.12606	0.86475	NC_000011.10:65421498-65422797	863	872	-	GACATCTGGA
MA0470.1	E2F4	7.12471	0.857638	NC_000011.10:65421498-65422797	220	230	-	AGGCGGGCAGG
MA0833.1	ATF4	7.12265	0.820285	NC_000011.10:65421498-65422797	754	766	+	CGCTGACGTCATC
MA0765.1	ETV5	7.12049	0.858816	NC_000011.10:65421498-65422797	65	74	-	ACAGGAACTC
MA0063.2	NKX2-5	7.1194	0.844138	NC_000011.10:65421498-65422797	351	361	+	CCCACCCAAAT
MA0079.2	SP1	7.11887	0.810579	NC_000011.10:65421498-65422797	954	963	+	CGCCCCCGCC
MA1466.1	ATF6	7.11836	0.800145	NC_000011.10:65421498-65422797	963	976	-	TGGGGGCGTGGCGG
MA0528.1	ZNF263	7.11701	0.813876	NC_000012.12:c55845200-55843200	984	1004	-	GGAGACAGAATTTGGAGAGGG
UN0122.1	FOSB	7.11631	0.813749	NC_000011.10:65421498-65422797	603	614	-	GGTGACAACATG
MA0481.2	FOXP1	7.11444	0.825528	NC_000011.10:65421498-65422797	321	332	+	AAATAAATAAAA
MA0472.2	EGR2	7.11366	0.829406	NC_000011.10:65421498-65422797	30	40	-	ACACCCACACC
MA0747.1	SP8	7.11318	0.811004	NC_000011.10:65421498-65422797	218	229	+	GCCCTGCCCGCC
MA0627.2	POU2F3	7.10876	0.82037	NC_000011.10:65421498-65422797	1272	1284	+	TAAAAGCAAAAGT
MA0105.1	NFKB1	7.1076	0.807684	NC_000011.10:65421498-65422797	683	692	+	GGAGCGTTCC
MA0258.2	ESR2	7.10699	0.823657	NC_000011.10:65421498-65422797	797	811	+	AAGTCACGCGCGCCT
MA0105.1	NFKB1	7.10641	0.807656	NC_000011.10:65421498-65422797	818	827	-	GGCACGTCCC
MA1508.1	IKZF1	7.10509	0.804619	NC_000011.10:65421498-65422797	649	660	-	TGGCCAGGAAAC
MA0079.2	SP1	7.10455	0.810218	NC_000011.10:65421498-65422797	956	965	+	CCCCCGCCCG
MA0079.2	SP1	7.10455	0.810218	NC_000011.10:65421498-65422797	998	1007	+	CCCCCGCCCG
MA0014.3	PAX5	7.10444	0.809619	NC_000011.10:65421498-65422797	1250	1261	-	CCGCGTCACCGG
MA1122.1	TFDP1	7.10247	0.823369	NC_000011.10:65421498-65422797	996	1006	-	GGGCGGGGGAC
MA0721.1	UNCX	7.10172	0.886975	NC_000012.12:c55845200-55843200	1042	1049	+	TTTATTAA
MA0721.1	UNCX	7.10172	0.886975	NC_000012.12:c55845200-55843200	1719	1726	+	TTTATTAA
MA0597.1	THAP1	7.09625	0.884813	NC_000011.10:65421498-65422797	1263	1271	-	TAGCCCTCA
MA1504.1	HOXC4	7.09514	0.921542	NC_000011.10:65421498-65422797	1241	1248	-	GTCATTGC
MA0103.2	ZEB1	7.09182	0.86581	NC_000012.12:c55845200-55843200	112	120	+	CCTCACCAG
MA0103.2	ZEB1	7.09182	0.86581	NC_000012.12:c55845200-55843200	1831	1839	+	CCTCAGCTG
MA0700.2	LHX2	7.08945	0.845602	NC_000011.10:65421498-65422797	452	462	+	TCCCACTTAAT
MA1118.1	SIX1	7.088	0.801012	NC_000011.10:65421498-65422797	96	106	+	GTTACTTGAAC
MA0747.1	SP8	7.08483	0.810477	NC_000011.10:65421498-65422797	972	983	+	CCCCAGCCCCTC
MA0056.2	MZF1	7.08322	0.812871	NC_000011.10:65421498-65422797	330	342	+	AAAATCACCTTTC
MA0813.1	TFAP2B(var.3)	7.08322	0.825435	NC_000011.10:65421498-65422797	492	504	-	TCCCTGCCGGGGT
MA0148.4	FOXA1	7.0777	0.814701	NC_000011.10:65421498-65422797	321	332	+	AAATAAATAAAA
MA0508.3	PRDM1	7.07747	0.831781	NC_000011.10:65421498-65422797	659	669	-	CGGTTTCTCTG
MA1511.1	KLF10	7.07564	0.858828	NC_000011.10:65421498-65422797	675	685	-	TCCGCACCCCA
MA1137.1	FOSL1::JUNB	7.07362	0.8084	NC_000011.10:65421498-65422797	545	557	-	TTTTGACTCTTCC
MA0892.1	GSX1	7.06947	0.88555	NC_000011.10:65421498-65422797	453	462	+	CCCACTTAAT
MA0511.1	RUNX2	7.06852	0.808995	NC_000011.10:65421498-65422797	554	568	-	AGGCATCGTGGTTTT
MA0147.3	MYC	7.06738	0.815394	NC_000011.10:65421498-65422797	590	601	-	AGCCCCGTGGAG
MA1120.1	SOX13	7.06736	0.840351	NC_000011.10:65421498-65422797	79	89	-	GGAAAATGGCA
MA0645.1	ETV6	7.06613	0.848993	NC_000011.10:65421498-65422797	142	151	-	TGAGGAAGCT
MA0079.3	SP1	7.06336	0.870006	NC_000011.10:65421498-65422797	677	687	-	GCTCCGCACCC
MA0516.1	SP2	7.06166	0.819869	NC_000011.10:65421498-65422797	1108	1122	-	TCCCCGCTTCTCTTT
MA0597.1	THAP1	7.06046	0.883718	NC_000011.10:65421498-65422797	823	831	+	GTGCCCTCT
MA1540.1	NR5A1	7.05955	0.841446	NC_000011.10:65421498-65422797	1130	1140	-	CGCAAGGACCC
MA0093.2	USF1	7.05952	0.865899	NC_000012.12:c55845200-55843200	1444	1454	+	CTCAAGTGATT
MA0079.2	SP1	7.0594	0.809081	NC_000011.10:65421498-65422797	342	351	+	CTCCCCACCC
MA1152.1	SOX15	7.05858	0.856589	NC_000011.10:65421498-65422797	305	314	-	TTTTTATTTG
MA0763.1	ETV3	7.05448	0.818535	NC_000011.10:65421498-65422797	65	74	-	ACAGGAACTC
MA1570.1	TFAP4(var.2)	7.05328	0.872264	NC_000011.10:65421498-65422797	863	872	+	TCCAGATGTC
MA0526.1	USF2	7.05318	0.87164	NC_000012.12:c55845200-55843200	1308	1318	-	ATCACGTGAAC
MA0079.1	SP1	7.05263	0.83287	NC_000011.10:65421498-65422797	676	685	+	GGGGTGCGGA
MA0901.1	HOXB13	7.05194	0.845277	NC_000011.10:65421498-65422797	21	30	-	CCCATACAAA
MA0823.1	HEY1	7.0497	0.841788	NC_000011.10:65421498-65422797	799	808	+	GTCACGCGCG
UN0310.1	HMGXB4	7.0484	0.80984	NC_000011.10:65421498-65422797	805	817	-	GCCGGGAGGCGCG
MA0765.2	ETV5	7.04529	0.823414	NC_000011.10:65421498-65422797	141	151	+	GAGCTTCCTCA
MA1108.1	MXI1	7.04328	0.825253	NC_000011.10:65421498-65422797	817	829	-	AGGGCACGTCCCG
MA0510.1	RFX5	7.0422	0.854469	NC_000011.10:65421498-65422797	650	664	+	TTTCCTGGCCAGAGA
MA0722.1	VAX1	7.04034	0.879963	NC_000012.12:c55845200-55843200	503	510	+	TTAATTTT
MA0760.1	ERF	7.04005	0.818018	NC_000011.10:65421498-65422797	1016	1025	-	CCCGGATGTT
MA1508.1	IKZF1	7.03964	0.803294	NC_000011.10:65421498-65422797	1040	1051	-	CCATGAGGAAGA
MA0143.4	SOX2	7.03779	0.840409	NC_000011.10:65421498-65422797	1122	1132	+	ATACACTGGGG
MA0899.1	HOXA10	7.03765	0.841891	NC_000011.10:65421498-65422797	1202	1212	-	GGCAAAAAAGT
MA1113.2	PBX2	7.03545	0.803445	NC_000011.10:65421498-65422797	326	338	+	AATAAAAATCACC
MA0850.1	FOXP3	7.03544	0.892696	NC_000011.10:65421498-65422797	304	310	+	GCAAATA
MA0033.1	FOXL1	7.03459	0.923845	NC_000011.10:65421498-65422797	314	321	+	AATAAATA
MA0033.1	FOXL1	7.03459	0.923845	NC_000011.10:65421498-65422797	318	325	+	AATAAATA
MA0033.1	FOXL1	7.03459	0.923845	NC_000011.10:65421498-65422797	322	329	+	AATAAATA
MA1100.2	ASCL1	7.03367	0.862878	NC_000011.10:65421498-65422797	73	82	-	GGCATCTGAC
MA0810.1	TFAP2A(var.2)	7.0329	0.862116	NC_000011.10:65421498-65422797	1259	1270	+	CGGCTGAGGGCT
MA0502.2	NFYB	7.02868	0.807634	NC_000011.10:65421498-65422797	130	141	+	CTCAGGGGCCAG
MA0095.1	YY1	7.02748	0.930762	NC_000012.12:c55845200-55843200	390	395	+	ACCATG
MA0095.1	YY1	7.02748	0.930762	NC_000012.12:c55845200-55843200	480	485	+	ACCATG
MA0095.1	YY1	7.02748	0.930762	NC_000012.12:c55845200-55843200	869	874	-	ACCATG
MA0095.1	YY1	7.02748	0.930762	NC_000012.12:c55845200-55843200	1268	1273	-	ACCATT
MA0095.1	YY1	7.02748	0.930762	NC_000012.12:c55845200-55843200	1365	1370	+	ACCATA
MA0095.1	YY1	7.02748	0.930762	NC_000012.12:c55845200-55843200	1410	1415	+	ACCATG
MA0516.1	SP2	7.02638	0.81939	NC_000011.10:65421498-65422797	841	855	+	CCTCCGCCGCCGCCT
MA0812.1	TFAP2B(var.2)	7.02605	0.856696	NC_000011.10:65421498-65422797	570	580	-	CGCTTCAGGGG
MA0162.2	EGR1	7.02568	0.855419	NC_000011.10:65421498-65422797	447	460	+	CCTCTTCCCACTTA
MA0719.1	RHOXF1	7.02341	0.939659	NC_000011.10:65421498-65422797	269	276	+	AAGAGCCA
MA0750.2	ZBTB7A	7.01887	0.804549	NC_000012.12:c55845200-55843200	925	937	-	TACCGGACGGGAG
MA1103.1	FOXK2	7.01594	0.829641	NC_000011.10:65421498-65422797	515	525	+	CAGGAAACACG
MA0811.1	TFAP2B	7.01549	0.851614	NC_000011.10:65421498-65422797	127	138	-	GCCCCTGAGGTA
MA0516.1	SP2	7.01544	0.819242	NC_000011.10:65421498-65422797	673	687	-	GCTCCGCACCCCAAC
MA0688.1	TBX2	7.01543	0.826861	NC_000011.10:65421498-65422797	606	616	-	TGGGTGACAAC
MA0080.2	SPI1	7.0147	0.849122	NC_000011.10:65421498-65422797	987	993	+	GGGAAGC
MA0673.1	NKX2-8	7.0129	0.89735	NC_000011.10:65421498-65422797	97	105	+	TTACTTGAA
MA1513.1	KLF15	7.00816	0.843191	NC_000011.10:65421498-65422797	972	982	+	CCCCAGCCCCT
MA1563.1	SOX18	7.00625	0.911611	NC_000011.10:65421498-65422797	1100	1107	-	AACAGTGC
MA0522.2	TCF3	7.00574	0.887267	NC_000011.10:65421498-65422797	863	872	-	GACATCTGGA
MA0043.2	HLF	7.005	0.860253	NC_000011.10:65421498-65422797	434	445	-	CGTTGCAAAATA
MA1567.1	TBX6	7.00415	0.853668	NC_000011.10:65421498-65422797	1066	1075	-	AAGGTGACAT
MA0524.2	TFAP2C	7.00324	0.847981	NC_000011.10:65421498-65422797	127	138	-	GCCCCTGAGGTA
MA0673.1	NKX2-8	7.00318	0.897174	NC_000011.10:65421498-65422797	474	482	+	ACACTTCTT
MA0814.1	TFAP2C(var.2)	7.00166	0.860164	NC_000011.10:65421498-65422797	636	646	-	TGCTGCGGGCT
MA0033.2	FOXL1	6.99903	0.903545	NC_000011.10:65421498-65422797	304	310	+	GCAAATA
MA0152.1	NFATC2	6.9943	0.838994	NC_000011.10:65421498-65422797	115	121	+	TTTTTCA
MA0152.1	NFATC2	6.9943	0.838994	NC_000011.10:65421498-65422797	436	442	+	TTTTGCA
MA1472.1	BHLHA15(var.2)	6.9891	0.861856	NC_000011.10:65421498-65422797	640	649	-	CCCTGCTGCG
MA0018.1	CREB1	6.98797	0.813571	NC_000011.10:65421498-65422797	814	825	+	CGGCGGGACGTG
MA0810.1	TFAP2A(var.2)	6.98786	0.861417	NC_000011.10:65421498-65422797	744	755	+	CGCGCCCGGGCG
MA0028.1	ELK1	6.98749	0.84445	NC_000011.10:65421498-65422797	810	819	-	CCGCCGGGAG
MA0747.1	SP8	6.98618	0.808643	NC_000011.10:65421498-65422797	971	982	+	CCCCCAGCCCCT
MA0899.1	HOXA10	6.98513	0.840799	NC_000011.10:65421498-65422797	323	333	+	ATAAATAAAAA
MA0632.2	TCFL5	6.98455	0.879941	NC_000011.10:65421498-65422797	580	589	-	CCGCGCGGGC
MA0506.1	NRF1	6.9804	0.863194	NC_000011.10:65421498-65422797	1183	1193	-	GACCCTGCCCG
MA1475.1	CREB3L4(var.2)	6.97739	0.809744	NC_000011.10:65421498-65422797	907	918	+	GGTGACCTCAAG
MA0043.2	HLF	6.97526	0.859786	NC_000011.10:65421498-65422797	755	766	-	GATGACGTCAGC
UN0121.1	FEZF1	6.9752	0.82237	NC_000011.10:65421498-65422797	1093	1103	+	CCAAAAAGCAC
MA0093.1	USF1	6.97326	0.844533	NC_000011.10:65421498-65422797	592	598	-	CCCGTGG
MA0093.1	USF1	6.97326	0.844533	NC_000011.10:65421498-65422797	691	697	-	GACGTGG
MA0748.1	YY2	6.96787	0.804093	NC_000012.12:c55845200-55843200	119	129	-	CACAGCCATCT
MA1558.1	SNAI1	6.96765	0.871675	NC_000011.10:65421498-65422797	173	182	+	GGGAGGTGCC
MA0003.1	TFAP2A	6.96575	0.8882	NC_000011.10:65421498-65422797	580	588	+	GCCCGCGCG
MA1566.1	TBX3	6.9631	0.863667	NC_000011.10:65421498-65422797	518	527	-	GACGTGTTTC
MA0137.3	STAT1	6.95413	0.855438	NC_000011.10:65421498-65422797	1018	1028	+	CATCCGGGAAG
UN0307.1	EOMES	6.9515	0.825449	NC_000011.10:65421498-65422797	286	296	-	GCAAGCAGGCA
MA1500.1	HOXB6	6.94858	0.909993	NC_000011.10:65421498-65422797	1241	1248	+	GCAATGAC
UN0116.1	DPF1	6.94766	0.809087	NC_000011.10:65421498-65422797	797	809	-	GCGCGCGTGACTT
MA0003.1	TFAP2A	6.94611	0.887559	NC_000011.10:65421498-65422797	371	379	+	GCCGACAGC
MA0511.2	RUNX2	6.94393	0.852865	NC_000011.10:65421498-65422797	909	917	+	TGACCTCAA
MA1536.1	NR2C2(var.2)	6.94022	0.93995	NC_000011.10:65421498-65422797	101	108	-	CGGTTCAA
MA1564.1	SP9	6.93982	0.816825	NC_000011.10:65421498-65422797	349	360	+	CCCCCACCCAAA
MA0161.1	NFIC	6.93645	0.907525	NC_000011.10:65421498-65422797	532	537	-	CTGGCG
MA0765.2	ETV5	6.9347	0.820845	NC_000011.10:65421498-65422797	64	74	+	GGAGTTCCTGT
MA0814.1	TFAP2C(var.2)	6.92996	0.859014	NC_000011.10:65421498-65422797	922	932	-	AGCCGCCGGGG
MA0028.1	ELK1	6.92329	0.842317	NC_000011.10:65421498-65422797	650	659	-	GGCCAGGAAA
MA1564.1	SP9	6.92069	0.816488	NC_000011.10:65421498-65422797	533	544	+	GCCAGGCCCCTG
MA0666.1	MSX1	6.91896	0.880828	NC_000011.10:65421498-65422797	454	461	+	CCACTTAA
MA0693.2	VDR	6.91698	0.860724	NC_000012.12:c55845200-55843200	1159	1166	-	AAAGTGCA
MA0003.1	TFAP2A	6.91647	0.886592	NC_000011.10:65421498-65422797	1179	1187	-	GCCCGGAGA
MA0130.1	ZNF354C	6.91578	0.912462	NC_000012.12:c55845200-55843200	436	441	+	ACCCAC
MA0130.1	ZNF354C	6.91578	0.912462	NC_000012.12:c55845200-55843200	1456	1461	+	ACCCAC
MA0130.1	ZNF354C	6.91578	0.912462	NC_000012.12:c55845200-55843200	1676	1681	+	ACCCAC
MA0079.1	SP1	6.91285	0.827994	NC_000011.10:65421498-65422797	1189	1198	+	GGGTCGGGGA
MA0842.1	NRL	6.90967	0.850171	NC_000011.10:65421498-65422797	400	410	+	ATACTGCTTTC
MA1151.1	RORC	6.90925	0.833079	NC_000011.10:65421498-65422797	1028	1039	+	GAAAAGGGGTCT
MA1475.1	CREB3L4(var.2)	6.90848	0.808481	NC_000011.10:65421498-65422797	1252	1263	+	GGTGACGCGGCT
MA0528.1	ZNF263	6.90661	0.812022	NC_000012.12:c55845200-55843200	1068	1088	+	GGAGGTGGCCTGGGGTAGGCA
MA0761.1	ETV1	6.90521	0.842426	NC_000011.10:65421498-65422797	514	523	+	TCAGGAAACA
MA0057.1	MZF1(var.2)	6.90193	0.839408	NC_000011.10:65421498-65422797	1053	1062	-	GGAGGCGAAT
MA1108.1	MXI1	6.90193	0.82253	NC_000011.10:65421498-65422797	589	601	+	GCTCCACGGGGCT
MA0105.1	NFKB1	6.90095	0.80268	NC_000011.10:65421498-65422797	1118	1127	+	GGGGATACAC
MA0597.1	THAP1	6.90016	0.878812	NC_000011.10:65421498-65422797	262	270	+	CTTCCAGAA
MA1646.1	OSR2	6.89989	0.807366	NC_000011.10:65421498-65422797	263	274	+	TTCCAGAAGAGC
MA0524.1	TFAP2C	6.8993	0.850927	NC_000011.10:65421498-65422797	569	583	-	GGGCGCTTCAGGGGC
MA0830.2	TCF4	6.89892	0.811167	NC_000011.10:65421498-65422797	58	70	-	GAACTCCTGCCAG
MA0160.1	NR4A2	6.89478	0.833317	NC_000011.10:65421498-65422797	823	830	-	GAGGGCAC
MA1109.1	NEUROD1	6.8946	0.817769	NC_000011.10:65421498-65422797	861	873	-	GGACATCTGGAAA
MA0481.2	FOXP1	6.89393	0.821229	NC_000011.10:65421498-65422797	313	324	+	AAATAAATAAAT
MA0481.2	FOXP1	6.89393	0.821229	NC_000011.10:65421498-65422797	317	328	+	AAATAAATAAAT
MA0470.1	E2F4	6.8895	0.853913	NC_000011.10:65421498-65422797	808	818	-	CGCCGGGAGGC
MA0820.1	FIGLA	6.8873	0.85336	NC_000011.10:65421498-65422797	666	675	+	ACCGCCTGTT
MA0807.1	TBX5	6.88719	0.845786	NC_000011.10:65421498-65422797	452	459	-	AAGTGGGA
MA0079.2	SP1	6.88693	0.804738	NC_000011.10:65421498-65422797	932	941	+	TCCCGTCGCC
MA0528.2	ZNF263	6.8866	0.802636	NC_000012.12:c55845200-55843200	1515	1526	-	GCTGGGGGGAGG
MA0661.1	MEOX1	6.88641	0.867495	NC_000011.10:65421498-65422797	1240	1249	+	AGCAATGACC
MA0057.1	MZF1(var.2)	6.88563	0.838892	NC_000011.10:65421498-65422797	451	460	-	TAAGTGGGAA
MA0763.1	ETV3	6.88436	0.815051	NC_000011.10:65421498-65422797	571	580	+	CCCTGAAGCG
MA0785.1	POU2F1	6.87917	0.819152	NC_000011.10:65421498-65422797	83	94	-	AGAATGGAAAAT
MA0849.1	FOXO6	6.878	0.89079	NC_000011.10:65421498-65422797	315	321	+	ATAAATA
MA0849.1	FOXO6	6.878	0.89079	NC_000011.10:65421498-65422797	319	325	+	ATAAATA
MA0849.1	FOXO6	6.878	0.89079	NC_000011.10:65421498-65422797	323	329	+	ATAAATA
MA1475.1	CREB3L4(var.2)	6.87696	0.807903	NC_000011.10:65421498-65422797	1252	1263	-	AGCCGCGTCACC
MA0838.1	CEBPG	6.87673	0.865061	NC_000011.10:65421498-65422797	435	444	-	GTTGCAAAAT
MA0076.2	ELK4	6.87589	0.847864	NC_000011.10:65421498-65422797	514	524	-	GTGTTTCCTGA
MA0810.1	TFAP2A(var.2)	6.87533	0.85967	NC_000011.10:65421498-65422797	127	138	+	TACCTCAGGGGC
UN0121.1	FEZF1	6.87453	0.82002	NC_000011.10:65421498-65422797	1027	1037	+	AGAAAAGGGGT
MA0039.4	KLF4	6.8735	0.812228	NC_000011.10:65421498-65422797	971	982	+	CCCCCAGCCCCT
MA0723.1	VAX2	6.87128	0.87572	NC_000012.12:c55845200-55843200	1042	1049	-	TTAATAAA
MA0723.1	VAX2	6.87128	0.87572	NC_000012.12:c55845200-55843200	1719	1726	-	TTAATAAA
MA0746.2	SP3	6.87082	0.836951	NC_000011.10:65421498-65422797	689	701	+	TTCCACGTCCCCT
MA1142.1	FOSL1::JUND	6.87001	0.832035	NC_000011.10:65421498-65422797	144	153	-	GATGAGGAAG
MA0103.3	ZEB1	6.8626	0.863734	NC_000012.12:c55845200-55843200	437	447	+	CCCACCTCGGC
MA0524.2	TFAP2C	6.86236	0.845692	NC_000011.10:65421498-65422797	1177	1188	-	TGCCCGGAGAGA
MA0746.2	SP3	6.86113	0.836824	NC_000011.10:65421498-65422797	532	544	+	CGCCAGGCCCCTG
MA0724.1	VENTX	6.85851	0.880002	NC_000012.12:c55845200-55843200	1691	1699	+	GCTCATTAG
MA0703.1	LMX1B	6.85836	0.87434	NC_000011.10:65421498-65422797	315	322	+	ATAAATAA
MA0703.1	LMX1B	6.85836	0.87434	NC_000011.10:65421498-65422797	319	326	+	ATAAATAA
MA0703.1	LMX1B	6.85836	0.87434	NC_000011.10:65421498-65422797	323	330	+	ATAAATAA
MA0471.2	E2F6	6.85587	0.808569	NC_000011.10:65421498-65422797	808	820	-	CCCGCCGGGAGGC
MA0003.1	TFAP2A	6.85563	0.884606	NC_000011.10:65421498-65422797	955	963	+	GCCCCCGCC
MA0136.2	ELF5	6.8554	0.841649	NC_000011.10:65421498-65422797	648	658	-	GCCAGGAAACC
MA0712.2	OTX2	6.85535	0.842216	NC_000011.10:65421498-65422797	116	127	-	AGAGGATGAAAA
MA1495.1	HOXA1	6.85523	0.913179	NC_000011.10:65421498-65422797	148	155	+	CTCATCAC
MA0157.1	FOXO3	6.85145	0.822279	NC_000011.10:65421498-65422797	4	11	-	TGAAAGCA
MA0157.1	FOXO3	6.85145	0.822279	NC_000011.10:65421498-65422797	605	612	-	TGACAACA
MA0806.1	TBX4	6.85118	0.86286	NC_000011.10:65421498-65422797	472	479	-	AAGTGTGT
MA1525.1	NFATC4	6.84942	0.859303	NC_000011.10:65421498-65422797	779	788	+	CTCGGAACCA
MA1523.1	MSANTD3	6.84916	0.824309	NC_000011.10:65421498-65422797	481	490	-	GAACATTCAA
MA1548.1	PLAGL2	6.84835	0.837427	NC_000011.10:65421498-65422797	950	959	+	AGGGCGCCCC
MA1548.1	PLAGL2	6.84835	0.837427	NC_000011.10:65421498-65422797	952	961	+	GGCGCCCCCG
MA0079.2	SP1	6.84519	0.803686	NC_000011.10:65421498-65422797	346	355	+	CCACCCCCAC
MA0462.1	BATF::JUN	6.84514	0.874113	NC_000011.10:65421498-65422797	548	558	-	GTTTTGACTCT
MA0037.3	GATA3	6.84251	0.878543	NC_000011.10:65421498-65422797	629	636	-	TGATAGCG
MA1115.1	POU5F1	6.8425	0.818527	NC_000011.10:65421498-65422797	114	124	-	GGATGAAAAAG
MA0775.1	MEIS3	6.84169	0.880557	NC_000011.10:65421498-65422797	70	77	-	CTGACAGG
MA0028.1	ELK1	6.83982	0.839543	NC_000011.10:65421498-65422797	861	870	-	CATCTGGAAA
MA1100.1	ASCL1	6.83852	0.816529	NC_000011.10:65421498-65422797	638	650	+	CCCGCAGCAGGGT
MA0722.1	VAX1	6.83398	0.874105	NC_000012.12:c55845200-55843200	1042	1049	-	TTAATAAA
MA0722.1	VAX1	6.83398	0.874105	NC_000012.12:c55845200-55843200	1719	1726	-	TTAATAAA
MA1500.1	HOXB6	6.83211	0.907553	NC_000011.10:65421498-65422797	1045	1052	+	CTCATGGC
MA0003.1	TFAP2A	6.8278	0.883698	NC_000011.10:65421498-65422797	1217	1225	+	GCCGTGGAG
MA0767.1	GCM2	6.82648	0.83073	NC_000011.10:65421498-65422797	740	749	-	GGCGCGGGTT
MA0596.1	SREBF2	6.82278	0.801719	NC_000011.10:65421498-65422797	340	349	-	GTGGGGAGAA
MA1495.1	HOXA1	6.82186	0.912541	NC_000011.10:65421498-65422797	148	155	-	GTGATGAG
MA1517.1	KLF6	6.82183	0.844282	NC_000011.10:65421498-65422797	344	354	+	CCCCACCCCCA
MA1104.1	GATA6	6.81808	0.824346	NC_000011.10:65421498-65422797	1024	1036	+	GGAAGAAAAGGGG
MA0671.1	NFIX	6.81518	0.905953	NC_000011.10:65421498-65422797	134	142	+	GGGGCCAGA
MA0442.1	SOX10	6.81243	0.906887	NC_000011.10:65421498-65422797	1124	1129	-	CAGTGT
MA0147.3	MYC	6.81203	0.810063	NC_000011.10:65421498-65422797	590	601	+	CTCCACGGGGCT
MA0080.2	SPI1	6.81174	0.842359	NC_000011.10:65421498-65422797	516	522	+	AGGAAAC
MA0080.2	SPI1	6.81174	0.842359	NC_000011.10:65421498-65422797	649	655	-	AGGAAAC
MA0597.1	THAP1	6.81109	0.876086	NC_000011.10:65421498-65422797	450	458	+	CTTCCCACT
MA0079.1	SP1	6.81038	0.82442	NC_000011.10:65421498-65422797	495	504	+	CCGGCAGGGA
MA0632.2	TCFL5	6.80895	0.877588	NC_000011.10:65421498-65422797	966	975	+	CCACGCCCCC
MA0003.3	TFAP2A	6.80844	0.861827	NC_000011.10:65421498-65422797	127	137	+	TACCTCAGGGG
MA0639.1	DBP	6.80832	0.86975	NC_000011.10:65421498-65422797	755	766	-	GATGACGTCAGC
MA0043.1	HLF	6.80818	0.80276	NC_000011.10:65421498-65422797	1235	1246	+	CGTTGAGCAATG
MA0820.1	FIGLA	6.80544	0.851729	NC_000011.10:65421498-65422797	333	342	+	ATCACCTTTC
MA0721.1	UNCX	6.80535	0.878253	NC_000012.12:c55845200-55843200	356	363	-	AAAATTAG
MA0721.1	UNCX	6.80535	0.878253	NC_000012.12:c55845200-55843200	647	654	-	AAAATTAG
MA0721.1	UNCX	6.80535	0.878253	NC_000012.12:c55845200-55843200	799	806	-	AAAATTAG
MA0721.1	UNCX	6.80535	0.878253	NC_000012.12:c55845200-55843200	1376	1383	-	AAAATTAG
MA0718.1	RAX	6.80075	0.863088	NC_000011.10:65421498-65422797	303	312	+	AGCAAATAAA
MA0024.2	E2F1	6.80057	0.870334	NC_000011.10:65421498-65422797	872	882	-	GGGCCGGCAGG
MA0684.1	RUNX3	6.80029	0.841252	NC_000011.10:65421498-65422797	90	99	-	TAACCAGAAT
MA1540.1	NR5A1	6.79671	0.836136	NC_000011.10:65421498-65422797	1185	1195	+	GGCAGGGTCGG
MA0690.1	TBX21	6.79197	0.824862	NC_000011.10:65421498-65422797	451	460	-	TAAGTGGGAA
MA0031.1	FOXD1	6.79135	0.807648	NC_000011.10:65421498-65422797	37	44	-	GTTAACAC
MA0152.1	NFATC2	6.79047	0.831477	NC_000011.10:65421498-65422797	516	522	-	GTTTCCT
MA0152.1	NFATC2	6.79047	0.831477	NC_000011.10:65421498-65422797	649	655	+	GTTTCCT
MA1566.1	TBX3	6.7903	0.859347	NC_000011.10:65421498-65422797	900	909	+	TGGGCGTGGT
MA0502.2	NFYB	6.78992	0.803327	NC_000011.10:65421498-65422797	654	665	-	TTCTCTGGCCAG
MA0899.1	HOXA10	6.78605	0.83666	NC_000011.10:65421498-65422797	322	332	+	AATAAATAAAA
MA1513.1	KLF15	6.78304	0.839943	NC_000011.10:65421498-65422797	1188	1198	-	TCCCCGACCCT
MA0745.1	SNAI2	6.77806	0.881717	NC_000011.10:65421498-65422797	252	260	+	ACCAGGTTT
MA0156.2	FEV	6.77804	0.852021	NC_000011.10:65421498-65422797	514	523	+	TCAGGAAACA
MA1566.1	TBX3	6.77547	0.858976	NC_000011.10:65421498-65422797	175	184	+	GAGGTGCCCG
MA0018.4	CREB1	6.77315	0.802258	NC_000011.10:65421498-65422797	906	918	+	TGGTGACCTCAAG
MA0471.2	E2F6	6.77031	0.806991	NC_000011.10:65421498-65422797	449	461	-	TTAAGTGGGAAGA
MA0703.1	LMX1B	6.76926	0.871673	NC_000011.10:65421498-65422797	305	312	+	CAAATAAA
MA0081.1	SPIB	6.76913	0.873578	NC_000011.10:65421498-65422797	121	127	-	AGAGGAT
MA0160.1	NR4A2	6.76845	0.828878	NC_000011.10:65421498-65422797	246	253	+	GAGTTCAC
MA0649.1	HEY2	6.76789	0.832914	NC_000011.10:65421498-65422797	690	699	-	GGGACGTGGA
MA0003.1	TFAP2A	6.76555	0.881667	NC_000011.10:65421498-65422797	825	833	+	GCCCTCTGC
UN0124.1	HOXB1	6.76514	0.898202	NC_000011.10:65421498-65422797	1241	1248	+	GCAATGAC
MA0644.1	ESX1	6.76223	0.865413	NC_000011.10:65421498-65422797	453	462	+	CCCACTTAAT
MA0528.1	ZNF263	6.76158	0.810743	NC_000012.12:c55845200-55843200	296	316	-	GGAGGCTGAGGCAGGAGAATC
MA1534.1	NR1I3	6.75834	0.879183	NC_000011.10:65421498-65422797	908	916	+	GTGACCTCA
MA1120.1	SOX13	6.758	0.833094	NC_000011.10:65421498-65422797	428	438	-	AAATAATGTAA
MA0516.1	SP2	6.75488	0.815706	NC_000011.10:65421498-65422797	998	1012	+	CCCCCGCCCGACCTC
MA0792.1	POU5F1B	6.75429	0.836294	NC_000011.10:65421498-65422797	84	92	-	AATGGAAAA
MA1516.1	KLF3	6.74992	0.854738	NC_000011.10:65421498-65422797	28	38	-	ACCCACACCCC
MA0848.1	FOXO4	6.74742	0.88205	NC_000011.10:65421498-65422797	605	611	-	GACAACA
MA0148.4	FOXA1	6.74611	0.808243	NC_000011.10:65421498-65422797	325	336	+	AAATAAAAATCA
MA0893.2	GSX2	6.74491	0.907637	NC_000011.10:65421498-65422797	1241	1248	-	GTCATTGC
MA1516.1	KLF3	6.74474	0.85467	NC_000011.10:65421498-65422797	819	829	+	GGACGTGCCCT
MA0813.1	TFAP2B(var.3)	6.74128	0.820343	NC_000011.10:65421498-65422797	127	139	-	GGCCCCTGAGGTA
MA1563.1	SOX18	6.73957	0.904857	NC_000011.10:65421498-65422797	1240	1247	+	AGCAATGA
MA0661.1	MEOX1	6.73825	0.864443	NC_000011.10:65421498-65422797	1240	1249	-	GGTCATTGCT
MA0612.2	EMX1	6.73732	0.891532	NC_000011.10:65421498-65422797	1241	1248	+	GCAATGAC
MA0765.2	ETV5	6.73536	0.816213	NC_000011.10:65421498-65422797	792	802	-	TGACTTTCGGG
MA1487.1	FOXE1	6.73134	0.810343	NC_000011.10:65421498-65422797	321	335	+	AAATAAATAAAAATC
MA0003.1	TFAP2A	6.73118	0.880545	NC_000011.10:65421498-65422797	791	799	+	GCCCGAAAG
MA0003.1	TFAP2A	6.73118	0.880545	NC_000011.10:65421498-65422797	885	893	-	GCCCGAAAG
MA0048.2	NHLH1	6.72868	0.829322	NC_000011.10:65421498-65422797	1257	1266	+	CGCGGCTGAG
MA0473.1	ELF1	6.72665	0.841896	NC_000011.10:65421498-65422797	648	660	-	TGGCCAGGAAACC
MA0039.4	KLF4	6.72457	0.809204	NC_000011.10:65421498-65422797	171	182	-	GGCACCTCCCTT
MA0152.1	NFATC2	6.7242	0.829032	NC_000011.10:65421498-65422797	1040	1046	+	TCTTCCT
MA0079.1	SP1	6.72419	0.821414	NC_000011.10:65421498-65422797	344	353	-	GGGGGTGGGG
MA0684.2	RUNX3	6.72392	0.818061	NC_000011.10:65421498-65422797	554	565	+	AAAACCACGATG
MA0130.1	ZNF354C	6.72314	0.904031	NC_000012.12:c55845200-55843200	206	211	-	CCCCAC
MA0868.2	SOX8	6.72307	0.828925	NC_000011.10:65421498-65422797	430	439	-	AAAATAATGT
MA0673.1	NKX2-8	6.72244	0.892098	NC_000011.10:65421498-65422797	477	485	+	CTTCTTGAA
MA0031.1	FOXD1	6.72136	0.805293	NC_000011.10:65421498-65422797	517	524	+	GGAAACAC
MA0724.1	VENTX	6.72088	0.877716	NC_000012.12:c55845200-55843200	609	617	-	ACCTATTAT
MA0825.1	MNT	6.71958	0.847491	NC_000011.10:65421498-65422797	520	529	+	AACACGTCCC
MA1536.1	NR2C2(var.2)	6.7125	0.935792	NC_000011.10:65421498-65422797	333	340	-	AAGGTGAT
MA1563.1	SOX18	6.7112	0.904139	NC_000011.10:65421498-65422797	1234	1241	-	CTCAACGG
MA0721.1	UNCX	6.71041	0.875458	NC_000012.12:c55845200-55843200	1692	1699	+	CTCATTAG
MA1639.1	MEIS1(var.2)	6.70955	0.810243	NC_000011.10:65421498-65422797	326	338	+	AATAAAAATCACC
MA1103.2	FOXK2	6.70882	0.816211	NC_000011.10:65421498-65422797	36	46	-	TGGTTAACACC
MA0642.1	EN2	6.70841	0.870759	NC_000011.10:65421498-65422797	453	462	+	CCCACTTAAT
MA0597.1	THAP1	6.70566	0.872859	NC_000011.10:65421498-65422797	231	239	-	CCTCCAGCA
MA0878.1	CDX1	6.70351	0.864174	NC_000011.10:65421498-65422797	312	320	+	AAAATAAAT
MA1583.1	ZFP57	6.70253	0.840281	ace1	26	38	+	GTTTTGCCGAAAA
MA0707.1	MNX1	6.70187	0.862737	NC_000011.10:65421498-65422797	314	323	+	AATAAATAAA
MA0707.1	MNX1	6.70187	0.862737	NC_000011.10:65421498-65422797	318	327	+	AATAAATAAA
MA0707.1	MNX1	6.70187	0.862737	NC_000011.10:65421498-65422797	322	331	+	AATAAATAAA
UN0310.1	HMGXB4	6.69514	0.803	NC_000011.10:65421498-65422797	591	603	+	TCCACGGGGCTCC
MA1099.2	HES1	6.69243	0.876659	NC_000011.10:65421498-65422797	581	590	+	CCCGCGCGGC
MA1516.1	KLF3	6.69184	0.853976	NC_000011.10:65421498-65422797	741	751	+	ACCCGCGCCCG
MA0747.1	SP8	6.69158	0.803168	NC_000011.10:65421498-65422797	349	360	+	CCCCCACCCAAA
MA0046.2	HNF1A	6.68927	0.817328	NC_000011.10:65421498-65422797	310	324	+	AAAAAATAAATAAAT
MA0597.1	THAP1	6.68919	0.872355	NC_000011.10:65421498-65422797	1001	1009	+	CCGCCCGAC
MA0143.4	SOX2	6.68827	0.832885	NC_000011.10:65421498-65422797	412	422	+	GCACAATATCT
MA1535.1	NR2C1	6.68801	0.900208	NC_000011.10:65421498-65422797	823	831	-	AGAGGGCAC
MA1638.1	HAND2	6.68791	0.883216	NC_000011.10:65421498-65422797	1016	1025	-	CCCGGATGTT
MA0475.2	FLI1	6.68687	0.865282	NC_000011.10:65421498-65422797	514	523	+	TCAGGAAACA
MA0003.1	TFAP2A	6.68568	0.879061	NC_000011.10:65421498-65422797	920	928	-	GCCGGGGTC
MA0024.2	E2F1	6.68526	0.8686	NC_000011.10:65421498-65422797	959	969	-	GTGGCGGGCGG
MA0725.1	VSX1	6.68463	0.856858	NC_000012.12:c55845200-55843200	1042	1049	-	TTAATAAA
MA0725.1	VSX1	6.68463	0.856858	NC_000012.12:c55845200-55843200	1719	1726	-	TTAATAAA
MA0103.2	ZEB1	6.68302	0.85887	NC_000012.12:c55845200-55843200	346	354	+	CCACGCCTG
MA1478.1	DMRTA2	6.68273	0.817945	NC_000011.10:65421498-65422797	1117	1128	+	CGGGGATACACT
MA0033.1	FOXL1	6.68091	0.907815	NC_000011.10:65421498-65422797	310	317	+	AAAAAATA
MA0028.1	ELK1	6.67829	0.834175	NC_000011.10:65421498-65422797	1018	1027	+	CATCCGGGAA
MA0033.2	FOXL1	6.6771	0.89765	NC_000011.10:65421498-65422797	94	100	-	GTAACCA
UN0310.1	HMGXB4	6.67689	0.802646	NC_000011.10:65421498-65422797	917	929	-	CGCCGGGGTCGCT
MA0747.1	SP8	6.66873	0.802744	NC_000011.10:65421498-65422797	440	451	+	GCAACGGCCTCT
MA0161.1	NFIC	6.66786	0.898529	NC_000011.10:65421498-65422797	136	141	-	CTGGCC
MA0161.1	NFIC	6.66786	0.898529	NC_000011.10:65421498-65422797	654	659	+	CTGGCC
MA0161.1	NFIC	6.66786	0.898529	NC_000011.10:65421498-65422797	656	661	-	CTGGCC
MA0161.1	NFIC	6.66786	0.898529	NC_000011.10:65421498-65422797	714	719	+	CTGGCC
MA0842.1	NRL	6.6662	0.844933	NC_000011.10:65421498-65422797	750	760	+	CGGGCGCTGAC
MA0039.3	KLF4	6.66223	0.805632	NC_000011.10:65421498-65422797	344	354	+	CCCCACCCCCA
MA0442.2	SOX10	6.65948	0.836593	NC_000011.10:65421498-65422797	419	429	-	AAAACCAAGAT
MA0646.1	GCM1	6.65873	0.834992	NC_000011.10:65421498-65422797	346	356	-	GGTGGGGGTGG
MA0684.2	RUNX3	6.655	0.816527	NC_000011.10:65421498-65422797	89	100	-	GTAACCAGAATG
MA0747.1	SP8	6.65498	0.802488	NC_000011.10:65421498-65422797	998	1009	+	CCCCCGCCCGAC
MA1515.1	KLF2	6.65459	0.838428	NC_000011.10:65421498-65422797	785	795	+	ACCACCGCCCG
MA0884.1	DUXA	6.65297	0.810313	NC_000011.10:65421498-65422797	756	768	+	CTGACGTCATCGG
MA0481.3	FOXP1	6.65283	0.824596	NC_000011.10:65421498-65422797	36	46	-	TGGTTAACACC
MA0736.1	GLIS2	6.65253	0.804465	NC_000011.10:65421498-65422797	228	241	-	GCCCTCCAGCAAGG
MA0036.1	GATA2	6.65143	1	NC_000011.10:65421498-65422797	1120	1124	+	GGATA
MA1517.1	KLF6	6.64464	0.841096	NC_000011.10:65421498-65422797	702	712	+	CGCAGCACCCC
MA0636.1	BHLHE41	6.64343	0.851221	NC_000011.10:65421498-65422797	799	808	-	CGCGCGTGAC
MA0893.1	GSX2	6.64328	0.862677	NC_000011.10:65421498-65422797	303	312	+	AGCAAATAAA
MA0516.1	SP2	6.64224	0.814177	NC_000011.10:65421498-65422797	960	974	+	CGCCCGCCACGCCCC
MA0471.2	E2F6	6.63917	0.804572	NC_000011.10:65421498-65422797	1112	1124	+	AGAAGCGGGGATA
MA0442.1	SOX10	6.63642	0.899073	NC_000011.10:65421498-65422797	20	25	+	TTTTGT
MA0442.1	SOX10	6.63642	0.899073	NC_000011.10:65421498-65422797	338	343	+	CTTTCT
MA0482.2	GATA4	6.63531	0.803253	NC_000011.10:65421498-65422797	1108	1119	-	CCGCTTCTCTTT
MA0732.1	EGR3	6.63281	0.80427	NC_000011.10:65421498-65422797	951	965	+	GGGCGCCCCCGCCCG
MA1122.1	TFDP1	6.63192	0.813166	NC_000011.10:65421498-65422797	405	415	-	GTGCGGAAAGC
MA0002.1	RUNX1	6.63046	0.801173	NC_000011.10:65421498-65422797	418	428	+	TATCTTGGTTT
MA0693.2	VDR	6.62953	0.852528	NC_000012.12:c55845200-55843200	1275	1282	-	TGAGATCA
MA0693.2	VDR	6.62953	0.852528	NC_000012.12:c55845200-55843200	1440	1447	-	TGAGATCA
MA0470.1	E2F4	6.62946	0.849795	NC_000011.10:65421498-65422797	958	968	-	TGGCGGGCGGG
MA0914.1	ISL2	6.6285	0.859943	NC_000011.10:65421498-65422797	304	311	+	GCAAATAA
MA0775.1	MEIS3	6.627	0.875802	NC_000011.10:65421498-65422797	379	386	-	GGGACAGG
MA1513.1	KLF15	6.62585	0.837674	NC_000011.10:65421498-65422797	1193	1203	-	GTCCCTCCCCG
MA0042.2	FOXI1	6.62427	0.873946	NC_000011.10:65421498-65422797	517	523	+	GGAAACA
MA0028.1	ELK1	6.61934	0.832216	NC_000011.10:65421498-65422797	873	882	-	GGGCCGGCAG
MA0143.4	SOX2	6.61896	0.831393	NC_000011.10:65421498-65422797	79	89	-	GGAAAATGGCA
UN0121.1	FEZF1	6.61773	0.814024	NC_000011.10:65421498-65422797	715	725	-	CCAGAAGGCCA
MA0703.1	LMX1B	6.61599	0.867086	NC_000011.10:65421498-65422797	312	319	+	AAAATAAA
MA1536.1	NR2C2(var.2)	6.60662	0.933858	NC_000011.10:65421498-65422797	1068	1075	-	AAGGTGAC
MA0646.1	GCM1	6.60584	0.834209	NC_000011.10:65421498-65422797	635	645	-	GCTGCGGGCTG
MA1535.1	NR2C1	6.60283	0.898568	NC_000011.10:65421498-65422797	1068	1076	-	CAAGGTGAC
MA0032.2	FOXC1	6.60143	0.852585	NC_000011.10:65421498-65422797	308	318	+	ATAAAAAATAA
MA1536.1	NR2C2(var.2)	6.6003	0.933743	NC_000011.10:65421498-65422797	823	830	-	GAGGGCAC
MA0746.1	SP3	6.59671	0.818381	NC_000011.10:65421498-65422797	33	43	-	TTAACACCCAC
MA0090.2	TEAD1	6.59467	0.857999	NC_000011.10:65421498-65422797	499	508	-	CGCATCCCTG
MA0738.1	HIC2	6.5862	0.875252	NC_000011.10:65421498-65422797	1181	1189	-	CTGCCCGGA
MA1564.1	SP9	6.58594	0.810593	NC_000011.10:65421498-65422797	934	945	+	CCGTCGCCCACT
MA0516.1	SP2	6.5845	0.813394	NC_000011.10:65421498-65422797	971	985	+	CCCCCAGCCCCTCTC
UN0310.1	HMGXB4	6.58134	0.800796	NC_000011.10:65421498-65422797	958	970	-	CGTGGCGGGCGGG
MA1102.2	CTCFL	6.58103	0.808256	NC_000011.10:65421498-65422797	918	929	-	CGCCGGGGTCGC
MA0811.1	TFAP2B	6.58078	0.84472	NC_000011.10:65421498-65422797	1177	1188	+	TCTCTCCGGGCA
MA0598.1	EHF	6.5783	0.870657	NC_000011.10:65421498-65422797	228	235	+	CCTTGCTG
MA0598.1	EHF	6.5783	0.870657	NC_000011.10:65421498-65422797	463	470	+	CCATCCTG
MA0003.3	TFAP2A	6.5776	0.858198	NC_000011.10:65421498-65422797	1260	1270	-	AGCCCTCAGCC
MA0882.1	DLX6	6.57479	0.883648	NC_000011.10:65421498-65422797	454	461	+	CCACTTAA
MA0891.1	GSC2	6.57368	0.850397	NC_000011.10:65421498-65422797	117	126	+	TTTCATCCTC
MA0625.1	NFATC3	6.5715	0.825957	NC_000011.10:65421498-65422797	853	862	-	AAATTCCAGG
MA0825.1	MNT	6.57076	0.844241	NC_000011.10:65421498-65422797	591	600	+	TCCACGGGGC
MA0079.3	SP1	6.57038	0.863804	NC_000011.10:65421498-65422797	1188	1198	-	TCCCCGACCCT
MA0811.1	TFAP2B	6.57036	0.844554	NC_000011.10:65421498-65422797	231	242	-	AGCCCTCCAGCA
MA0144.2	STAT3	6.56996	0.877147	NC_000011.10:65421498-65422797	510	520	-	TTCCTGAGAAT
MA0789.1	POU3F4	6.56415	0.842475	NC_000011.10:65421498-65422797	359	367	+	AATGTAAAA
MA0789.1	POU3F4	6.56415	0.842475	NC_000011.10:65421498-65422797	426	434	-	AATGTAAAA
MA0099.3	FOS::JUN	6.56409	0.82504	NC_000011.10:65421498-65422797	144	153	+	CTTCCTCATC
MA0156.1	FEV	6.5609	0.808168	NC_000011.10:65421498-65422797	793	800	+	CCGAAAGT
MA0156.1	FEV	6.5609	0.808168	NC_000011.10:65421498-65422797	1170	1177	+	CCGGGAGT
MA1472.1	BHLHA15(var.2)	6.56069	0.853109	NC_000011.10:65421498-65422797	73	82	+	GTCAGATGCC
MA0794.1	PROX1	6.55793	0.827014	NC_000011.10:65421498-65422797	1030	1041	-	GAAGACCCCTTT
MA0079.3	SP1	6.5556	0.863618	NC_000011.10:65421498-65422797	972	982	+	CCCCAGCCCCT
[truncated: 3,042 more rows]

## Sheet: enhancer site1
Matrix ID	Name	Score	Relative score	Sequence ID	Start	End	Strand	Predicted sequence
UN0155.1	ZFP64	41.7042	0.997756	NC_000011.10:65418899-65420098	1014	1037	+	ACTGCACTCCAGCCTGGGCAACAG
MA1596.1	ZNF460	26.8261	1	NC_000011.10:65418899-65420098	946	961	-	GCCTCAGCCTCCCGAG
UN0174.1	ZNF284	20.5509	1	NC_000011.10:65418899-65420098	954	965	+	GCTGAGGCAGGA
UN0216.1	ZNF713	20.328	0.912575	NC_000011.10:65418899-65420098	1054	1072	+	AAAAAAAAAGAAAAGAAAG
CN0083.1	LM83	19.8702	0.930201	NC_000011.10:65418899-65420098	131	144	+	CTGTCAGAATCAAG
MA1587.1	ZNF135	19.5828	0.957731	NC_000011.10:65418899-65420098	800	813	-	CCTTGACCTCCCAA
MA0698.1	ZBTB18	18.9566	0.99622	NC_000011.10:65418899-65420098	1104	1116	+	AATCCAGATGTTG
CN0159.1	LM159	18.2109	0.870742	NC_000011.10:65418899-65420098	1109	1125	-	CTGCTTTGGCAACATCT
MA0866.1	SOX21	17.9083	0.926088	NC_000011.10:65418899-65420098	523	537	-	GACAATGACAGTGTT
UN0137.1	SOX7	17.1045	0.957075	NC_000011.10:65418899-65420098	524	536	-	ACAATGACAGTGT
UN0137.1	SOX7	17.066	0.956578	NC_000011.10:65418899-65420098	524	536	+	ACACTGTCATTGT
UN0152.1	ZFP28	16.8406	0.851579	NC_000011.10:65418899-65420098	1050	1069	-	TCTTTTCTTTTTTTTTTTGA
MA0137.3	STAT1	16.3951	0.984436	NC_000011.10:65418899-65420098	113	123	+	GTTCCAGGAAA
CN0173.1	LM173	16.3927	0.83749	NC_000011.10:65418899-65420098	957	973	-	AGTGATTTTCCTGCCTC
MA1125.1	ZNF384	16.3083	0.991393	NC_000011.10:65418899-65420098	890	901	+	AAAAAAAAAAAA
MA1125.1	ZNF384	16.3083	0.991393	NC_000011.10:65418899-65420098	891	902	+	AAAAAAAAAAAA
MA1125.1	ZNF384	16.3083	0.991393	NC_000011.10:65418899-65420098	892	903	+	AAAAAAAAAAAA
MA1125.1	ZNF384	16.3083	0.991393	NC_000011.10:65418899-65420098	893	904	+	AAAAAAAAAAAA
MA1125.1	ZNF384	16.3083	0.991393	NC_000011.10:65418899-65420098	894	905	+	AAAAAAAAAAAA
MA1125.1	ZNF384	16.3083	0.991393	NC_000011.10:65418899-65420098	895	906	+	AAAAAAAAAAAA
MA1125.1	ZNF384	16.3083	0.991393	NC_000011.10:65418899-65420098	896	907	+	AAAAAAAAAAAA
MA0052.4	MEF2A	16.1387	0.937247	NC_000011.10:65418899-65420098	878	892	+	TACTAAAAATACAAA
MA1125.1	ZNF384	16.0675	0.987707	NC_000011.10:65418899-65420098	1050	1061	+	TCAAAAAAAAAA
MA1125.1	ZNF384	15.9345	0.985671	NC_000011.10:65418899-65420098	888	899	+	ACAAAAAAAAAA
MA0039.4	KLF4	15.8243	0.993957	NC_000011.10:65418899-65420098	271	282	-	GGCCCCACCCCC
MA1601.1	ZNF75D	15.6563	0.99258	NC_000011.10:65418899-65420098	607	616	+	CTGTGGGAAA
MA1123.1	TWIST1	15.6528	0.994835	NC_000011.10:65418899-65420098	1104	1116	+	AATCCAGATGTTG
MA0079.3	SP1	15.6465	0.977992	NC_000011.10:65418899-65420098	271	281	-	GCCCCACCCCC
MA1123.2	TWIST1	15.5652	0.99223	NC_000011.10:65418899-65420098	1104	1116	+	AATCCAGATGTTG
UN0160.1	ZNF101	15.5623	0.95566	NC_000011.10:65418899-65420098	756	767	+	AGACAGGGGCCA
MA1125.1	ZNF384	15.5474	0.979747	NC_000011.10:65418899-65420098	886	897	+	ATACAAAAAAAA
MA0599.1	KLF5	15.4291	0.999533	NC_000011.10:65418899-65420098	272	281	-	GCCCCACCCC
MA1125.1	ZNF384	15.3785	0.977162	NC_000011.10:65418899-65420098	889	900	+	CAAAAAAAAAAA
MA1125.1	ZNF384	15.3785	0.977162	NC_000011.10:65418899-65420098	1051	1062	+	CAAAAAAAAAAA
MA0526.1	USF2	15.1662	0.977045	NC_000011.10:65418899-65420098	209	219	-	CTCATGTGACC
MA0867.1	SOX4	15.0562	0.851393	NC_000011.10:65418899-65420098	523	538	-	GGACAATGACAGTGTT
MA1125.1	ZNF384	15.0333	0.971879	NC_000011.10:65418899-65420098	1048	1059	+	CATCAAAAAAAA
MA1587.1	ZNF135	14.9935	0.896263	NC_000011.10:65418899-65420098	947	960	-	CCTCAGCCTCCCGA
MA1125.1	ZNF384	14.9907	0.971226	NC_000011.10:65418899-65420098	887	898	+	TACAAAAAAAAA
MA1125.1	ZNF384	14.8644	0.969294	NC_000011.10:65418899-65420098	1049	1060	+	ATCAAAAAAAAA
MA0093.2	USF1	14.8362	0.968124	NC_000011.10:65418899-65420098	209	219	-	CTCATGTGACC
UN0218.1	ZNF750	14.8188	0.974387	NC_000011.10:65418899-65420098	380	392	+	GGGGCCTCAGGGC
MA0502.2	NFYB	14.7924	0.94768	NC_000011.10:65418899-65420098	851	862	-	CACATTGGCCAG
MA0014.2	PAX5	14.7741	0.900168	NC_000011.10:65418899-65420098	1027	1045	+	CTGGGCAACAGAGTGAGAC
MA0741.1	KLF16	14.709	0.951393	NC_000011.10:65418899-65420098	271	281	-	GCCCCACCCCC
MA0003.2	TFAP2A	14.4687	0.921638	NC_000011.10:65418899-65420098	379	393	+	AGGGGCCTCAGGGCT
MA1491.1	GLI3	14.4393	0.911222	NC_000011.10:65418899-65420098	1167	1181	+	TGGCCACCCACACAG
UN0152.1	ZFP28	14.3863	0.826155	NC_000011.10:65418899-65420098	888	907	-	TTTTTTTTTTTTTTTTTTGT
CN0213.1	LM213	14.384	0.803877	NC_000011.10:65418899-65420098	1139	1158	+	CTCTGTCTGCCTGGGAAGAA
UN0208.1	ZNF597	14.3279	0.914555	NC_000011.10:65418899-65420098	435	448	-	CAGGGCCATTTTGG
MA1125.1	ZNF384	14.296	0.960594	NC_000011.10:65418899-65420098	897	908	+	AAAAAAAAAAAT
MA1511.1	KLF10	14.2419	0.953973	NC_000011.10:65418899-65420098	271	281	-	GCCCCACCCCC
MA0814.2	TFAP2C(var.2)	14.22	0.935083	NC_000011.10:65418899-65420098	380	393	-	AGCCCTGAGGCCCC
MA0524.1	TFAP2C	14.2152	0.942739	NC_000011.10:65418899-65420098	379	393	+	AGGGGCCTCAGGGCT
MA0526.3	USF2	14.2104	0.923712	NC_000011.10:65418899-65420098	208	221	-	CTCTCATGTGACCA
UN0231.1	ZNF787	14.1599	0.865504	NC_000011.10:65418899-65420098	948	962	-	TGCCTCAGCCTCCCG
UN0238.1	ZNF823	14.1563	0.946983	NC_000011.10:65418899-65420098	1137	1148	-	GCAGACAGAGGA
MA0497.1	MEF2C	14.1137	0.923055	NC_000011.10:65418899-65420098	877	891	+	CTACTAAAAATACAA
MA0105.3	NFKB1	14.0474	0.953905	NC_000011.10:65418899-65420098	610	620	-	GGGATTTCCCA
MA0481.1	FOXP1	14.0321	0.901171	NC_000011.10:65418899-65420098	1058	1072	+	AAAAAGAAAAGAAAG
MA1581.1	ZBTB6	14.0162	0.940816	NC_000011.10:65418899-65420098	693	705	-	TGCCTGGAGCCCC
UN0317.1	ZNF18	14.0047	0.945598	NC_000011.10:65418899-65420098	1003	1015	-	GTGGTGTGATCTC
UN0308.1	ESR2	13.9681	0.98257	NC_000011.10:65418899-65420098	666	677	-	GCCAGGTCAGCT
MA0003.4	TFAP2A	13.957	0.931067	NC_000011.10:65418899-65420098	380	393	+	GGGGCCTCAGGGCT
UN0205.1	ZNF580	13.8783	0.838353	NC_000011.10:65418899-65420098	562	579	+	ACCACCCTTTCTTACCCG
UN0312.1	ZBTB42	13.8705	0.95629	NC_000011.10:65418899-65420098	1106	1117	+	TCCAGATGTTGC
MA1107.2	KLF9	13.8539	0.876741	NC_000011.10:65418899-65420098	268	283	-	GGGCCCCACCCCCAAC
MA0598.1	EHF	13.7853	0.999252	NC_000011.10:65418899-65420098	625	632	+	ACTTCCTG
MA0734.2	GLI2	13.7743	0.897116	NC_000011.10:65418899-65420098	1167	1181	+	TGGCCACCCACACAG
CN0010.1	LM10	13.7191	0.863492	NC_000011.10:65418899-65420098	1111	1128	-	GGGCTGCTTTGGCAACAT
CN0001.1	LM1	13.6919	0.864042	NC_000011.10:65418899-65420098	1112	1127	+	TGTTGCCAAAGCAGCC
UN0173.1	ZNF28	13.6887	0.969577	NC_000011.10:65418899-65420098	192	201	-	GCCACCCCTC
MA0761.2	ETV1	13.6407	0.91843	NC_000011.10:65418899-65420098	246	259	+	TCACAGGAAGAGGC
MA1513.1	KLF15	13.6392	0.93888	NC_000011.10:65418899-65420098	1183	1193	-	GGCCCGCCCTG
MA0093.3	USF1	13.632	0.912887	NC_000011.10:65418899-65420098	208	221	-	CTCTCATGTGACCA
MA1522.1	MAZ	13.623	0.953051	NC_000011.10:65418899-65420098	189	199	-	CACCCCTCCCA
MA1125.1	ZNF384	13.6201	0.950248	NC_000011.10:65418899-65420098	1052	1063	+	AAAAAAAAAAAG
MA0050.2	IRF1	13.5798	0.838694	NC_000011.10:65418899-65420098	1052	1072	-	CTTTCTTTTCTTTTTTTTTTT
MA0062.3	GABPA	13.5574	0.90797	NC_000011.10:65418899-65420098	246	259	-	GCCTCTTCCTGTGA
MA0137.2	STAT1	13.5281	0.900032	NC_000011.10:65418899-65420098	111	125	-	TGTTTCCTGGAACAC
MA0510.2	RFX5	13.511	0.869774	NC_000011.10:65418899-65420098	1112	1127	-	GGCTGCTTTGGCAACA
UN0152.1	ZFP28	13.4989	0.816962	NC_000011.10:65418899-65420098	890	909	-	AATTTTTTTTTTTTTTTTTT
MA0052.2	MEF2A	13.4611	0.909071	NC_000011.10:65418899-65420098	878	892	+	TACTAAAAATACAAA
MA1125.1	ZNF384	13.4512	0.947663	NC_000011.10:65418899-65420098	1053	1064	+	AAAAAAAAAAGA
MA0107.1	RELA	13.4351	0.952001	NC_000011.10:65418899-65420098	612	621	-	CGGGATTTCC
MA1522.1	MAZ	13.4098	0.949946	NC_000011.10:65418899-65420098	1125	1135	+	GCCCCCTCCTG
MA1631.1	ASCL1(var.2)	13.4061	0.939191	NC_000011.10:65418899-65420098	810	822	-	ATCCACCTGCCTT
MA0764.2	ETV4	13.3869	0.979208	NC_000011.10:65418899-65420098	248	257	+	ACAGGAAGAG
MA1579.1	ZBTB26	13.3766	0.945776	NC_000011.10:65418899-65420098	457	471	+	AGCTCCAGAACTAGA
MA0105.3	NFKB1	13.2701	0.942564	NC_000011.10:65418899-65420098	611	621	-	CGGGATTTCCC
MA1149.1	RARA::RXRG	13.2651	0.880998	NC_000011.10:65418899-65420098	804	821	+	GAGGTCAAGGCAGGTGGA
MA0105.1	NFKB1	13.2502	0.956441	NC_000011.10:65418899-65420098	611	620	-	GGGATTTCCC
MA0471.1	E2F6	13.2456	0.956444	NC_000011.10:65418899-65420098	981	991	+	AGGAGGGAGGG
UN0228.1	ZNF781	13.2433	0.906216	NC_000011.10:65418899-65420098	1082	1093	+	GGAGACAGGGCC
MA0144.2	STAT3	13.1836	0.957269	NC_000011.10:65418899-65420098	113	123	+	GTTCCAGGAAA
MA0684.1	RUNX3	13.1835	0.952515	NC_000011.10:65418899-65420098	657	666	+	AAACCACAGA
UN0219.1	ZNF75A	13.1733	0.873649	NC_000011.10:65418899-65420098	607	620	-	GGGATTTCCCACAG
MA0746.1	SP3	13.162	0.947674	NC_000011.10:65418899-65420098	271	281	-	GCCCCACCCCC
MA0105.1	NFKB1	13.1605	0.95427	NC_000011.10:65418899-65420098	611	620	+	GGGAAATCCC
MA0137.2	STAT1	13.1397	0.893761	NC_000011.10:65418899-65420098	111	125	+	GTGTTCCAGGAAACA
MA0764.2	ETV4	13.1372	0.974825	NC_000011.10:65418899-65420098	624	633	-	CCAGGAAGTA
MA0095.2	YY1	13.1331	0.915424	NC_000011.10:65418899-65420098	436	447	+	CAAAATGGCCCT
MA1558.1	SNAI1	13.0587	0.98131	NC_000011.10:65418899-65420098	812	821	+	GGCAGGTGGA
MA0596.1	SREBF2	13.0389	0.94689	NC_000011.10:65418899-65420098	1006	1015	-	GTGGTGTGAT
MA0516.1	SP2	13.0185	0.900708	NC_000011.10:65418899-65420098	267	281	-	GCCCCACCCCCAACT
MA0050.2	IRF1	12.9922	0.831968	NC_000011.10:65418899-65420098	1057	1077	-	CCTTTCTTTCTTTTCTTTTTT
UN0227.1	ZNF780A	12.9539	0.935117	NC_000011.10:65418899-65420098	957	966	-	TTCCTGCCTC
UN0245.1	ZSCAN20	12.9502	0.956401	NC_000011.10:65418899-65420098	456	468	+	CAGCTCCAGAACT
MA0509.2	RFX1	12.937	0.8925	NC_000011.10:65418899-65420098	1111	1124	+	ATGTTGCCAAAGCA
MA1512.1	KLF11	12.9173	0.932495	NC_000011.10:65418899-65420098	271	281	-	GCCCCACCCCC
MA0511.1	RUNX2	12.9156	0.899211	NC_000011.10:65418899-65420098	656	670	-	CAGCTCTGTGGTTTC
MA1644.1	NFYC	12.8978	0.94442	NC_000011.10:65418899-65420098	723	733	-	TGCCAATCAGG
MA0473.3	ELF1	12.8769	0.893516	NC_000011.10:65418899-65420098	622	635	-	TCCCAGGAAGTACC
MA0475.1	FLI1	12.8664	0.934792	NC_000011.10:65418899-65420098	248	258	+	ACAGGAAGAGG
MA0802.1	TBR1	12.866	0.93168	NC_000011.10:65418899-65420098	310	319	+	AGGCGTGAAA
MA1559.1	SNAI3	12.8614	0.945059	NC_000011.10:65418899-65420098	812	821	+	GGCAGGTGGA
MA0481.1	FOXP1	12.8395	0.881628	NC_000011.10:65418899-65420098	889	903	+	CAAAAAAAAAAAAAA
UN0238.1	ZNF823	12.8349	0.920212	NC_000011.10:65418899-65420098	754	765	+	GGAGACAGGGGC
MA0060.3	NFYA	12.8288	0.936865	NC_000011.10:65418899-65420098	723	733	-	TGCCAATCAGG
MA0522.3	TCF3	12.8004	0.969788	NC_000011.10:65418899-65420098	811	821	-	TCCACCTGCCT
MA0753.2	ZNF740	12.7907	0.875961	NC_000011.10:65418899-65420098	268	280	-	CCCCACCCCCAAC
CN0184.1	LM184	12.7904	0.820693	NC_000011.10:65418899-65420098	538	551	+	CTGCCCTTGGTATA
MA0481.1	FOXP1	12.7738	0.880553	NC_000011.10:65418899-65420098	890	904	+	AAAAAAAAAAAAAAA
MA0481.1	FOXP1	12.7738	0.880553	NC_000011.10:65418899-65420098	891	905	+	AAAAAAAAAAAAAAA
MA0481.1	FOXP1	12.7738	0.880553	NC_000011.10:65418899-65420098	892	906	+	AAAAAAAAAAAAAAA
MA0481.1	FOXP1	12.7738	0.880553	NC_000011.10:65418899-65420098	893	907	+	AAAAAAAAAAAAAAA
UN0327.1	ZNF468	12.7588	0.881716	NC_000011.10:65418899-65420098	188	201	-	GCCACCCCTCCCAG
MA0496.3	MAFK	12.7473	0.859097	NC_000011.10:65418899-65420098	951	965	-	TCCTGCCTCAGCCTC
MA0595.1	SREBF1	12.7433	0.948707	NC_000011.10:65418899-65420098	1006	1015	+	ATCACACCAC
UN0327.1	ZNF468	12.7251	0.881192	NC_000011.10:65418899-65420098	1123	1136	+	CAGCCCCCTCCTGT
MA0746.2	SP3	12.7233	0.913492	NC_000011.10:65418899-65420098	270	282	-	GGCCCCACCCCCA
MA0473.3	ELF1	12.7096	0.890527	NC_000011.10:65418899-65420098	246	259	+	TCACAGGAAGAGGC
MA1649.1	ZBTB12	12.7031	0.962038	NC_000011.10:65418899-65420098	111	121	-	TCCTGGAACAC
MA1102.1	CTCFL	12.6965	0.876635	NC_000011.10:65418899-65420098	1122	1135	-	CAGGAGGGGGCTGC
MA0526.2	USF2	12.6923	0.900969	NC_000011.10:65418899-65420098	206	221	+	CCTGGTCACATGAGAG
MA0510.2	RFX5	12.6863	0.861064	NC_000011.10:65418899-65420098	1112	1127	+	TGTTGCCAAAGCAGCC
UN0318.1	ZNF189	12.6807	0.900507	NC_000011.10:65418899-65420098	1129	1141	+	CCTCCTGTTCCTC
UN0238.1	ZNF823	12.6601	0.916669	NC_000011.10:65418899-65420098	1082	1093	+	GGAGACAGGGCC
MA0773.1	MEF2D	12.6321	0.91739	NC_000011.10:65418899-65420098	879	890	+	ACTAAAAATACA
CN0001.1	LM1	12.6165	0.851695	NC_000011.10:65418899-65420098	1112	1127	-	GGCTGCTTTGGCAACA
MA0798.1	RFX3	12.6112	0.883359	NC_000011.10:65418899-65420098	1112	1127	+	TGTTGCCAAAGCAGCC
MA1646.1	OSR2	12.6106	0.941711	NC_000011.10:65418899-65420098	578	589	-	GAGCAGAAGCCG
MA1116.1	RBPJ	12.5822	0.986514	NC_000011.10:65418899-65420098	1148	1157	+	CCTGGGAAGA
MA1648.1	TCF12(var.2)	12.5482	0.966273	NC_000011.10:65418899-65420098	811	821	-	TCCACCTGCCT
UN0228.1	ZNF781	12.5447	0.895334	NC_000011.10:65418899-65420098	867	878	-	AGAGACAGGGTT
UN0310.1	HMGXB4	12.5371	0.916124	NC_000011.10:65418899-65420098	1122	1134	-	AGGAGGGGGCTGC
UN0308.1	ESR2	12.5074	0.950704	NC_000011.10:65418899-65420098	826	837	+	TTGAGGTCAGGA
MA0050.2	IRF1	12.5055	0.826398	NC_000011.10:65418899-65420098	1053	1073	-	TCTTTCTTTTCTTTTTTTTTT
MA0502.2	NFYB	12.4894	0.906137	NC_000011.10:65418899-65420098	908	919	-	CACATTGGCTAA
MA0761.2	ETV1	12.4684	0.896378	NC_000011.10:65418899-65420098	622	635	-	TCCCAGGAAGTACC
UN0200.1	ZNF524	12.4667	0.922995	NC_000011.10:65418899-65420098	971	982	+	ACTTGAACCCAG
MA0162.2	EGR1	12.4604	0.91362	NC_000011.10:65418899-65420098	221	234	-	GCTCTGCCCCCACC
MA0863.1	MTF1	12.4485	0.821514	NC_000011.10:65418899-65420098	991	1004	-	TCTGCTCACTGCAC
MA1638.1	HAND2	12.4466	0.983287	NC_000011.10:65418899-65420098	1106	1115	+	TCCAGATGTT
MA1107.1	KLF9	12.4441	0.888024	NC_000011.10:65418899-65420098	270	282	-	GGCCCCACCCCCA
UN0323.1	ZNF425	12.4423	0.951449	NC_000011.10:65418899-65420098	1085	1095	+	GACAGGGCCCT
MA1653.1	ZNF148	12.4349	0.890094	NC_000011.10:65418899-65420098	188	199	-	CACCCCTCCCAG
MA0798.1	RFX3	12.4342	0.881585	NC_000011.10:65418899-65420098	1112	1127	-	GGCTGCTTTGGCAACA
MA0473.1	ELF1	12.4303	0.915524	NC_000011.10:65418899-65420098	624	636	-	GTCCCAGGAAGTA
MA0592.1	ESRRA	12.4148	0.906834	NC_000011.10:65418899-65420098	537	547	-	CCAAGGGCAGG
MA0079.2	SP1	12.3964	0.943489	NC_000011.10:65418899-65420098	271	280	-	CCCCACCCCC
MA0830.2	TCF4	12.3902	0.922437	NC_000011.10:65418899-65420098	810	822	-	ATCCACCTGCCTT
MA1155.1	ZSCAN4	12.3834	0.857168	NC_000011.10:65418899-65420098	335	349	+	AGCACACAGTGACAG
MA0101.1	REL	12.3796	0.982136	NC_000011.10:65418899-65420098	612	621	-	CGGGATTTCC
MA0660.1	MEF2B	12.3772	0.904191	NC_000011.10:65418899-65420098	879	890	+	ACTAAAAATACA
UN0330.1	ZNF513	12.3527	0.930397	NC_000011.10:65418899-65420098	248	257	+	ACAGGAAGAG
MA1111.1	NR2F2	12.325	0.940025	NC_000011.10:65418899-65420098	47	57	-	CTAAGGTCACC
UN0329.1	ZNF490	12.3247	0.916086	NC_000011.10:65418899-65420098	90	100	+	TAGGCAGCAAC
UN0334.1	ZNF549	12.3234	0.916434	NC_000011.10:65418899-65420098	89	100	-	GTTGCTGCCTAG
MA0137.3	STAT1	12.2858	0.928288	NC_000011.10:65418899-65420098	113	123	-	TTTCCTGGAAC
MA0071.1	RORA	12.282	0.942484	NC_000011.10:65418899-65420098	719	728	-	ATCAGGGTCA
UN0241.1	ZNF92	12.2761	0.894795	NC_000011.10:65418899-65420098	168	179	+	TCAAAATGGGGG
UN0225.1	ZNF770	12.272	0.920914	NC_000011.10:65418899-65420098	948	959	-	CTCAGCCTCCCG
MA0481.1	FOXP1	12.2716	0.872323	NC_000011.10:65418899-65420098	1053	1067	+	AAAAAAAAAAGAAAA
MA1565.1	TBX18	12.2629	0.900535	NC_000011.10:65418899-65420098	308	319	+	CGAGGCGTGAAA
MA0017.2	NR2F1	12.2558	0.915352	NC_000011.10:65418899-65420098	826	838	+	TTGAGGTCAGGAG
MA1116.1	RBPJ	12.2558	0.97969	NC_000011.10:65418899-65420098	608	617	+	TGTGGGAAAT
UN0153.1	ZFP3	12.2522	0.851215	NC_000011.10:65418899-65420098	1157	1170	-	GCCAACTCCTGCTT
UN0214.1	ZNF707	12.2446	0.82351	NC_000011.10:65418899-65420098	682	696	-	CCCCACATCTTGTTC
MA1112.1	NR4A1	12.2214	0.946574	NC_000011.10:65418899-65420098	48	57	-	CTAAGGTCAC
MA0103.3	ZEB1	12.1878	0.961962	NC_000011.10:65418899-65420098	811	821	-	TCCACCTGCCT
MA0640.2	ELF3	12.1577	0.889761	NC_000011.10:65418899-65420098	621	634	+	GGGTACTTCCTGGG
UN0243.1	ZSCAN1	12.137	0.879655	NC_000011.10:65418899-65420098	334	350	+	CAGCACACAGTGACAGT
MA1125.1	ZNF384	12.1113	0.927156	NC_000011.10:65418899-65420098	898	909	+	AAAAAAAAAATT
MA1102.2	CTCFL	12.1008	0.904487	NC_000011.10:65418899-65420098	1123	1134	-	AGGAGGGGGCTG
MA1515.1	KLF2	12.0986	0.945391	NC_000011.10:65418899-65420098	272	282	-	GGCCCCACCCC
MA0600.1	RFX2	12.0973	0.852768	NC_000011.10:65418899-65420098	1108	1126	-	GCTGCTTTGGCAACATCTG
MA0528.1	ZNF263	12.0694	0.857523	NC_000011.10:65418899-65420098	175	195	+	GGGGGAAGCAAGGCTGGGAGG
UN0152.1	ZFP28	12.062	0.802076	NC_000011.10:65418899-65420098	891	910	-	TAATTTTTTTTTTTTTTTTT
MA0688.1	TBX2	12.0619	0.923327	NC_000011.10:65418899-65420098	309	319	+	GAGGCGTGAAA
MA0750.2	ZBTB7A	12.0349	0.900529	NC_000011.10:65418899-65420098	622	634	-	CCCAGGAAGTACC
MA0620.2	MITF	12.0176	0.879139	NC_000011.10:65418899-65420098	206	223	+	CCTGGTCACATGAGAGGT
MA0052.3	MEF2A	12.016	0.894	NC_000011.10:65418899-65420098	879	890	+	ACTAAAAATACA
MA0620.2	MITF	12.0156	0.879113	NC_000011.10:65418899-65420098	206	223	-	ACCTCTCATGTGACCAGG
MA0598.3	EHF	12.013	0.873944	NC_000011.10:65418899-65420098	622	636	+	GGTACTTCCTGGGAC
MA0745.2	SNAI2	12.0103	0.914157	NC_000011.10:65418899-65420098	810	822	-	ATCCACCTGCCTT
MA0813.1	TFAP2B(var.3)	12.0013	0.898677	NC_000011.10:65418899-65420098	49	61	+	TGACCTTAGGGCA
MA0062.3	GABPA	11.9662	0.877071	NC_000011.10:65418899-65420098	622	635	+	GGTACTTCCTGGGA
MA0599.1	KLF5	11.9588	0.955386	NC_000011.10:65418899-65420098	189	198	-	ACCCCTCCCA
MA0745.1	SNAI2	11.9343	0.98457	NC_000011.10:65418899-65420098	812	820	+	GGCAGGTGG
MA1596.1	ZNF460	11.9286	0.827141	NC_000011.10:65418899-65420098	799	814	-	GCCTTGACCTCCCAAA
UN0326.1	ZNF467	11.916	0.852467	NC_000011.10:65418899-65420098	186	200	-	CCACCCCTCCCAGCC
MA0080.5	SPI1	11.9148	0.814518	NC_000011.10:65418899-65420098	1054	1073	+	AAAAAAAAAGAAAAGAAAGA
MA1147.1	NR4A2::RXRA	11.8837	0.865171	NC_000011.10:65418899-65420098	711	725	+	GAGACCAGTGACCCT
MA0162.4	EGR1	11.8729	0.867372	NC_000011.10:65418899-65420098	1168	1181	+	GGCCACCCACACAG
UN0238.1	ZNF823	11.8702	0.900667	NC_000011.10:65418899-65420098	867	878	-	AGAGACAGGGTT
MA0156.1	FEV	11.8515	0.993173	NC_000011.10:65418899-65420098	625	632	-	CAGGAAGT
UN0199.1	ZNF518A	11.8439	0.915196	NC_000011.10:65418899-65420098	890	899	+	AAAAAAAAAA
UN0199.1	ZNF518A	11.8439	0.915196	NC_000011.10:65418899-65420098	891	900	+	AAAAAAAAAA
UN0199.1	ZNF518A	11.8439	0.915196	NC_000011.10:65418899-65420098	892	901	+	AAAAAAAAAA
UN0199.1	ZNF518A	11.8439	0.915196	NC_000011.10:65418899-65420098	893	902	+	AAAAAAAAAA
UN0199.1	ZNF518A	11.8439	0.915196	NC_000011.10:65418899-65420098	894	903	+	AAAAAAAAAA
UN0199.1	ZNF518A	11.8439	0.915196	NC_000011.10:65418899-65420098	895	904	+	AAAAAAAAAA
UN0199.1	ZNF518A	11.8439	0.915196	NC_000011.10:65418899-65420098	896	905	+	AAAAAAAAAA
UN0199.1	ZNF518A	11.8439	0.915196	NC_000011.10:65418899-65420098	897	906	+	AAAAAAAAAA
UN0199.1	ZNF518A	11.8439	0.915196	NC_000011.10:65418899-65420098	898	907	+	AAAAAAAAAA
UN0199.1	ZNF518A	11.8439	0.915196	NC_000011.10:65418899-65420098	1052	1061	+	AAAAAAAAAA
UN0199.1	ZNF518A	11.8439	0.915196	NC_000011.10:65418899-65420098	1053	1062	+	AAAAAAAAAA
MA1471.1	BARX2	11.8357	0.941247	NC_000011.10:65418899-65420098	900	911	+	AAAAAAAATTAG
MA0592.1	ESRRA	11.8331	0.895607	NC_000011.10:65418899-65420098	717	727	-	TCAGGGTCACT
MA0062.1	GABPA	11.8171	0.935693	NC_000011.10:65418899-65420098	248	257	+	ACAGGAAGAG
UN0113.1	BBX	11.8132	0.891917	NC_000011.10:65418899-65420098	997	1009	-	TGATCTCTGCTCA
UN0321.1	ZNF331	11.8098	0.856995	NC_000011.10:65418899-65420098	388	401	-	CCTTTCTGAGCCCT
MA0154.2	EBF1	11.8046	0.942026	NC_000011.10:65418899-65420098	443	453	-	GCCTCCAGGGC
MA0645.1	ETV6	11.7945	0.929973	NC_000011.10:65418899-65420098	624	633	-	CCAGGAAGTA
MA0511.2	RUNX2	11.7673	0.941772	NC_000011.10:65418899-65420098	657	665	+	AAACCACAG
MA0511.1	RUNX2	11.7611	0.881399	NC_000011.10:65418899-65420098	18	32	+	TAGAGTTGTGGTCAG
MA0598.2	EHF	11.7546	0.873737	NC_000011.10:65418899-65420098	624	635	-	TCCCAGGAAGTA
UN0113.1	BBX	11.7334	0.890816	NC_000011.10:65418899-65420098	997	1009	+	TGAGCAGAGATCA
MA0091.1	TAL1::TCF3	11.7236	0.900475	NC_000011.10:65418899-65420098	1106	1117	-	GCAACATCTGGA
UN0113.1	BBX	11.7001	0.890357	NC_000011.10:65418899-65420098	105	117	-	GGAACACTCTTCA
MA0144.2	STAT3	11.6982	0.939273	NC_000011.10:65418899-65420098	113	123	-	TTTCCTGGAAC
MA0080.5	SPI1	11.6844	0.811393	NC_000011.10:65418899-65420098	72	91	+	GGAGCAGTGGAAGTGGACTA
MA0524.1	TFAP2C	11.6586	0.910655	NC_000011.10:65418899-65420098	63	77	-	TGCTCCTTCAGGCCT
MA0081.2	SPIB	11.6569	0.838803	NC_000011.10:65418899-65420098	74	89	-	GTCCACTTCCACTGCT
MA0079.3	SP1	11.6551	0.927775	NC_000011.10:65418899-65420098	218	228	-	CCCCCACCTCT
MA0640.2	ELF3	11.643	0.880068	NC_000011.10:65418899-65420098	247	260	-	GGCCTCTTCCTGTG
MA0690.1	TBX21	11.6415	0.904805	NC_000011.10:65418899-65420098	309	318	+	GAGGCGTGAA
MA0620.3	MITF	11.6399	0.881824	NC_000011.10:65418899-65420098	206	223	-	ACCTCTCATGTGACCAGG
MA0160.1	NR4A2	11.6387	1	NC_000011.10:65418899-65420098	48	55	-	AAGGTCAC
MA0528.1	ZNF263	11.6387	0.853728	NC_000011.10:65418899-65420098	179	199	+	GAAGCAAGGCTGGGAGGGGTG
MA0620.3	MITF	11.6385	0.881803	NC_000011.10:65418899-65420098	206	223	+	CCTGGTCACATGAGAGGT
MA0481.1	FOXP1	11.633	0.861859	NC_000011.10:65418899-65420098	888	902	+	ACAAAAAAAAAAAAA
MA0670.1	NFIA	11.6276	0.97119	NC_000011.10:65418899-65420098	1113	1122	+	GTTGCCAAAG
MA0871.1	TFEC	11.6197	0.947743	NC_000011.10:65418899-65420098	210	219	+	GTCACATGAG
MA0592.1	ESRRA	11.6186	0.891466	NC_000011.10:65418899-65420098	47	57	-	CTAAGGTCACC
MA0645.1	ETV6	11.6115	0.926838	NC_000011.10:65418899-65420098	77	86	+	AGTGGAAGTG
MA0528.1	ZNF263	11.6022	0.853406	NC_000011.10:65418899-65420098	69	89	+	GAAGGAGCAGTGGAAGTGGAC
UN0123.1	FOXR2	11.5945	0.848503	NC_000011.10:65418899-65420098	642	658	-	TTCCAAACATATAGACA
MA1653.1	ZNF148	11.588	0.875759	NC_000011.10:65418899-65420098	271	282	-	GGCCCCACCCCC
UN0113.1	BBX	11.5828	0.888738	NC_000011.10:65418899-65420098	105	117	+	TGAAGAGTGTTCC
UN0205.1	ZNF580	11.5597	0.806648	NC_000011.10:65418899-65420098	175	192	-	CCCAGCCTTGCTTCCCCC
MA1548.1	PLAGL2	11.5512	0.929381	NC_000011.10:65418899-65420098	275	284	-	TGGGCCCCAC
MA0080.2	SPI1	11.5428	1	NC_000011.10:65418899-65420098	625	631	-	AGGAAGT
MA0486.1	HSF1	11.5425	0.851737	NC_000011.10:65418899-65420098	108	122	-	TTCCTGGAACACTCT
MA0052.1	MEF2A	11.5331	0.885053	NC_000011.10:65418899-65420098	880	889	-	GTATTTTTAG
UN0323.1	ZNF425	11.5325	0.931166	NC_000011.10:65418899-65420098	492	502	-	TGCAGGGCCCC
UN0227.1	ZNF780A	11.5116	0.909426	NC_000011.10:65418899-65420098	810	819	-	CACCTGCCTT
MA1645.1	NKX2-2	11.5019	0.904874	NC_000011.10:65418899-65420098	38	51	-	TCACCACTCAGCCA
CN0097.1	LM97	11.4956	0.81069	NC_000011.10:65418899-65420098	124	137	+	CACTACACTGTCAG
MA0866.1	SOX21	11.4907	0.869258	NC_000011.10:65418899-65420098	523	537	+	AACACTGTCATTGTC
MA0800.1	EOMES	11.4487	0.885839	NC_000011.10:65418899-65420098	309	321	+	GAGGCGTGAAAGG
MA0481.1	FOXP1	11.4466	0.858805	NC_000011.10:65418899-65420098	894	908	+	AAAAAAAAAAAAAAT
UN0159.1	ZNF100	11.4331	0.855347	NC_000011.10:65418899-65420098	768	781	-	GTAGCCACCGCGCC
MA0684.2	RUNX3	11.4278	0.92281	NC_000011.10:65418899-65420098	824	835	-	CTGACCTCAAGT
UN0227.1	ZNF780A	11.398	0.907402	NC_000011.10:65418899-65420098	1179	1188	-	GCCCTGCCTG
MA0810.1	TFAP2A(var.2)	11.3942	0.929806	NC_000011.10:65418899-65420098	382	393	-	AGCCCTGAGGCC
MA0600.1	RFX2	11.3911	0.844615	NC_000011.10:65418899-65420098	1113	1131	+	GTTGCCAAAGCAGCCCCCT
MA1554.1	RFX7	11.3836	0.967393	NC_000011.10:65418899-65420098	518	526	-	TGTTGCTAC
UN0225.1	ZNF770	11.3826	0.905376	NC_000011.10:65418899-65420098	954	965	-	TCCTGCCTCAGC
MA0136.2	ELF5	11.3778	0.925947	NC_000011.10:65418899-65420098	624	634	-	CCCAGGAAGTA
UN0228.1	ZNF781	11.3708	0.877049	NC_000011.10:65418899-65420098	754	765	+	GGAGACAGGGGC
MA1535.1	NR2C1	11.3701	0.990375	NC_000011.10:65418899-65420098	718	726	-	CAGGGTCAC
MA0152.1	NFATC2	11.3597	1	NC_000011.10:65418899-65420098	593	599	+	TTTTCCA
MA0799.1	RFX4	11.3471	0.875378	NC_000011.10:65418899-65420098	1112	1127	-	GGCTGCTTTGGCAACA
MA1564.1	SP9	11.3276	0.894095	NC_000011.10:65418899-65420098	270	281	-	GCCCCACCCCCA
MA0801.1	MGA	11.3143	0.947983	NC_000011.10:65418899-65420098	1007	1014	-	TGGTGTGA
CN0106.1	LM106	11.3139	0.829384	NC_000011.10:65418899-65420098	953	965	-	TCCTGCCTCAGCC
UN0327.1	ZNF468	11.2875	0.858892	NC_000011.10:65418899-65420098	983	996	-	CTGCACCCTCCCTC
MA0693.2	VDR	11.2865	0.985314	NC_000011.10:65418899-65420098	974	981	-	TGGGTTCA
MA0481.1	FOXP1	11.2847	0.856151	NC_000011.10:65418899-65420098	1051	1065	+	CAAAAAAAAAAAGAA
MA1564.1	SP9	11.278	0.893221	NC_000011.10:65418899-65420098	190	201	-	GCCACCCCTCCC
MA0747.1	SP8	11.2686	0.888228	NC_000011.10:65418899-65420098	270	281	-	GCCCCACCCCCA
MA0641.1	ELF4	11.2658	0.866163	NC_000011.10:65418899-65420098	624	635	-	TCCCAGGAAGTA
MA0105.2	NFKB1	11.2637	0.871805	NC_000011.10:65418899-65420098	611	621	-	CGGGATTTCCC
MA0813.1	TFAP2B(var.3)	11.2583	0.887611	NC_000011.10:65418899-65420098	442	454	+	GGCCCTGGAGGCC
MA0831.2	TFE3	11.2483	0.95145	NC_000011.10:65418899-65420098	210	217	-	CATGTGAC
MA1120.1	SOX13	11.2128	0.937591	NC_000011.10:65418899-65420098	528	538	-	GGACAATGACA
UN0125.1	HSF5	11.2025	0.823719	NC_000011.10:65418899-65420098	483	509	+	TGGAGGGCTGGGGCCCTGCACATTCTC
MA0684.2	RUNX3	11.1768	0.917221	NC_000011.10:65418899-65420098	656	667	+	GAAACCACAGAG
MA0039.4	KLF4	11.1617	0.899293	NC_000011.10:65418899-65420098	188	199	-	CACCCCTCCCAG
MA0747.1	SP8	11.1596	0.886204	NC_000011.10:65418899-65420098	190	201	-	GCCACCCCTCCC
MA1538.1	NR2F1(var.3)	11.1491	0.85377	NC_000011.10:65418899-65420098	711	725	+	GAGACCAGTGACCCT
MA1587.1	ZNF135	11.1442	0.844706	NC_000011.10:65418899-65420098	832	845	-	TCTCCAACTCCTGA
MA0798.2	RFX3	11.1383	0.856232	NC_000011.10:65418899-65420098	1111	1124	+	ATGTTGCCAAAGCA
MA1528.1	NFIX(var.2)	11.1232	0.865513	NC_000011.10:65418899-65420098	321	337	-	GCTGGCCGGGAGCCCGC
MA0753.2	ZNF740	11.1191	0.849573	NC_000011.10:65418899-65420098	219	231	-	CTGCCCCCACCTC
MA0830.1	TCF4	11.1151	0.957422	NC_000011.10:65418899-65420098	812	821	-	TCCACCTGCC
MA0080.5	SPI1	11.0919	0.803358	NC_000011.10:65418899-65420098	1128	1147	-	CAGACAGAGGAACAGGAGGG
MA1535.1	NR2C1	11.0882	0.984945	NC_000011.10:65418899-65420098	803	811	+	GGAGGTCAA
MA0801.1	MGA	11.0819	0.943755	NC_000011.10:65418899-65420098	310	317	+	AGGCGTGA
MA0114.2	HNF4A	11.0796	0.88235	NC_000011.10:65418899-65420098	55	69	-	CAGGCCTCTGCCCTA
MA1535.1	NR2C1	11.0718	0.984629	NC_000011.10:65418899-65420098	827	835	+	TGAGGTCAG
MA1508.1	IKZF1	11.0637	0.884765	NC_000011.10:65418899-65420098	245	256	+	CTCACAGGAAGA
MA0522.2	TCF3	11.0591	0.955412	NC_000011.10:65418899-65420098	812	821	-	TCCACCTGCC
MA0814.2	TFAP2C(var.2)	11.059	0.875332	NC_000011.10:65418899-65420098	951	964	+	GAGGCTGAGGCAGG
UN0179.1	ZNF322	11.0589	0.832387	NC_000011.10:65418899-65420098	936	950	+	GTCCCAGCTACTCGG
UN0326.1	ZNF467	11.0588	0.838814	NC_000011.10:65418899-65420098	269	283	-	GGGCCCCACCCCCAA
MA1535.1	NR2C1	11.0503	0.984216	NC_000011.10:65418899-65420098	48	56	-	TAAGGTCAC
MA0692.1	TFEB	11.0411	0.921964	NC_000011.10:65418899-65420098	210	219	-	CTCATGTGAC
MA0811.1	TFAP2B	11.0348	0.915358	NC_000011.10:65418899-65420098	382	393	-	AGCCCTGAGGCC
MA0750.2	ZBTB7A	11.0289	0.88128	NC_000011.10:65418899-65420098	247	259	+	CACAGGAAGAGGC
MA1548.1	PLAGL2	11.0209	0.919013	NC_000011.10:65418899-65420098	490	499	-	AGGGCCCCAG
UN0170.1	ZNF257	11.0207	0.885057	NC_000011.10:65418899-65420098	955	965	+	CTGAGGCAGGA
MA1517.1	KLF6	10.9877	0.919174	NC_000011.10:65418899-65420098	272	282	-	GGCCCCACCCC
MA0076.2	ELK4	10.9822	0.91152	NC_000011.10:65418899-65420098	248	258	-	CCTCTTCCTGT
MA0765.2	ETV5	10.9558	0.914274	NC_000011.10:65418899-65420098	623	633	+	GTACTTCCTGG
MA0516.1	SP2	10.9539	0.87269	NC_000011.10:65418899-65420098	1179	1193	-	GGCCCGCCCTGCCTG
MA1107.2	KLF9	10.9498	0.831491	NC_000011.10:65418899-65420098	1167	1182	+	TGGCCACCCACACAGG
MA0524.2	TFAP2C	10.915	0.91155	NC_000011.10:65418899-65420098	382	393	-	AGCCCTGAGGCC
MA0670.1	NFIA	10.907	0.96008	NC_000011.10:65418899-65420098	726	735	-	ATTGCCAATC
MA0867.2	SOX4	10.9007	0.93576	NC_000011.10:65418899-65420098	529	538	-	GGACAATGAC
MA0684.1	RUNX3	10.8995	0.912704	NC_000011.10:65418899-65420098	22	31	-	TGACCACAAC
MA0815.1	TFAP2C(var.3)	10.8907	0.887382	NC_000011.10:65418899-65420098	442	454	+	GGCCCTGGAGGCC
MA0475.1	FLI1	10.8786	0.905168	NC_000011.10:65418899-65420098	623	633	-	CCAGGAAGTAC
MA0076.2	ELK4	10.874	0.909843	NC_000011.10:65418899-65420098	623	633	+	GTACTTCCTGG
MA0017.2	NR2F1	10.8629	0.894528	NC_000011.10:65418899-65420098	715	727	-	TCAGGGTCACTGG
MA0510.1	RFX5	10.8474	0.897853	NC_000011.10:65418899-65420098	203	217	+	TACCCTGGTCACATG
MA0017.2	NR2F1	10.8432	0.894235	NC_000011.10:65418899-65420098	45	57	-	CTAAGGTCACCAC
MA0592.3	ESRRA	10.8217	0.866206	NC_000011.10:65418899-65420098	47	59	-	CCCTAAGGTCACC
UN0323.1	ZNF425	10.8214	0.915315	NC_000011.10:65418899-65420098	440	450	-	TCCAGGGCCAT
MA0484.1	HNF4G	10.8159	0.88864	NC_000011.10:65418899-65420098	54	68	+	TTAGGGCAGAGGCCT
UN0173.1	ZNF28	10.8096	0.919585	NC_000011.10:65418899-65420098	270	279	-	CCCACCCCCA
UN0340.1	ZNF75A	10.8062	0.837341	NC_000011.10:65418899-65420098	618	635	-	TCCCAGGAAGTACCCGGG
UN0197.1	ZNF490	10.7995	0.87367	NC_000011.10:65418899-65420098	332	343	+	GCCAGCACACAG
UN0219.1	ZNF75A	10.7973	0.839501	NC_000011.10:65418899-65420098	858	871	-	GGGTTTTACCACAT
MA0524.1	TFAP2C	10.7719	0.899527	NC_000011.10:65418899-65420098	692	706	+	TGGGGCTCCAGGCAC
MA0017.1	NR2F1	10.766	0.844132	NC_000011.10:65418899-65420098	49	62	+	TGACCTTAGGGCAG
MA0162.2	EGR1	10.7616	0.895428	NC_000011.10:65418899-65420098	1167	1180	+	TGGCCACCCACACA
MA0872.1	TFAP2A(var.3)	10.7341	0.875005	NC_000011.10:65418899-65420098	442	454	+	GGCCCTGGAGGCC
UN0333.1	ZNF548	10.7293	0.910746	NC_000011.10:65418899-65420098	1180	1189	-	CGCCCTGCCT
MA1104.1	GATA6	10.7231	0.89624	NC_000011.10:65418899-65420098	1059	1071	+	AAAAGAAAAGAAA
MA0511.2	RUNX2	10.7202	0.922472	NC_000011.10:65418899-65420098	23	31	-	TGACCACAA
MA0805.1	TBX1	10.7156	0.923898	NC_000011.10:65418899-65420098	1007	1014	-	TGGTGTGA
UN0225.1	ZNF770	10.7005	0.89346	NC_000011.10:65418899-65420098	446	457	-	TGTGGCCTCCAG
MA0753.1	ZNF740	10.6839	0.888461	NC_000011.10:65418899-65420098	269	278	-	CCACCCCCAA
UN0308.1	ESR2	10.6766	0.910762	NC_000011.10:65418899-65420098	46	57	-	CTAAGGTCACCA
MA1548.1	PLAGL2	10.6672	0.912097	NC_000011.10:65418899-65420098	491	500	+	TGGGGCCCTG
MA0003.4	TFAP2A	10.6557	0.866261	NC_000011.10:65418899-65420098	951	964	-	CCTGCCTCAGCCTC
MA1578.1	VEZF1	10.6552	0.926566	NC_000011.10:65418899-65420098	220	229	-	GCCCCCACCT
UN0323.1	ZNF425	10.6512	0.91152	NC_000011.10:65418899-65420098	365	375	-	CTCAGGGCCTG
MA0517.1	STAT1::STAT2	10.6489	0.837502	NC_000011.10:65418899-65420098	1061	1075	-	TTTCTTTCTTTTCTT
MA1566.1	TBX3	10.646	0.955735	NC_000011.10:65418899-65420098	309	318	+	GAGGCGTGAA
MA0872.1	TFAP2A(var.3)	10.6412	0.873578	NC_000011.10:65418899-65420098	49	61	+	TGACCTTAGGGCA
MA0741.1	KLF16	10.6365	0.884819	NC_000011.10:65418899-65420098	191	201	-	GCCACCCCTCC
MA0815.1	TFAP2C(var.3)	10.6254	0.883705	NC_000011.10:65418899-65420098	442	454	-	GGCCTCCAGGGCC
MA0002.1	RUNX1	10.6165	0.904417	NC_000011.10:65418899-65420098	657	667	-	CTCTGTGGTTT
MA1528.1	NFIX(var.2)	10.5988	0.859231	NC_000011.10:65418899-65420098	321	337	+	GCGGGCTCCCGGCCAGC
MA1646.1	OSR2	10.591	0.894198	NC_000011.10:65418899-65420098	601	612	-	CCACAGGAGCCC
MA0471.2	E2F6	10.5892	0.877417	NC_000011.10:65418899-65420098	979	991	+	CCAGGAGGGAGGG
MA0143.4	SOX2	10.5715	0.916471	NC_000011.10:65418899-65420098	528	538	-	GGACAATGACA
UN0116.1	DPF1	10.5566	0.870081	NC_000011.10:65418899-65420098	208	220	-	TCTCATGTGACCA
MA0003.4	TFAP2A	10.554	0.864265	NC_000011.10:65418899-65420098	381	394	-	GAGCCCTGAGGCCC
MA0813.1	TFAP2B(var.3)	10.5099	0.876467	NC_000011.10:65418899-65420098	442	454	-	GGCCTCCAGGGCC
MA1508.1	IKZF1	10.5081	0.873516	NC_000011.10:65418899-65420098	1128	1139	-	GGAACAGGAGGG
MA1567.1	TBX6	10.5076	0.928997	NC_000011.10:65418899-65420098	1006	1015	-	GTGGTGTGAT
MA0039.4	KLF4	10.4954	0.885763	NC_000011.10:65418899-65420098	218	229	-	GCCCCCACCTCT
UN0240.1	ZNF85	10.4767	0.825216	NC_000011.10:65418899-65420098	1000	1015	+	GCAGAGATCACACCAC
MA0497.1	MEF2C	10.4706	0.873835	NC_000011.10:65418899-65420098	885	899	+	AATACAAAAAAAAAA
MA0081.1	SPIB	10.4696	1	NC_000011.10:65418899-65420098	1136	1142	-	AGAGGAA
MA0748.1	YY2	10.4318	0.878564	NC_000011.10:65418899-65420098	171	181	-	TTCCCCCATTT
MA0524.1	TFAP2C	10.4304	0.895241	NC_000011.10:65418899-65420098	442	456	-	GTGGCCTCCAGGGCC
CN0002.1	LM2	10.4128	0.828402	NC_000011.10:65418899-65420098	821	840	+	ATCACTTGAGGTCAGGAGTT
MA1108.2	MXI1	10.4122	0.958595	NC_000011.10:65418899-65420098	210	219	+	GTCACATGAG
UN0240.1	ZNF85	10.4073	0.824149	NC_000011.10:65418899-65420098	1038	1053	+	AGTGAGACTCCATCAA
MA0811.1	TFAP2B	10.4012	0.905309	NC_000011.10:65418899-65420098	382	393	+	GGCCTCAGGGCT
UN0340.1	ZNF75A	10.3984	0.831065	NC_000011.10:65418899-65420098	246	263	+	TCACAGGAAGAGGCCGGT
MA0598.3	EHF	10.3878	0.844373	NC_000011.10:65418899-65420098	245	259	-	GCCTCTTCCTGTGAG
MA0524.2	TFAP2C	10.384	0.90292	NC_000011.10:65418899-65420098	382	393	+	GGCCTCAGGGCT
UN0237.1	ZNF821	10.3839	0.832526	NC_000011.10:65418899-65420098	1133	1147	-	CAGACAGAGGAACAG
MA1567.1	TBX6	10.3806	0.926267	NC_000011.10:65418899-65420098	309	318	+	GAGGCGTGAA
UN0341.1	ZNF768	10.3778	0.813113	NC_000011.10:65418899-65420098	390	405	+	GGCTCAGAAAGGGCCT
MA1600.1	ZNF684	10.377	0.803944	NC_000011.10:65418899-65420098	530	547	+	TCATTGTCCTGCCCTTGG
MA1515.1	KLF2	10.3763	0.911552	NC_000011.10:65418899-65420098	270	280	-	CCCCACCCCCA
MA1653.1	ZNF148	10.3688	0.855122	NC_000011.10:65418899-65420098	1125	1136	+	GCCCCCTCCTGT
MA0107.1	RELA	10.3663	0.871696	NC_000011.10:65418899-65420098	611	620	-	GGGATTTCCC
MA1146.1	NR1H4::RXRA	10.3604	0.826166	NC_000011.10:65418899-65420098	711	725	-	AGGGTCACTGGTCTC
MA0868.2	SOX8	10.354	0.90722	NC_000011.10:65418899-65420098	530	539	-	AGGACAATGA
UN0245.1	ZSCAN20	10.3402	0.903837	NC_000011.10:65418899-65420098	353	365	+	AGTTTCCAGACCC
UN0336.1	ZNF671	10.3351	0.860427	NC_000011.10:65418899-65420098	1011	1025	-	CTGGAGTGCAGTGGT
MA1113.1	PBX2	10.3322	0.860417	NC_000011.10:65418899-65420098	724	735	+	CTGATTGGCAAT
UN0337.1	ZNF677	10.3293	0.823951	NC_000011.10:65418899-65420098	1056	1071	+	AAAAAAAGAAAAGAAA
MA0481.1	FOXP1	10.3203	0.840348	NC_000011.10:65418899-65420098	1049	1063	+	ATCAAAAAAAAAAAG
MA0815.1	TFAP2C(var.3)	10.3183	0.879448	NC_000011.10:65418899-65420098	49	61	+	TGACCTTAGGGCA
MA0800.1	EOMES	10.3179	0.867344	NC_000011.10:65418899-65420098	1003	1015	-	GTGGTGTGATCTC
MA0081.2	SPIB	10.3159	0.819877	NC_000011.10:65418899-65420098	1130	1145	+	CTCCTGTTCCTCTGTC
MA0528.1	ZNF263	10.3144	0.842056	NC_000011.10:65418899-65420098	176	196	+	GGGGAAGCAAGGCTGGGAGGG
MA0107.1	RELA	10.3118	0.87027	NC_000011.10:65418899-65420098	611	620	+	GGGAAATCCC
MA1566.1	TBX3	10.3071	0.947263	NC_000011.10:65418899-65420098	1006	1015	-	GTGGTGTGAT
MA0753.2	ZNF740	10.3046	0.836715	NC_000011.10:65418899-65420098	188	200	-	CCACCCCTCCCAG
MA0060.1	NFYA	10.2949	0.858636	NC_000011.10:65418899-65420098	721	736	-	TATTGCCAATCAGGGT
UN0120.1	ETV7(var.2)	10.2888	0.870679	NC_000011.10:65418899-65420098	112	124	-	GTTTCCTGGAACA
MA1483.1	ELF2	10.2873	0.883737	NC_000011.10:65418899-65420098	624	635	-	TCCCAGGAAGTA
MA0498.2	MEIS1	10.2828	0.998504	NC_000011.10:65418899-65420098	527	533	-	ATGACAG
UN0231.1	ZNF787	10.2787	0.810191	NC_000011.10:65418899-65420098	1028	1042	-	TCACTCTGTTGCCCA
MA0871.2	TFEC	10.2745	0.901617	NC_000011.10:65418899-65420098	209	219	-	CTCATGTGACC
MA0150.1	NFE2L2	10.2719	0.857018	NC_000011.10:65418899-65420098	343	353	+	GTGACAGTGCA
MA0831.1	TFE3	10.2625	0.920676	NC_000011.10:65418899-65420098	210	219	-	CTCATGTGAC
UN0323.1	ZNF425	10.2483	0.902539	NC_000011.10:65418899-65420098	1088	1098	-	GTTAGGGCCCT
UN0308.1	ESR2	10.2458	0.901363	NC_000011.10:65418899-65420098	802	813	+	GGGAGGTCAAGG
UN0151.1	ZFP1	10.2441	0.819946	NC_000011.10:65418899-65420098	568	582	+	CTTTCTTACCCGGCT
UN0238.1	ZNF823	10.2419	0.867678	NC_000011.10:65418899-65420098	637	648	-	ATAGACAGACCA
MA0095.2	YY1	10.2346	0.87337	NC_000011.10:65418899-65420098	169	180	+	CAAAATGGGGGA
MA1647.1	PRDM4	10.2264	0.898784	NC_000011.10:65418899-65420098	350	360	+	TGCAGTTTCCA
MA0473.2	ELF1	10.2225	0.864682	NC_000011.10:65418899-65420098	624	635	-	TCCCAGGAAGTA
MA0671.1	NFIX	10.2198	0.986105	NC_000011.10:65418899-65420098	1113	1121	+	GTTGCCAAA
UN0196.1	ZNF479	10.2134	0.856671	NC_000011.10:65418899-65420098	817	829	+	GTGGATCACTTGA
MA1536.1	NR2C2(var.2)	10.2124	0.999707	NC_000011.10:65418899-65420098	804	811	+	GAGGTCAA
MA0105.2	NFKB1	10.2116	0.846741	NC_000011.10:65418899-65420098	611	621	+	GGGAAATCCCG
MA0038.2	GFI1	10.2028	0.897236	NC_000011.10:65418899-65420098	720	731	-	CCAATCAGGGTC
MA0692.1	TFEB	10.1973	0.907486	NC_000011.10:65418899-65420098	210	219	+	GTCACATGAG
MA0814.1	TFAP2C(var.2)	10.1951	0.91138	NC_000011.10:65418899-65420098	952	962	+	AGGCTGAGGCA
MA0872.1	TFAP2A(var.3)	10.1941	0.86671	NC_000011.10:65418899-65420098	442	454	-	GGCCTCCAGGGCC
MA0806.1	TBX4	10.1792	0.929963	NC_000011.10:65418899-65420098	310	317	+	AGGCGTGA
MA1152.1	SOX15	10.174	0.926544	NC_000011.10:65418899-65420098	885	894	-	TTTTTGTATT
MA1514.1	KLF17	10.1671	0.844015	NC_000011.10:65418899-65420098	36	50	-	CACCACTCAGCCAGC
MA0060.1	NFYA	10.163	0.856115	NC_000011.10:65418899-65420098	907	922	+	ATTAGCCAATGTGGTG
UN0174.1	ZNF284	10.1569	0.859988	NC_000011.10:65418899-65420098	752	763	+	TTGGAGACAGGG
UN0174.1	ZNF284	10.1569	0.859988	NC_000011.10:65418899-65420098	1080	1091	+	TTGGAGACAGGG
MA0475.1	FLI1	10.1561	0.894401	NC_000011.10:65418899-65420098	289	299	-	GCAGGAAACAC
UN0333.1	ZNF548	10.1272	0.898674	NC_000011.10:65418899-65420098	494	503	+	GGCCCTGCAC
MA0813.1	TFAP2B(var.3)	10.1271	0.870765	NC_000011.10:65418899-65420098	49	61	-	TGCCCTAAGGTCA
UN0323.1	ZNF425	10.1126	0.899515	NC_000011.10:65418899-65420098	1188	1198	-	TGAAGGGCCCG
UN0323.1	ZNF425	10.1055	0.899357	NC_000011.10:65418899-65420098	1185	1195	+	GGGCGGGCCCT
MA1491.1	GLI3	10.089	0.863471	NC_000011.10:65418899-65420098	796	810	-	TGACCTCCCAAAGTG
UN0334.1	ZNF549	10.0868	0.869155	NC_000011.10:65418899-65420098	329	340	-	TGTGCTGGCCGG
MA1536.1	NR2C2(var.2)	10.0808	0.997305	NC_000011.10:65418899-65420098	48	55	-	AAGGTCAC
MA0039.4	KLF4	10.074	0.877208	NC_000011.10:65418899-65420098	486	497	-	GGCCCCAGCCCT
MA1642.1	NEUROG2(var.2)	10.0726	0.894701	NC_000011.10:65418899-65420098	1104	1116	+	AATCCAGATGTTG
MA0820.1	FIGLA	10.071	0.916768	NC_000011.10:65418899-65420098	812	821	-	TCCACCTGCC
MA1569.1	TFAP2E	10.0657	0.935982	NC_000011.10:65418899-65420098	382	392	+	GGCCTCAGGGC
MA0471.2	E2F6	10.0566	0.867596	NC_000011.10:65418899-65420098	956	968	+	TGAGGCAGGAAAA
MA0516.1	SP2	10.0522	0.860452	NC_000011.10:65418899-65420098	220	234	-	GCTCTGCCCCCACCT
MA1569.1	TFAP2E	10.0481	0.935747	NC_000011.10:65418899-65420098	382	392	-	GCCCTGAGGCC
UN0177.1	ZNF32	10.0464	0.846782	NC_000011.10:65418899-65420098	118	132	+	AGGAAACACTACACT
MA0499.2	MYOD1	10.0387	0.874762	NC_000011.10:65418899-65420098	755	767	-	TGGCCCCTGTCTC
MA1152.1	SOX15	10.0382	0.923496	NC_000011.10:65418899-65420098	530	539	+	TCATTGTCCT
MA1633.1	BACH1	10.0365	0.843427	NC_000011.10:65418899-65420098	952	964	-	CCTGCCTCAGCCT
MA0753.2	ZNF740	10.0314	0.832404	NC_000011.10:65418899-65420098	269	281	-	GCCCCACCCCCAA
UN0334.1	ZNF549	10.029	0.867932	NC_000011.10:65418899-65420098	1027	1038	-	TCTGTTGCCCAG
UN0325.1	ZNF45	10.0146	0.818997	NC_000011.10:65418899-65420098	618	635	-	TCCCAGGAAGTACCCGGG
MA0079.2	SP1	10.0126	0.883455	NC_000011.10:65418899-65420098	188	197	-	CCCCTCCCAG
MA0592.3	ESRRA	9.99418	0.851321	NC_000011.10:65418899-65420098	717	729	-	AATCAGGGTCACT
MA0079.2	SP1	9.98948	0.882873	NC_000011.10:65418899-65420098	485	494	-	CCCAGCCCTC
MA1105.1	GRHL2	9.97822	0.835338	NC_000011.10:65418899-65420098	631	645	-	GACAGACCAGTCCCA
MA0002.1	RUNX1	9.96924	0.887652	NC_000011.10:65418899-65420098	856	866	+	CAATGTGGTAA
MA0481.1	FOXP1	9.96803	0.834576	NC_000011.10:65418899-65420098	887	901	+	TACAAAAAAAAAAAA
MA0684.2	RUNX3	9.96483	0.890232	NC_000011.10:65418899-65420098	21	32	-	CTGACCACAACT
MA0811.1	TFAP2B	9.96158	0.898337	NC_000011.10:65418899-65420098	50	61	+	GACCTTAGGGCA
MA0499.2	MYOD1	9.9595	0.873293	NC_000011.10:65418899-65420098	810	822	-	ATCCACCTGCCTT
MA0079.2	SP1	9.95807	0.882082	NC_000011.10:65418899-65420098	422	431	-	CCCCGCTCAC
UN0311.1	ZBTB2	9.95445	0.80339	NC_000011.10:65418899-65420098	820	836	+	GATCACTTGAGGTCAGG
MA0498.2	MEIS1	9.94789	0.991412	NC_000011.10:65418899-65420098	131	137	-	CTGACAG
UN0120.1	ETV7(var.2)	9.94408	0.866203	NC_000011.10:65418899-65420098	112	124	+	TGTTCCAGGAAAC
UN0125.1	HSF5	9.93673	0.81078	NC_000011.10:65418899-65420098	483	509	-	GAGAATGTGCAGGGCCCCAGCCCTCCA
MA0473.1	ELF1	9.92344	0.883163	NC_000011.10:65418899-65420098	245	257	+	CTCACAGGAAGAG
MA0510.1	RFX5	9.89778	0.887026	NC_000011.10:65418899-65420098	22	36	-	CCTCCTGACCACAAC
UN0321.1	ZNF331	9.89778	0.823146	NC_000011.10:65418899-65420098	492	505	-	ATGTGCAGGGCCCC
MA1148.1	PPARA::RXRA	9.89492	0.801243	NC_000011.10:65418899-65420098	98	115	+	AACTAGGTGAAGAGTGTT
MA0640.1	ELF3	9.88848	0.84648	NC_000011.10:65418899-65420098	623	635	-	TCCCAGGAAGTAC
MA1110.1	NR1H4	9.88614	0.868168	NC_000011.10:65418899-65420098	715	725	+	CCAGTGACCCT
MA0154.2	EBF1	9.88609	0.920209	NC_000011.10:65418899-65420098	416	426	-	CTCACCAGAGA
MA0481.1	FOXP1	9.8803	0.833138	NC_000011.10:65418899-65420098	886	900	+	ATACAAAAAAAAAAA
MA0481.1	FOXP1	9.87955	0.833126	NC_000011.10:65418899-65420098	1048	1062	+	CATCAAAAAAAAAAA
MA1117.1	RELB	9.87696	0.879169	NC_000011.10:65418899-65420098	609	619	-	GGATTTCCCAC
UN0245.1	ZSCAN20	9.87093	0.894385	NC_000011.10:65418899-65420098	1102	1114	+	GGAATCCAGATGT
MA1515.1	KLF2	9.86899	0.901585	NC_000011.10:65418899-65420098	189	199	-	CACCCCTCCCA
MA0642.1	EN2	9.86374	0.939137	NC_000011.10:65418899-65420098	723	732	-	GCCAATCAGG
UN0175.1	ZNF296	9.85872	0.904315	NC_000011.10:65418899-65420098	23	33	+	TTGTGGTCAGG
MA0003.2	TFAP2A	9.84043	0.854029	NC_000011.10:65418899-65420098	381	395	-	TGAGCCCTGAGGCCC
MA0799.1	RFX4	9.83589	0.859195	NC_000011.10:65418899-65420098	1112	1127	+	TGTTGCCAAAGCAGCC
MA0765.2	ETV5	9.83355	0.888199	NC_000011.10:65418899-65420098	77	87	-	CCACTTCCACT
CN0039.1	LM39	9.83177	0.808815	NC_000011.10:65418899-65420098	1140	1157	+	TCTGTCTGCCTGGGAAGA
MA0806.1	TBX4	9.83066	0.922935	NC_000011.10:65418899-65420098	1007	1014	-	TGGTGTGA
MA1515.1	KLF2	9.82666	0.900753	NC_000011.10:65418899-65420098	1184	1194	-	GGGCCCGCCCT
MA0508.1	PRDM1	9.82134	0.836347	NC_000011.10:65418899-65420098	1065	1079	+	AAAGAAAGAAAGGGC
MA0502.1	NFYB	9.81994	0.870698	NC_000011.10:65418899-65420098	905	919	+	AAATTAGCCAATGTG
MA0511.1	RUNX2	9.81943	0.85144	NC_000011.10:65418899-65420098	449	463	-	TGGAGCTGTGGCCTC
MA0775.1	MEIS3	9.81167	0.946325	NC_000011.10:65418899-65420098	526	533	-	ATGACAGT
MA0807.1	TBX5	9.80443	0.921169	NC_000011.10:65418899-65420098	1007	1014	-	TGGTGTGA
MA1536.1	NR2C2(var.2)	9.79646	0.992112	NC_000011.10:65418899-65420098	718	725	-	AGGGTCAC
MA0497.1	MEF2C	9.79069	0.864649	NC_000011.10:65418899-65420098	431	445	+	GAGCCCAAAATGGCC
MA0747.1	SP8	9.79059	0.860761	NC_000011.10:65418899-65420098	268	279	-	CCCACCCCCAAC
MA0501.1	MAF::NFE2	9.78206	0.827179	NC_000011.10:65418899-65420098	343	357	+	GTGACAGTGCAGTTT
MA0815.1	TFAP2C(var.3)	9.77742	0.871952	NC_000011.10:65418899-65420098	49	61	-	TGCCCTAAGGTCA
MA0018.2	CREB1	9.77186	0.934202	NC_000011.10:65418899-65420098	827	834	+	TGAGGTCA
MA0753.2	ZNF740	9.77178	0.828305	NC_000011.10:65418899-65420098	3	15	-	GCGCCGCCCCAAC
MA0746.1	SP3	9.77013	0.880877	NC_000011.10:65418899-65420098	191	201	-	GCCACCCCTCC
MA0872.1	TFAP2A(var.3)	9.76896	0.860181	NC_000011.10:65418899-65420098	49	61	-	TGCCCTAAGGTCA
CN0010.1	LM10	9.76772	0.821006	NC_000011.10:65418899-65420098	1111	1128	+	ATGTTGCCAAAGCAGCCC
MA0871.1	TFEC	9.76565	0.903008	NC_000011.10:65418899-65420098	210	219	-	CTCATGTGAC
MA1536.1	NR2C2(var.2)	9.75696	0.99139	NC_000011.10:65418899-65420098	828	835	+	GAGGTCAG
MA0673.1	NKX2-8	9.75631	0.946957	NC_000011.10:65418899-65420098	1017	1025	+	GCACTCCAG
MA0775.1	MEIS3	9.75082	0.944977	NC_000011.10:65418899-65420098	343	350	+	GTGACAGT
MA0502.1	NFYB	9.74342	0.869705	NC_000011.10:65418899-65420098	724	738	-	GCTATTGCCAATCAG
MA0079.2	SP1	9.73994	0.876589	NC_000011.10:65418899-65420098	224	233	-	CTCTGCCCCC
MA0079.4	SP1	9.73952	0.883008	NC_000011.10:65418899-65420098	270	284	-	TGGGCCCCACCCCCA
UN0208.1	ZNF597	9.73138	0.863348	NC_000011.10:65418899-65420098	168	181	-	TTCCCCCATTTTGA
MA0671.1	NFIX	9.7312	0.974603	NC_000011.10:65418899-65420098	727	735	-	ATTGCCAAT
MA0472.2	EGR2	9.72095	0.866252	NC_000011.10:65418899-65420098	1170	1180	+	CCACCCACACA
MA0107.1	RELA	9.71343	0.854611	NC_000011.10:65418899-65420098	963	972	-	GTGATTTTCC
MA0528.1	ZNF263	9.70698	0.836702	NC_000011.10:65418899-65420098	570	590	-	GGAGCAGAAGCCGGGTAAGAA
MA0161.1	NFIC	9.69742	1	NC_000011.10:65418899-65420098	1115	1120	-	TTGGCA
MA0161.1	NFIC	9.69742	1	NC_000011.10:65418899-65420098	728	733	+	TTGGCA
MA0830.2	TCF4	9.69621	0.867848	NC_000011.10:65418899-65420098	762	774	-	CCGCGCCTGGCCC
MA1146.1	NR1H4::RXRA	9.6953	0.815755	NC_000011.10:65418899-65420098	711	725	+	GAGACCAGTGACCCT
MA0524.1	TFAP2C	9.68276	0.885858	NC_000011.10:65418899-65420098	381	395	-	TGAGCCCTGAGGCCC
UN0336.1	ZNF671	9.66588	0.847875	NC_000011.10:65418899-65420098	477	491	+	GGAGAATGGAGGGCT
UN0323.1	ZNF425	9.65776	0.889376	NC_000011.10:65418899-65420098	396	406	+	GAAAGGGCCTA
MA0103.2	ZEB1	9.65483	0.909324	NC_000011.10:65418899-65420098	814	822	-	ATCCACCTG
MA1107.1	KLF9	9.64941	0.840316	NC_000011.10:65418899-65420098	1168	1180	+	GGCCACCCACACA
MA0508.3	PRDM1	9.63277	0.880872	NC_000011.10:65418899-65420098	1064	1074	-	TTCTTTCTTTT
MA0114.2	HNF4A	9.63224	0.863085	NC_000011.10:65418899-65420098	996	1010	-	GTGATCTCTGCTCAC
UN0326.1	ZNF467	9.63053	0.816065	NC_000011.10:65418899-65420098	981	995	-	TGCACCCTCCCTCCT
MA0746.1	SP3	9.6298	0.878113	NC_000011.10:65418899-65420098	269	279	-	CCCACCCCCAA
MA1540.1	NR5A1	9.62398	0.893255	NC_000011.10:65418899-65420098	538	548	-	ACCAAGGGCAG
MA0516.1	SP2	9.61788	0.854559	NC_000011.10:65418899-65420098	313	327	-	AGCCCGCCTTTCACG
UN0225.1	ZNF770	9.6165	0.874523	NC_000011.10:65418899-65420098	30	41	-	GCCAGCCTCCTG
MA0690.1	TBX21	9.61088	0.871331	NC_000011.10:65418899-65420098	1006	1015	-	GTGGTGTGAT
MA0003.3	TFAP2A	9.60833	0.905841	NC_000011.10:65418899-65420098	952	962	+	AGGCTGAGGCA
MA0007.2	AR	9.59757	0.871441	NC_000011.10:65418899-65420098	334	348	+	CAGCACACAGTGACA
MA1548.1	PLAGL2	9.59465	0.891126	NC_000011.10:65418899-65420098	276	285	+	TGGGGCCCAG
MA1472.1	BHLHA15(var.2)	9.58575	0.914868	NC_000011.10:65418899-65420098	1106	1115	-	AACATCTGGA
MA0091.1	TAL1::TCF3	9.58228	0.8537	NC_000011.10:65418899-65420098	142	153	-	CTAACATCTCTT
MA0803.1	TBX15	9.57472	0.900284	NC_000011.10:65418899-65420098	310	317	+	AGGCGTGA
MA1581.1	ZBTB6	9.57372	0.854702	NC_000011.10:65418899-65420098	322	334	-	GGCCGGGAGCCCG
MA1562.1	SOX14	9.55744	0.854803	NC_000011.10:65418899-65420098	531	540	-	CAGGACAATG
MA1112.2	NR4A1	9.54861	0.881521	NC_000011.10:65418899-65420098	47	58	-	CCTAAGGTCACC
MA0471.2	E2F6	9.54409	0.858144	NC_000011.10:65418899-65420098	308	320	+	CGAGGCGTGAAAG
MA0136.2	ELF5	9.54354	0.891757	NC_000011.10:65418899-65420098	115	125	+	TCCAGGAAACA
MA1111.1	NR2F2	9.52403	0.87947	NC_000011.10:65418899-65420098	826	836	+	TTGAGGTCAGG
MA1107.1	KLF9	9.52146	0.838132	NC_000011.10:65418899-65420098	268	280	-	CCCCACCCCCAAC
MA0043.2	HLF	9.51983	0.899695	NC_000011.10:65418899-65420098	919	930	-	GCTTACACCACC
MA0062.3	GABPA	9.51351	0.829444	NC_000011.10:65418899-65420098	75	88	-	TCCACTTCCACTGC
MA1650.1	ZBTB14	9.50652	0.856239	NC_000011.10:65418899-65420098	420	431	-	CCCCGCTCACCA
MA0081.1	SPIB	9.50433	0.967024	NC_000011.10:65418899-65420098	248	254	+	ACAGGAA
MA0105.1	NFKB1	9.49945	0.865609	NC_000011.10:65418899-65420098	612	621	-	CGGGATTTCC
MA0516.1	SP2	9.49893	0.852945	NC_000011.10:65418899-65420098	214	228	-	CCCCCACCTCTCATG
MA1472.1	BHLHA15(var.2)	9.49644	0.913045	NC_000011.10:65418899-65420098	1106	1115	+	TCCAGATGTT
MA0003.2	TFAP2A	9.4962	0.849	NC_000011.10:65418899-65420098	63	77	-	TGCTCCTTCAGGCCT
MA0152.1	NFATC2	9.49015	0.931047	NC_000011.10:65418899-65420098	962	968	-	TTTTCCT
MA1104.2	GATA6	9.48966	0.853638	NC_000011.10:65418899-65420098	1060	1072	-	CTTTCTTTTCTTT
MA0079.2	SP1	9.48906	0.870271	NC_000011.10:65418899-65420098	982	991	-	CCCTCCCTCC
UN0248.1	ZSCAN5A	9.48221	0.81864	NC_000011.10:65418899-65420098	796	813	-	CCTTGACCTCCCAAAGTG
MA1554.1	RFX7	9.47515	0.925042	NC_000011.10:65418899-65420098	1112	1120	+	TGTTGCCAA
MA0017.2	NR2F1	9.47473	0.873776	NC_000011.10:65418899-65420098	802	814	+	GGGAGGTCAAGGC
UN0318.1	ZNF189	9.46017	0.840195	NC_000011.10:65418899-65420098	580	592	+	GCTTCTGCTCCCC
MA0689.1	TBX20	9.45512	0.852422	NC_000011.10:65418899-65420098	309	319	+	GAGGCGTGAAA
MA1540.1	NR5A1	9.45498	0.889841	NC_000011.10:65418899-65420098	718	728	-	ATCAGGGTCAC
MA0528.2	ZNF263	9.44911	0.853278	NC_000011.10:65418899-65420098	583	594	-	AAGGGGAGCAGA
UN0242.1	ZNF93	9.44073	0.801858	NC_000011.10:65418899-65420098	576	591	-	GGGAGCAGAAGCCGGG
MA0090.3	TEAD1	9.43921	0.854218	NC_000011.10:65418899-65420098	1098	1110	-	CTGGATTCCAGGG
MA0003.1	TFAP2A	9.43892	0.968905	NC_000011.10:65418899-65420098	383	391	+	GCCTCAGGG
MA0805.1	TBX1	9.42646	0.901269	NC_000011.10:65418899-65420098	310	317	+	AGGCGTGA
MA1564.1	SP9	9.42439	0.860578	NC_000011.10:65418899-65420098	268	279	-	CCCACCCCCAAC
MA0625.1	NFATC3	9.42394	0.898428	NC_000011.10:65418899-65420098	353	362	+	AGTTTCCAGA
MA0663.1	MLX	9.4172	0.859061	NC_000011.10:65418899-65420098	968	977	-	TTCAAGTGAT
UN0218.1	ZNF750	9.4097	0.860281	NC_000011.10:65418899-65420098	952	964	-	CCTGCCTCAGCCT
MA0482.2	GATA4	9.40079	0.860688	NC_000011.10:65418899-65420098	1060	1071	-	TTTCTTTTCTTT
MA0141.3	ESRRB	9.3993	0.861729	NC_000011.10:65418899-65420098	717	727	-	TCAGGGTCACT
MA0154.2	EBF1	9.39657	0.914642	NC_000011.10:65418899-65420098	977	987	-	CCCTCCTGGGT
MA0747.1	SP8	9.39242	0.853362	NC_000011.10:65418899-65420098	187	198	-	ACCCCTCCCAGC
MA0814.2	TFAP2C(var.2)	9.39109	0.843804	NC_000011.10:65418899-65420098	381	394	+	GGGCCTCAGGGCTC
MA0524.2	TFAP2C	9.38615	0.886705	NC_000011.10:65418899-65420098	50	61	+	GACCTTAGGGCA
MA0810.1	TFAP2A(var.2)	9.38317	0.898593	NC_000011.10:65418899-65420098	382	393	+	GGCCTCAGGGCT
MA0003.4	TFAP2A	9.38303	0.841277	NC_000011.10:65418899-65420098	63	76	-	GCTCCTTCAGGCCT
MA1100.2	ASCL1	9.37932	0.910395	NC_000011.10:65418899-65420098	812	821	+	GGCAGGTGGA
MA1508.1	IKZF1	9.37807	0.850638	NC_000011.10:65418899-65420098	957	968	+	GAGGCAGGAAAA
UN0228.1	ZNF781	9.37752	0.846002	NC_000011.10:65418899-65420098	1030	1041	+	GGCAACAGAGTG
MA1581.1	ZBTB6	9.36377	0.850633	NC_000011.10:65418899-65420098	969	981	+	TCACTTGAACCCA
MA0258.1	ESR2	9.35782	0.811837	NC_000011.10:65418899-65420098	334	351	-	CACTGTCACTGTGTGCTG
MA0502.2	NFYB	9.35705	0.849634	NC_000011.10:65418899-65420098	724	735	+	CTGATTGGCAAT
MA1113.1	PBX2	9.34813	0.840501	NC_000011.10:65418899-65420098	339	350	+	CACAGTGACAGT
UN0325.1	ZNF45	9.34599	0.808832	NC_000011.10:65418899-65420098	246	263	+	TCACAGGAAGAGGCCGGT
UN0228.1	ZNF781	9.3295	0.845254	NC_000011.10:65418899-65420098	1137	1148	-	GCAGACAGAGGA
MA0003.1	TFAP2A	9.32345	0.965137	NC_000011.10:65418899-65420098	384	392	-	GCCCTGAGG
MA0746.1	SP3	9.3197	0.872006	NC_000011.10:65418899-65420098	218	228	-	CCCCCACCTCT
MA0597.1	THAP1	9.31923	0.952847	NC_000011.10:65418899-65420098	54	62	-	CTGCCCTAA
MA1520.1	MAF	9.31682	0.812974	NC_000011.10:65418899-65420098	1111	1125	-	CTGCTTTGGCAACAT
MA0060.1	NFYA	9.3158	0.839932	NC_000011.10:65418899-65420098	850	865	+	CCTGGCCAATGTGGTA
MA0600.2	RFX2	9.31084	0.850393	NC_000011.10:65418899-65420098	1112	1127	-	GGCTGCTTTGGCAACA
MA0003.1	TFAP2A	9.30584	0.964562	NC_000011.10:65418899-65420098	368	376	+	GCCCTGAGC
MA0484.1	HNF4G	9.30517	0.869174	NC_000011.10:65418899-65420098	995	1009	+	AGTGAGCAGAGATCA
MA0528.1	ZNF263	9.29119	0.833038	NC_000011.10:65418899-65420098	159	179	+	AGAGGAGCCTCAAAATGGGGG
MA1540.1	NR5A1	9.28029	0.886312	NC_000011.10:65418899-65420098	48	58	-	CCTAAGGTCAC
MA0524.2	TFAP2C	9.27985	0.884977	NC_000011.10:65418899-65420098	50	61	-	TGCCCTAAGGTC
MA0509.2	RFX1	9.27676	0.833408	NC_000011.10:65418899-65420098	1024	1037	-	CTGTTGCCCAGGCT
MA1150.1	RORB	9.27291	0.878044	NC_000011.10:65418899-65420098	718	728	-	ATCAGGGTCAC
MA0160.1	NR4A2	9.26919	0.916745	NC_000011.10:65418899-65420098	804	811	+	GAGGTCAA
MA1115.1	POU5F1	9.26916	0.872375	NC_000011.10:65418899-65420098	884	894	+	AAATACAAAAA
MA0798.2	RFX3	9.26328	0.824984	NC_000011.10:65418899-65420098	1024	1037	-	CTGTTGCCCAGGCT
MA0504.1	NR2C2	9.26326	0.83779	NC_000011.10:65418899-65420098	827	841	+	TGAGGTCAGGAGTTG
MA1122.1	TFDP1	9.25936	0.870136	NC_000011.10:65418899-65420098	424	434	+	GAGCGGGGAGC
MA1535.1	NR2C1	9.25803	0.949701	NC_000011.10:65418899-65420098	668	676	-	CCAGGTCAG
MA1548.1	PLAGL2	9.25666	0.884517	NC_000011.10:65418899-65420098	759	768	-	CTGGCCCCTG
UN0334.1	ZNF549	9.24921	0.85145	NC_000011.10:65418899-65420098	534	545	+	TGTCCTGCCCTT
MA0018.4	CREB1	9.24683	0.852365	NC_000011.10:65418899-65420098	824	836	+	ACTTGAGGTCAGG
MA1521.1	MAFA	9.24667	0.817555	NC_000011.10:65418899-65420098	952	966	+	AGGCTGAGGCAGGAA
MA0002.1	RUNX1	9.24002	0.868765	NC_000011.10:65418899-65420098	21	31	+	AGTTGTGGTCA
MA0007.2	AR	9.23913	0.866619	NC_000011.10:65418899-65420098	680	694	+	CAGAACAAGATGTGG
UN0225.1	ZNF770	9.23901	0.867928	NC_000011.10:65418899-65420098	404	415	+	CTAGGCCTCAGA
MA0740.1	KLF14	9.23006	0.844392	NC_000011.10:65418899-65420098	269	282	-	GGCCCCACCCCCAA
MA0719.1	RHOXF1	9.22206	0.982037	NC_000011.10:65418899-65420098	818	825	-	GTGATCCA
MA1525.1	NFATC4	9.2085	0.904075	NC_000011.10:65418899-65420098	353	362	-	TCTGGAAACT
MA0079.3	SP1	9.20163	0.896908	NC_000011.10:65418899-65420098	1183	1193	-	GGCCCGCCCTG
MA1579.1	ZBTB26	9.20158	0.860267	NC_000011.10:65418899-65420098	354	368	+	GTTTCCAGACCCAGG
MA0829.2	SREBF1(var.2)	9.19853	0.842868	NC_000011.10:65418899-65420098	819	832	+	GGATCACTTGAGGT
UN0199.1	ZNF518A	9.19388	0.882964	NC_000011.10:65418899-65420098	1050	1059	+	TCAAAAAAAA
MA0753.1	ZNF740	9.19298	0.860978	NC_000011.10:65418899-65420098	268	277	-	CACCCCCAAC
MA0807.1	TBX5	9.1902	0.905297	NC_000011.10:65418899-65420098	310	317	+	AGGCGTGA
MA0914.1	ISL2	9.18846	0.926546	NC_000011.10:65418899-65420098	795	802	+	GCACTTTG
MA0810.1	TFAP2A(var.2)	9.1841	0.895504	NC_000011.10:65418899-65420098	50	61	-	TGCCCTAAGGTC
MA1523.1	MSANTD3	9.1828	0.882015	NC_000011.10:65418899-65420098	1015	1024	+	CTGCACTCCA
MA0060.3	NFYA	9.17881	0.870223	NC_000011.10:65418899-65420098	40	50	-	CACCACTCAGC
UN0199.1	ZNF518A	9.17803	0.882771	NC_000011.10:65418899-65420098	900	909	+	AAAAAAAATT
MA0079.1	SP1	9.1718	0.90679	NC_000011.10:65418899-65420098	983	992	+	GAGGGAGGGT
UN0225.1	ZNF770	9.1634	0.866607	NC_000011.10:65418899-65420098	239	250	+	CGGAGCCTCACA
UN0160.1	ZNF101	9.15886	0.843374	NC_000011.10:65418899-65420098	601	612	-	CCACAGGAGCCC
UN0199.1	ZNF518A	9.15261	0.882462	NC_000011.10:65418899-65420098	1055	1064	+	AAAAAAAAGA
MA0057.1	MZF1(var.2)	9.14525	0.910369	NC_000011.10:65418899-65420098	191	200	+	GGAGGGGTGG
MA0098.3	ETS1	9.13731	0.887222	NC_000011.10:65418899-65420098	624	633	-	CCAGGAAGTA
MA1646.1	OSR2	9.13545	0.859958	NC_000011.10:65418899-65420098	283	294	-	AAACACAAGCTG
MA1513.1	KLF15	9.1349	0.873881	NC_000011.10:65418899-65420098	271	281	-	GCCCCACCCCC
MA0814.1	TFAP2C(var.2)	9.12843	0.894273	NC_000011.10:65418899-65420098	952	962	-	TGCCTCAGCCT
MA0079.3	SP1	9.11965	0.895876	NC_000011.10:65418899-65420098	224	234	-	GCTCTGCCCCC
MA0027.2	EN1	9.1131	0.9396	NC_000011.10:65418899-65420098	724	731	-	CCAATCAG
MA0831.1	TFE3	9.10804	0.898776	NC_000011.10:65418899-65420098	210	219	+	GTCACATGAG
UN0225.1	ZNF770	9.09916	0.865485	NC_000011.10:65418899-65420098	252	263	-	ACCGGCCTCTTC
MA0875.1	BARX1	9.09559	0.954675	NC_000011.10:65418899-65420098	786	793	-	GCGATTAC
MA1581.1	ZBTB6	9.08956	0.845317	NC_000011.10:65418899-65420098	443	455	+	GCCCTGGAGGCCA
MA0876.1	BSX	9.08903	0.958884	NC_000011.10:65418899-65420098	786	793	-	GCGATTAC
MA1508.1	IKZF1	9.08411	0.844686	NC_000011.10:65418899-65420098	1134	1145	-	GACAGAGGAACA
MA1100.1	ASCL1	9.08045	0.85419	NC_000011.10:65418899-65420098	810	822	+	AAGGCAGGTGGAT
MA0079.3	SP1	9.07849	0.895359	NC_000011.10:65418899-65420098	188	198	-	ACCCCTCCCAG
UN0157.1	ZIM3	9.07812	0.828809	NC_000011.10:65418899-65420098	1061	1075	+	AAGAAAAGAAAGAAA
MA1565.1	TBX18	9.07529	0.836529	NC_000011.10:65418899-65420098	1005	1016	-	AGTGGTGTGATC
MA1632.1	ATF2	9.06714	0.860725	NC_000011.10:65418899-65420098	824	836	+	ACTTGAGGTCAGG
MA1656.1	ZNF449	9.06178	0.829628	NC_000011.10:65418899-65420098	688	701	-	TGGAGCCCCACATC
MA0003.1	TFAP2A	9.05385	0.956339	NC_000011.10:65418899-65420098	52	60	-	GCCCTAAGG
MA0697.1	ZIC3	9.05369	0.804219	NC_000011.10:65418899-65420098	1124	1138	+	AGCCCCCTCCTGTTC
UN0209.1	ZNF610	9.05203	0.819634	NC_000011.10:65418899-65420098	420	433	-	CTCCCCGCTCACCA
MA1517.1	KLF6	9.05183	0.884371	NC_000011.10:65418899-65420098	1184	1194	-	GGGCCCGCCCT
MA1548.1	PLAGL2	9.04878	0.880452	NC_000011.10:65418899-65420098	276	285	-	CTGGGCCCCA
UN0328.1	ZNF479	9.04379	0.827341	NC_000011.10:65418899-65420098	817	829	+	GTGGATCACTTGA
MA1564.1	SP9	9.04113	0.853829	NC_000011.10:65418899-65420098	187	198	-	ACCCCTCCCAGC
MA0003.1	TFAP2A	9.04034	0.955898	NC_000011.10:65418899-65420098	325	333	-	GCCGGGAGC
MA0003.1	TFAP2A	9.04034	0.955898	NC_000011.10:65418899-65420098	696	704	-	GCCTGGAGC
MA0782.2	PKNOX1	9.03572	0.814846	NC_000011.10:65418899-65420098	338	352	+	ACACAGTGACAGTGC
MA0803.1	TBX15	9.03332	0.890827	NC_000011.10:65418899-65420098	1007	1014	-	TGGTGTGA
MA0018.3	CREB1	9.02986	0.848766	NC_000011.10:65418899-65420098	825	836	+	CTTGAGGTCAGG
MA0018.3	CREB1	9.02986	0.848766	NC_000011.10:65418899-65420098	825	836	-	CCTGACCTCAAG
MA1513.1	KLF15	9.0273	0.872328	NC_000011.10:65418899-65420098	5	15	-	GCGCCGCCCCA
MA1578.1	VEZF1	9.01626	0.892819	NC_000011.10:65418899-65420098	1125	1134	+	GCCCCCTCCT
MA0759.1	ELK3	9.01193	0.870624	NC_000011.10:65418899-65420098	624	633	-	CCAGGAAGTA
MA0592.3	ESRRA	9.01079	0.833631	NC_000011.10:65418899-65420098	537	549	-	TACCAAGGGCAGG
UN0218.1	ZNF750	9.00095	0.851659	NC_000011.10:65418899-65420098	382	394	-	GAGCCCTGAGGCC
MA0498.2	MEIS1	9.00065	0.971353	NC_000011.10:65418899-65420098	343	349	+	GTGACAG
MA1542.1	OSR1	8.99156	0.893034	NC_000011.10:65418899-65420098	511	520	-	TACTACTGCT
MA0673.1	NKX2-8	8.99089	0.933117	NC_000011.10:65418899-65420098	969	977	+	TCACTTGAA
MA0811.1	TFAP2B	8.99064	0.882939	NC_000011.10:65418899-65420098	50	61	-	TGCCCTAAGGTC
MA0753.2	ZNF740	8.98948	0.815955	NC_000011.10:65418899-65420098	271	283	-	GGGCCCCACCCCC
MA0746.1	SP3	8.98763	0.865467	NC_000011.10:65418899-65420098	188	198	-	ACCCCTCCCAG
MA0764.1	ETV4	8.9832	0.881054	NC_000011.10:65418899-65420098	624	633	-	CCAGGAAGTA
MA0809.2	TEAD4	8.98242	0.860408	NC_000011.10:65418899-65420098	1099	1110	-	CTGGATTCCAGG
UN0340.1	ZNF75A	8.98071	0.809247	NC_000011.10:65418899-65420098	75	92	+	GCAGTGGAAGTGGACTAG
MA1520.1	MAF	8.97747	0.807613	NC_000011.10:65418899-65420098	1111	1125	+	ATGTTGCCAAAGCAG
MA1101.1	BACH2	8.97628	0.813476	NC_000011.10:65418899-65420098	951	964	-	CCTGCCTCAGCCTC
MA0091.1	TAL1::TCF3	8.97511	0.840437	NC_000011.10:65418899-65420098	1104	1115	+	AATCCAGATGTT
MA0028.1	ELK1	8.97406	0.910467	NC_000011.10:65418899-65420098	551	560	+	AAGCCTGAAG
MA0839.1	CREB3L1	8.9732	0.804435	NC_000011.10:65418899-65420098	666	679	-	AAGCCAGGTCAGCT
MA1601.1	ZNF75D	8.96783	0.874328	NC_000011.10:65418899-65420098	858	867	+	ATGTGGTAAA
UN0199.1	ZNF518A	8.96124	0.880135	NC_000011.10:65418899-65420098	889	898	+	CAAAAAAAAA
UN0199.1	ZNF518A	8.96124	0.880135	NC_000011.10:65418899-65420098	1051	1060	+	CAAAAAAAAA
MA1151.1	RORC	8.95248	0.874144	NC_000011.10:65418899-65420098	719	730	-	CAATCAGGGTCA
UN0312.1	ZBTB42	8.94579	0.859875	NC_000011.10:65418899-65420098	684	695	+	ACAAGATGTGGG
MA0600.2	RFX2	8.94075	0.847081	NC_000011.10:65418899-65420098	1112	1127	+	TGTTGCCAAAGCAGCC
UN0315.1	ZNF141	8.93877	0.826929	NC_000011.10:65418899-65420098	1185	1196	+	GGGCGGGCCCTT
MA0076.2	ELK4	8.93288	0.879751	NC_000011.10:65418899-65420098	289	299	+	GTGTTTCCTGC
MA0767.1	GCM2	8.92944	0.873687	NC_000011.10:65418899-65420098	1171	1180	-	TGTGTGGGTG
MA0747.1	SP8	8.92897	0.844749	NC_000011.10:65418899-65420098	1169	1180	+	GCCACCCACACA
MA0062.3	GABPA	8.92507	0.818017	NC_000011.10:65418899-65420098	1125	1138	+	GCCCCCTCCTGTTC
MA0130.1	ZNF354C	8.91578	1	NC_000011.10:65418899-65420098	817	822	-	ATCCAC
UN0123.1	FOXR2	8.91534	0.818606	NC_000011.10:65418899-65420098	882	898	+	AAAAATACAAAAAAAAA
MA1650.1	ZBTB14	8.90353	0.845277	NC_000011.10:65418899-65420098	303	314	-	CGCCTCGCAGCC
MA0071.1	RORA	8.90167	0.849163	NC_000011.10:65418899-65420098	825	834	+	CTTGAGGTCA
MA1111.1	NR2F2	8.89962	0.865971	NC_000011.10:65418899-65420098	802	812	+	GGGAGGTCAAG
MA1568.1	TCF21(var.2)	8.8993	0.870671	NC_000011.10:65418899-65420098	1105	1116	+	ATCCAGATGTTG
UN0211.1	ZNF660	8.89553	0.822331	NC_000011.10:65418899-65420098	956	973	-	AGTGATTTTCCTGCCTCA
MA1563.1	SOX18	8.88908	0.95929	NC_000011.10:65418899-65420098	530	537	-	GACAATGA
MA0697.1	ZIC3	8.88853	0.801867	NC_000011.10:65418899-65420098	795	809	-	GACCTCCCAAAGTGC
MA0597.1	THAP1	8.88796	0.939648	NC_000011.10:65418899-65420098	223	231	-	CTGCCCCCA
MA0508.1	PRDM1	8.88605	0.824256	NC_000011.10:65418899-65420098	1061	1075	+	AAGAAAAGAAAGAAA
MA0098.3	ETS1	8.88255	0.882892	NC_000011.10:65418899-65420098	248	257	+	ACAGGAAGAG
MA0528.1	ZNF263	8.8774	0.829391	NC_000011.10:65418899-65420098	573	593	-	AGGGGAGCAGAAGCCGGGTAA
UN0227.1	ZNF780A	8.86245	0.862237	NC_000011.10:65418899-65420098	1142	1151	+	TGTCTGCCTG
MA0090.1	TEAD1	8.86087	0.816206	NC_000011.10:65418899-65420098	1098	1109	-	TGGATTCCAGGG
MA0688.1	TBX2	8.85862	0.862095	NC_000011.10:65418899-65420098	1005	1015	-	GTGGTGTGATC
MA0908.1	HOXD11	8.85779	0.870858	NC_000011.10:65418899-65420098	860	869	+	GTGGTAAAAC
MA0079.2	SP1	8.85707	0.854354	NC_000011.10:65418899-65420098	754	763	-	CCCTGTCTCC
MA0079.2	SP1	8.85707	0.854354	NC_000011.10:65418899-65420098	1082	1091	-	CCCTGTCTCC
MA0122.2	NKX3-2	8.85261	0.893417	NC_000011.10:65418899-65420098	794	802	+	AGCACTTTG
UN0232.1	ZNF793	8.85148	0.807767	NC_000011.10:65418899-65420098	594	609	-	CAGGAGCCCCTGGAAA
MA0160.1	NR4A2	8.85121	0.902058	NC_000011.10:65418899-65420098	1003	1010	+	GAGATCAC
MA0160.1	NR4A2	8.84519	0.901847	NC_000011.10:65418899-65420098	828	835	+	GAGGTCAG
MA1570.1	TFAP4(var.2)	8.84472	0.906448	NC_000011.10:65418899-65420098	1106	1115	-	AACATCTGGA
MA0481.1	FOXP1	8.83729	0.816047	NC_000011.10:65418899-65420098	883	897	+	AAAATACAAAAAAAA
MA0599.1	KLF5	8.83632	0.915663	NC_000011.10:65418899-65420098	219	228	-	CCCCCACCTC
MA0154.4	EBF1	8.8294	0.813777	NC_000011.10:65418899-65420098	592	606	+	CTTTTCCAGGGGCTC
MA0734.1	GLI2	8.82593	0.81944	NC_000011.10:65418899-65420098	842	853	+	GAGACCAGCCTG
MA0753.1	ZNF740	8.82583	0.85421	NC_000011.10:65418899-65420098	271	280	-	CCCCACCCCC
MA0901.2	HOXB13	8.82001	0.835775	NC_000011.10:65418899-65420098	886	899	+	ATACAAAAAAAAAA
MA0774.1	MEIS2	8.81538	0.89648	NC_000011.10:65418899-65420098	526	533	-	ATGACAGT
UN0150.1	ZBTB45	8.81399	0.883179	NC_000011.10:65418899-65420098	644	654	-	AAACATATAGA
MA0147.3	MYC	8.79739	0.851512	NC_000011.10:65418899-65420098	811	822	-	ATCCACCTGCCT
MA0003.3	TFAP2A	8.79405	0.893041	NC_000011.10:65418899-65420098	382	392	-	GCCCTGAGGCC
MA0101.1	REL	8.79399	0.872177	NC_000011.10:65418899-65420098	621	630	+	GGGTACTTCC
MA0734.2	GLI2	8.78985	0.844446	NC_000011.10:65418899-65420098	796	810	-	TGACCTCCCAAAGTG
MA0003.1	TFAP2A	8.78835	0.947675	NC_000011.10:65418899-65420098	65	73	+	GCCTGAAGG
MA0072.1	RORA(var.2)	8.78781	0.806249	NC_000011.10:65418899-65420098	95	108	+	AGCAACTAGGTGAA
MA0160.1	NR4A2	8.78523	0.89974	NC_000011.10:65418899-65420098	718	725	-	AGGGTCAC
MA0719.1	RHOXF1	8.77242	0.973371	NC_000011.10:65418899-65420098	389	396	-	CTGAGCCC
MA0113.1	NR3C1	8.77008	0.805057	NC_000011.10:65418899-65420098	842	859	+	GAGACCAGCCTGGCCAAT
MA0137.2	STAT1	8.7678	0.823184	NC_000011.10:65418899-65420098	624	638	+	TACTTCCTGGGACTG
MA1517.1	KLF6	8.76228	0.879166	NC_000011.10:65418899-65420098	6	16	-	AGCGCCGCCCC
MA0090.2	TEAD1	8.7597	0.902608	NC_000011.10:65418899-65420098	501	510	+	CACATTCTCA
MA0695.1	ZBTB7C	8.75244	0.839772	NC_000011.10:65418899-65420098	268	279	-	CCCACCCCCAAC
MA0071.1	RORA	8.75071	0.844996	NC_000011.10:65418899-65420098	669	678	-	AGCCAGGTCA
MA1521.1	MAFA	8.74384	0.809571	NC_000011.10:65418899-65420098	1111	1125	-	CTGCTTTGGCAACAT
MA0071.1	RORA	8.73797	0.844644	NC_000011.10:65418899-65420098	98	107	+	AACTAGGTGA
MA0528.1	ZNF263	8.73645	0.828149	NC_000011.10:65418899-65420098	477	497	+	GGAGAATGGAGGGCTGGGGCC
MA0689.1	TBX20	8.73431	0.839856	NC_000011.10:65418899-65420098	1005	1015	-	GTGGTGTGATC
MA0042.1	FOXI1	8.73208	0.846584	NC_000011.10:65418899-65420098	886	897	-	TTTTTTTTGTAT
MA1123.1	TWIST1	8.72388	0.858635	NC_000011.10:65418899-65420098	682	694	+	GAACAAGATGTGG
MA1525.1	NFATC4	8.72319	0.894864	NC_000011.10:65418899-65420098	652	661	+	TTTGGAAACC
MA0130.1	ZNF354C	8.72314	0.991568	NC_000011.10:65418899-65420098	475	480	-	CTCCAC
MA1536.1	NR2C2(var.2)	8.72041	0.972461	NC_000011.10:65418899-65420098	668	675	-	CAGGTCAG
MA0098.3	ETS1	8.71917	0.880116	NC_000011.10:65418899-65420098	290	299	-	GCAGGAAACA
MA0105.1	NFKB1	8.71664	0.846651	NC_000011.10:65418899-65420098	963	972	-	GTGATTTTCC
UN0121.1	FEZF1	8.71605	0.863016	NC_000011.10:65418899-65420098	251	261	+	GGAAGAGGCCG
MA0711.1	OTX1	8.71165	0.929171	NC_000011.10:65418899-65420098	786	793	+	GTAATCGC
UN0339.1	ZNF708	8.71067	0.811862	NC_000011.10:65418899-65420098	448	462	-	GGAGCTGTGGCCTCC
MA1579.1	ZBTB26	8.70832	0.850164	NC_000011.10:65418899-65420098	1103	1117	+	GAATCCAGATGTTGC
MA0877.2	BARHL1	8.69873	0.948095	NC_000011.10:65418899-65420098	786	793	+	GTAATCGC
MA0673.1	NKX2-8	8.69271	0.927725	NC_000011.10:65418899-65420098	822	830	+	TCACTTGAG
MA0528.2	ZNF263	8.6909	0.838294	NC_000011.10:65418899-65420098	982	993	+	GGAGGGAGGGTG
UN0160.1	ZNF101	8.68747	0.835108	NC_000011.10:65418899-65420098	487	498	+	GGGCTGGGGCCC
CN0010.1	LM10	8.68374	0.809351	NC_000011.10:65418899-65420098	109	126	+	GAGTGTTCCAGGAAACAC
MA0003.3	TFAP2A	8.68251	0.891287	NC_000011.10:65418899-65420098	382	392	+	GGCCTCAGGGC
MA0765.2	ETV5	8.68213	0.861446	NC_000011.10:65418899-65420098	248	258	-	CCTCTTCCTGT
MA1653.1	ZNF148	8.68188	0.826568	NC_000011.10:65418899-65420098	983	994	-	GCACCCTCCCTC
MA0080.2	SPI1	8.67949	0.904594	NC_000011.10:65418899-65420098	250	256	+	AGGAAGA
MA1521.1	MAFA	8.67169	0.808425	NC_000011.10:65418899-65420098	1111	1125	+	ATGTTGCCAAAGCAG
MA0481.2	FOXP1	8.67041	0.855859	NC_000011.10:65418899-65420098	287	298	-	CAGGAAACACAA
MA0830.1	TCF4	8.67008	0.920028	NC_000011.10:65418899-65420098	1106	1115	-	AACATCTGGA
MA0740.1	KLF14	8.66629	0.83704	NC_000011.10:65418899-65420098	189	202	-	GGCCACCCCTCCCA
UN0336.1	ZNF671	8.66563	0.829113	NC_000011.10:65418899-65420098	79	93	+	TGGAAGTGGACTAGG
MA1102.2	CTCFL	8.66458	0.84458	NC_000011.10:65418899-65420098	757	768	+	GACAGGGGCCAG
UN0307.1	EOMES	8.66414	0.863024	NC_000011.10:65418899-65420098	1127	1137	-	AACAGGAGGGG
MA0746.2	SP3	8.661	0.860364	NC_000011.10:65418899-65420098	187	199	-	CACCCCTCCCAGC
MA0152.1	NFATC2	8.66	0.900429	NC_000011.10:65418899-65420098	654	660	-	GTTTCCA
MA0152.1	NFATC2	8.66	0.900429	NC_000011.10:65418899-65420098	354	360	+	GTTTCCA
MA0154.2	EBF1	8.65992	0.906264	NC_000011.10:65418899-65420098	210	220	+	GTCACATGAGA
MA1123.2	TWIST1	8.64972	0.85532	NC_000011.10:65418899-65420098	682	694	+	GAACAAGATGTGG
MA1514.1	KLF17	8.64512	0.825827	NC_000011.10:65418899-65420098	300	314	-	CGCCTCGCAGCCAGT
MA1109.1	NEUROD1	8.63624	0.851012	NC_000011.10:65418899-65420098	1105	1117	+	ATCCAGATGTTGC
MA1521.1	MAFA	8.63315	0.807813	NC_000011.10:65418899-65420098	952	966	-	TTCCTGCCTCAGCCT
MA0508.3	PRDM1	8.62986	0.861605	NC_000011.10:65418899-65420098	1068	1078	-	CCCTTTCTTTC
MA0908.1	HOXD11	8.627	0.866317	NC_000011.10:65418899-65420098	1049	1058	+	ATCAAAAAAA
MA0442.1	SOX10	8.62523	0.987367	NC_000011.10:65418899-65420098	531	536	+	CATTGT
MA0024.1	E2F1	8.62435	0.863107	NC_000011.10:65418899-65420098	312	319	-	TTTCACGC
MA0763.1	ETV3	8.62245	0.850644	NC_000011.10:65418899-65420098	77	86	+	AGTGGAAGTG
MA0155.1	INSM1	8.62097	0.824884	NC_000011.10:65418899-65420098	27	38	+	GGTCAGGAGGCT
MA0114.2	HNF4A	8.6154	0.84955	NC_000011.10:65418899-65420098	754	768	-	CTGGCCCCTGTCTCC
MA1649.1	ZBTB12	8.60851	0.866515	NC_000011.10:65418899-65420098	1098	1108	+	CCCTGGAATCC
UN0327.1	ZNF468	8.59718	0.817159	NC_000011.10:65418899-65420098	218	231	-	CTGCCCCCACCTCT
MA0152.1	NFATC2	8.59374	0.897985	NC_000011.10:65418899-65420098	112	118	+	TGTTCCA
MA0664.1	MLXIPL	8.58844	0.854682	NC_000011.10:65418899-65420098	968	977	-	TTCAAGTGAT
MA0598.3	EHF	8.58755	0.811618	NC_000011.10:65418899-65420098	74	88	-	TCCACTTCCACTGCT
UN0174.1	ZNF284	8.58545	0.83882	NC_000011.10:65418899-65420098	869	880	-	GTAGAGACAGGG
MA1548.1	PLAGL2	8.5837	0.871358	NC_000011.10:65418899-65420098	1188	1197	+	CGGGCCCTTC
MA0080.1	SPI1	8.57876	0.994464	NC_000011.10:65418899-65420098	177	182	+	GGGAAG
MA0080.1	SPI1	8.57876	0.994464	NC_000011.10:65418899-65420098	1151	1156	+	GGGAAG
MA0673.1	NKX2-8	8.57554	0.925606	NC_000011.10:65418899-65420098	79	87	-	CCACTTCCA
MA0903.1	HOXB3	8.57347	0.933471	NC_000011.10:65418899-65420098	903	912	+	AAAAATTAGC
MA1647.1	PRDM4	8.57179	0.860776	NC_000011.10:65418899-65420098	869	879	+	CCCTGTCTCTA
MA0484.1	HNF4G	8.56958	0.859696	NC_000011.10:65418899-65420098	753	767	+	TGGAGACAGGGGCCA
MA1655.1	ZNF341	8.56678	0.840732	NC_000011.10:65418899-65420098	842	853	+	GAGACCAGCCTG
MA1100.1	ASCL1	8.55729	0.845402	NC_000011.10:65418899-65420098	937	949	-	CGAGTAGCTGGGA
MA0160.1	NR4A2	8.55354	0.891599	NC_000011.10:65418899-65420098	449	456	+	GAGGCCAC
MA1649.1	ZBTB12	8.54211	0.864966	NC_000011.10:65418899-65420098	694	704	-	GCCTGGAGCCC
UN0197.1	ZNF490	8.53991	0.835309	NC_000011.10:65418899-65420098	92	103	+	GGCAGCAACTAG
MA0511.1	RUNX2	8.53454	0.831615	NC_000011.10:65418899-65420098	1170	1184	-	TGCCTGTGTGGGTGG
MA0778.1	NFKB2	8.53079	0.853529	NC_000011.10:65418899-65420098	610	622	-	CCGGGATTTCCCA
MA0161.2	NFIC	8.52584	0.864913	NC_000011.10:65418899-65420098	87	97	+	GACTAGGCAGC
UN0327.1	ZNF468	8.52307	0.81601	NC_000011.10:65418899-65420098	271	284	-	TGGGCCCCACCCCC
MA0161.1	NFIC	8.52041	0.960578	NC_000011.10:65418899-65420098	910	915	-	TTGGCT
MA0484.2	HNF4G	8.51801	0.821408	NC_000011.10:65418899-65420098	792	804	-	CCCAAAGTGCTGC
MA0726.1	VSX2	8.51767	0.897005	NC_000011.10:65418899-65420098	904	911	-	CTAATTTT
MA0528.2	ZNF263	8.5124	0.834766	NC_000011.10:65418899-65420098	187	198	+	GCTGGGAGGGGT
MA0056.1	MZF1	8.50962	0.973735	NC_000011.10:65418899-65420098	427	432	+	CGGGGA
MA0695.1	ZBTB7C	8.50365	0.83466	NC_000011.10:65418899-65420098	656	667	+	GAAACCACAGAG
MA0725.1	VSX1	8.50137	0.907911	NC_000011.10:65418899-65420098	904	911	-	CTAATTTT
MA0650.1	HOXA13	8.49451	0.856814	NC_000011.10:65418899-65420098	877	886	+	CTACTAAAAA
MA1100.2	ASCL1	8.49299	0.89244	NC_000011.10:65418899-65420098	812	821	-	TCCACCTGCC
UN0118.1	ELK4	8.48365	0.822106	NC_000011.10:65418899-65420098	609	620	+	GTGGGAAATCCC
MA0625.1	NFATC3	8.48305	0.874523	NC_000011.10:65418899-65420098	592	601	+	CTTTTCCAGG
MA0887.1	EVX1	8.48037	0.915569	NC_000011.10:65418899-65420098	903	912	+	AAAAATTAGC
MA0508.1	PRDM1	8.47755	0.818975	NC_000011.10:65418899-65420098	1056	1070	+	AAAAAAAGAAAAGAA
MA0504.1	NR2C2	8.47565	0.82772	NC_000011.10:65418899-65420098	54	68	+	TTAGGGCAGAGGCCT
MA0481.1	FOXP1	8.46898	0.810011	NC_000011.10:65418899-65420098	895	909	+	AAAAAAAAAAAAATT
MA0508.3	PRDM1	8.46812	0.858498	NC_000011.10:65418899-65420098	869	879	+	CCCTGTCTCTA
MA0162.2	EGR1	8.46687	0.870853	NC_000011.10:65418899-65420098	268	281	-	GCCCCACCCCCAAC
MA0522.2	TCF3	8.4628	0.911763	NC_000011.10:65418899-65420098	1106	1115	-	AACATCTGGA
MA0161.2	NFIC	8.45716	0.863304	NC_000011.10:65418899-65420098	541	551	+	CCCTTGGTATA
UN0330.1	ZNF513	8.45438	0.871732	NC_000011.10:65418899-65420098	1133	1142	-	AGAGGAACAG
MA0093.3	USF1	8.45371	0.829145	NC_000011.10:65418899-65420098	208	221	+	TGGTCACATGAGAG
MA0774.1	MEIS2	8.44774	0.888142	NC_000011.10:65418899-65420098	343	350	+	GTGACAGT
MA1468.1	ATOH7	8.44555	0.886474	NC_000011.10:65418899-65420098	1106	1115	-	AACATCTGGA
MA0101.1	REL	8.44471	0.861465	NC_000011.10:65418899-65420098	963	972	-	GTGATTTTCC
MA0809.1	TEAD4	8.44453	0.900413	NC_000011.10:65418899-65420098	501	510	+	CACATTCTCA
UN0121.1	FEZF1	8.44134	0.856602	NC_000011.10:65418899-65420098	436	446	+	CAAAATGGCCC
MA1503.1	HOXB9	8.43322	0.873131	NC_000011.10:65418899-65420098	860	869	+	GTGGTAAAAC
UN0143.1	ZBTB20	8.431	0.893349	NC_000011.10:65418899-65420098	644	655	-	CAAACATATAGA
MA0102.3	CEBPA	8.42594	0.898933	NC_000011.10:65418899-65420098	650	660	-	GTTTCCAAACA
MA0761.1	ETV1	8.42543	0.871126	NC_000011.10:65418899-65420098	624	633	-	CCAGGAAGTA
MA0595.1	SREBF1	8.42022	0.853777	NC_000011.10:65418899-65420098	371	380	-	CTCAGCTCAG
MA0751.1	ZIC4	8.41614	0.828922	NC_000011.10:65418899-65420098	1124	1138	+	AGCCCCCTCCTGTTC
MA1644.1	NFYC	8.41265	0.848404	NC_000011.10:65418899-65420098	40	50	-	CACCACTCAGC
MA0156.2	FEV	8.41155	0.879393	NC_000011.10:65418899-65420098	624	633	-	CCAGGAAGTA
MA0637.1	CENPB	8.41016	0.849245	NC_000011.10:65418899-65420098	311	325	-	CCCGCCTTTCACGCC
MA0719.1	RHOXF1	8.40591	0.966306	NC_000011.10:65418899-65420098	549	556	+	ATAAGCCT
MA0814.1	TFAP2C(var.2)	8.40357	0.882648	NC_000011.10:65418899-65420098	695	705	+	GGCTCCAGGCA
MA0107.1	RELA	8.40324	0.820325	NC_000011.10:65418899-65420098	350	359	+	TGCAGTTTCC
MA0810.1	TFAP2A(var.2)	8.39803	0.883303	NC_000011.10:65418899-65420098	694	705	-	TGCCTGGAGCCC
MA0672.1	NKX2-3	8.39686	0.900292	NC_000011.10:65418899-65420098	968	977	+	ATCACTTGAA
MA0003.1	TFAP2A	8.39476	0.934831	NC_000011.10:65418899-65420098	445	453	-	GCCTCCAGG
UN0137.1	SOX7	8.39279	0.844661	NC_000011.10:65418899-65420098	340	352	-	GCACTGTCACTGT
UN0150.1	ZBTB45	8.39009	0.875284	NC_000011.10:65418899-65420098	927	937	+	AAGCCTATAGT
MA1645.1	NKX2-2	8.38764	0.838748	NC_000011.10:65418899-65420098	1014	1027	+	ACTGCACTCCAGCC
MA0058.1	MAX	8.38488	0.856435	NC_000011.10:65418899-65420098	469	478	+	AGACCCGTGG
MA0526.3	USF2	8.3837	0.825485	NC_000011.10:65418899-65420098	208	221	+	TGGTCACATGAGAG
MA0802.1	TBR1	8.38178	0.859705	NC_000011.10:65418899-65420098	1005	1014	-	TGGTGTGATC
UN0334.1	ZNF549	8.37759	0.833025	NC_000011.10:65418899-65420098	583	594	+	TCTGCTCCCCTT
MA1508.1	IKZF1	8.37714	0.830373	NC_000011.10:65418899-65420098	291	302	-	AGTGCAGGAAAC
MA1548.1	PLAGL2	8.37582	0.867294	NC_000011.10:65418899-65420098	379	388	+	AGGGGCCTCA
MA1508.1	IKZF1	8.37497	0.830329	NC_000011.10:65418899-65420098	625	636	-	GTCCCAGGAAGT
MA0471.2	E2F6	8.3711	0.836512	NC_000011.10:65418899-65420098	422	434	+	GTGAGCGGGGAGC
MA0093.2	USF1	8.37024	0.883128	NC_000011.10:65418899-65420098	820	830	-	CTCAAGTGATC
UN0190.1	ZNF441	8.36568	0.819451	NC_000011.10:65418899-65420098	1041	1053	+	GAGACTCCATCAA
MA0665.1	MSC	8.36407	0.820249	NC_000011.10:65418899-65420098	142	151	+	AAGAGATGTT
MA0058.1	MAX	8.36267	0.855756	NC_000011.10:65418899-65420098	820	829	+	GATCACTTGA
MA0058.1	MAX	8.36267	0.855756	NC_000011.10:65418899-65420098	967	976	+	AATCACTTGA
MA1656.1	ZNF449	8.36119	0.817428	NC_000011.10:65418899-65420098	429	442	+	GGGAGCCCAAAATG
MA0767.1	GCM2	8.36078	0.862071	NC_000011.10:65418899-65420098	221	230	+	GGTGGGGGCA
MA0079.2	SP1	8.35663	0.841751	NC_000011.10:65418899-65420098	5	14	-	CGCCGCCCCA
MA0079.2	SP1	8.3528	0.841655	NC_000011.10:65418899-65420098	218	227	-	CCCCACCTCT
MA0028.1	ELK1	8.34531	0.889572	NC_000011.10:65418899-65420098	63	72	+	AGGCCTGAAG
MA0058.1	MAX	8.34465	0.855206	NC_000011.10:65418899-65420098	209	218	+	GGTCACATGA
MA1637.1	EBF3	8.34465	0.819842	NC_000011.10:65418899-65420098	603	615	-	TTCCCACAGGAGC
MA1570.1	TFAP4(var.2)	8.34266	0.896868	NC_000011.10:65418899-65420098	210	219	-	CTCATGTGAC
MA0902.1	HOXB2	8.33931	0.927606	NC_000011.10:65418899-65420098	903	912	+	AAAAATTAGC
UN0173.1	ZNF28	8.3374	0.876659	NC_000011.10:65418899-65420098	769	778	-	GCCACCGCGC
UN0323.1	ZNF425	8.3372	0.859938	NC_000011.10:65418899-65420098	149	159	+	GTTAGGGCCGA
MA0101.1	REL	8.33465	0.85809	NC_000011.10:65418899-65420098	655	664	-	TGTGGTTTCC
MA1581.1	ZBTB6	8.33449	0.830681	NC_000011.10:65418899-65420098	367	379	+	GGCCCTGAGCTGA
MA0062.3	GABPA	8.33445	0.806548	NC_000011.10:65418899-65420098	1176	1189	-	CGCCCTGCCTGTGT
MA0114.4	HNF4A	8.33089	0.813142	NC_000011.10:65418899-65420098	792	804	-	CCCAAAGTGCTGC
MA0525.1	TP63	8.33055	0.82517	NC_000011.10:65418899-65420098	231	250	-	TGTGAGGCTCCGGCCTGCTC
MA0810.1	TFAP2A(var.2)	8.32712	0.882203	NC_000011.10:65418899-65420098	50	61	+	GACCTTAGGGCA
MA0052.4	MEF2A	8.32548	0.809569	NC_000011.10:65418899-65420098	886	900	+	ATACAAAAAAAAAAA
MA0102.3	CEBPA	8.32427	0.897715	NC_000011.10:65418899-65420098	1113	1123	+	GTTGCCAAAGC
MA1564.1	SP9	8.31452	0.841033	NC_000011.10:65418899-65420098	421	432	-	TCCCCGCTCACC
MA0079.2	SP1	8.31344	0.840663	NC_000011.10:65418899-65420098	950	959	-	CTCAGCCTCC
UN0307.1	EOMES	8.30264	0.855092	NC_000011.10:65418899-65420098	1155	1165	+	AGAAGCAGGAG
MA1564.1	SP9	8.30161	0.840806	NC_000011.10:65418899-65420098	1182	1193	-	GGCCCGCCCTGC
MA1539.1	NR2F6(var.3)	8.29932	0.840514	NC_000011.10:65418899-65420098	711	725	-	AGGGTCACTGGTCTC
MA0528.1	ZNF263	8.29863	0.82429	NC_000011.10:65418899-65420098	564	584	-	GAAGCCGGGTAAGAAAGGGTG
MA0079.2	SP1	8.29848	0.840287	NC_000011.10:65418899-65420098	270	279	-	CCCACCCCCA
MA0517.1	STAT1::STAT2	8.29697	0.803895	NC_000011.10:65418899-65420098	1052	1066	-	TTTCTTTTTTTTTTT
MA1581.1	ZBTB6	8.29582	0.829931	NC_000011.10:65418899-65420098	235	247	+	AGGCCGGAGCCTC
MA0481.1	FOXP1	8.29337	0.807134	NC_000011.10:65418899-65420098	879	893	+	ACTAAAAATACAAAA
MA0003.3	TFAP2A	8.29315	0.885167	NC_000011.10:65418899-65420098	695	705	-	TGCCTGGAGCC
MA0687.1	SPIC	8.29307	0.803015	NC_000011.10:65418899-65420098	1061	1074	+	AAGAAAAGAAAGAA
UN0237.1	ZNF821	8.29269	0.802827	NC_000011.10:65418899-65420098	641	655	-	CAAACATATAGACAG
MA0136.2	ELF5	8.2901	0.868393	NC_000011.10:65418899-65420098	290	300	-	TGCAGGAAACA
MA0744.2	SCRT2	8.27887	0.809494	NC_000011.10:65418899-65420098	1127	1142	-	AGAGGAACAGGAGGGG
MA0651.1	HOXC11	8.27536	0.866311	NC_000011.10:65418899-65420098	859	869	+	TGTGGTAAAAC
MA1518.1	LHX1	8.27507	0.94383	NC_000011.10:65418899-65420098	786	793	-	GCGATTAC
MA0693.2	VDR	8.27478	0.89944	NC_000011.10:65418899-65420098	827	834	+	TGAGGTCA
MA1149.1	RARA::RXRG	8.27393	0.807524	NC_000011.10:65418899-65420098	539	556	-	AGGCTTATACCAAGGGCA
MA0161.2	NFIC	8.27383	0.859008	NC_000011.10:65418899-65420098	725	735	+	TGATTGGCAAT
MA0079.1	SP1	8.27367	0.875462	NC_000011.10:65418899-65420098	33	42	+	GAGGCTGGCT
MA0842.1	NRL	8.26653	0.879363	NC_000011.10:65418899-65420098	662	672	+	ACAGAGCTGAC
UN0218.1	ZNF750	8.26178	0.836066	NC_000011.10:65418899-65420098	50	62	-	CTGCCCTAAGGTC
UN0323.1	ZNF425	8.25986	0.858214	NC_000011.10:65418899-65420098	379	389	-	CTGAGGCCCCT
MA0062.1	GABPA	8.2594	0.821496	NC_000011.10:65418899-65420098	77	86	+	AGTGGAAGTG
MA0056.1	MZF1	8.25214	0.961987	NC_000011.10:65418899-65420098	175	180	+	GGGGGA
MA0042.1	FOXI1	8.24121	0.834734	NC_000011.10:65418899-65420098	643	654	+	GTCTATATGTTT
UN0218.1	ZNF750	8.24059	0.835619	NC_000011.10:65418899-65420098	48	60	+	GTGACCTTAGGGC
MA0502.2	NFYB	8.23947	0.829475	NC_000011.10:65418899-65420098	529	540	+	GTCATTGTCCTG
MA0625.1	NFATC3	8.23868	0.868315	NC_000011.10:65418899-65420098	652	661	-	GGTTTCCAAA
MA1109.1	NEUROD1	8.23838	0.843418	NC_000011.10:65418899-65420098	811	823	+	AGGCAGGTGGATC
MA0909.1	HOXD13	8.23216	0.868991	NC_000011.10:65418899-65420098	877	886	+	CTACTAAAAA
MA0137.2	STAT1	8.22965	0.814497	NC_000011.10:65418899-65420098	624	638	-	CAGTCCCAGGAAGTA
MA0761.1	ETV1	8.22356	0.867315	NC_000011.10:65418899-65420098	248	257	+	ACAGGAAGAG
MA1122.1	TFDP1	8.22244	0.847653	NC_000011.10:65418899-65420098	310	320	+	AGGCGTGAAAG
MA1498.1	HOXA7	8.22177	0.927084	NC_000011.10:65418899-65420098	786	793	-	GCGATTAC
MA1570.1	TFAP4(var.2)	8.21906	0.89451	NC_000011.10:65418899-65420098	1106	1115	+	TCCAGATGTT
MA0812.1	TFAP2B(var.2)	8.21819	0.87477	NC_000011.10:65418899-65420098	382	392	-	GCCCTGAGGCC
MA1542.1	OSR1	8.21417	0.879956	NC_000011.10:65418899-65420098	602	611	+	GGCTCCTGTG
MA0672.1	NKX2-3	8.21321	0.89714	NC_000011.10:65418899-65420098	821	830	+	ATCACTTGAG
MA0812.1	TFAP2B(var.2)	8.2107	0.874656	NC_000011.10:65418899-65420098	952	962	+	AGGCTGAGGCA
UN0137.1	SOX7	8.20596	0.842251	NC_000011.10:65418899-65420098	340	352	+	ACAGTGACAGTGC
MA0774.1	MEIS2	8.20582	0.882654	NC_000011.10:65418899-65420098	130	137	-	CTGACAGT
MA0718.1	RAX	8.20171	0.893996	NC_000011.10:65418899-65420098	903	912	+	AAAAATTAGC
MA0470.1	E2F4	8.19521	0.87459	NC_000011.10:65418899-65420098	424	434	+	GAGCGGGGAGC
MA0144.2	STAT3	8.19317	0.896811	NC_000011.10:65418899-65420098	649	659	+	ATGTTTGGAAA
MA0079.2	SP1	8.19007	0.837556	NC_000011.10:65418899-65420098	589	598	+	CCCCTTTTCC
MA1540.1	NR5A1	8.18829	0.86425	NC_000011.10:65418899-65420098	440	450	-	TCCAGGGCCAT
MA0099.2	FOS::JUN	8.18522	0.909521	NC_000011.10:65418899-65420098	956	962	-	TGCCTCA
MA0080.1	SPI1	8.18402	0.977898	NC_000011.10:65418899-65420098	626	631	-	AGGAAG
MA0080.1	SPI1	8.18402	0.977898	NC_000011.10:65418899-65420098	250	255	+	AGGAAG
MA1516.1	KLF3	8.18069	0.873502	NC_000011.10:65418899-65420098	272	282	-	GGCCCCACCCC
MA0101.1	REL	8.17886	0.853313	NC_000011.10:65418899-65420098	610	619	+	TGGGAAATCC
UN0148.1	ZBTB43	8.1642	0.80872	NC_000011.10:65418899-65420098	44	63	-	TCTGCCCTAAGGTCACCACT
MA0672.1	NKX2-3	8.16356	0.896288	NC_000011.10:65418899-65420098	40	49	-	ACCACTCAGC
MA0760.1	ERF	8.15872	0.840023	NC_000011.10:65418899-65420098	624	633	-	CCAGGAAGTA
MA0763.1	ETV3	8.15459	0.841063	NC_000011.10:65418899-65420098	624	633	-	CCAGGAAGTA
MA0052.4	MEF2A	8.15428	0.806772	NC_000011.10:65418899-65420098	887	901	+	TACAAAAAAAAAAAA
MA1655.1	ZNF341	8.14782	0.83155	NC_000011.10:65418899-65420098	730	741	+	GGCAATAGCCGC
MA0481.1	FOXP1	8.14721	0.804739	NC_000011.10:65418899-65420098	884	898	+	AAATACAAAAAAAAA
MA0871.1	TFEC	8.14176	0.863825	NC_000011.10:65418899-65420098	821	830	+	ATCACTTGAG
MA1118.1	SIX1	8.13879	0.821912	NC_000011.10:65418899-65420098	210	220	+	GTCACATGAGA
MA0156.2	FEV	8.13755	0.874802	NC_000011.10:65418899-65420098	248	257	+	ACAGGAAGAG
MA0155.1	INSM1	8.13276	0.814649	NC_000011.10:65418899-65420098	778	789	-	TTACAGGGGTAG
MA0640.2	ELF3	8.13113	0.813933	NC_000011.10:65418899-65420098	76	89	-	GTCCACTTCCACTG
MA1647.1	PRDM4	8.12579	0.850532	NC_000011.10:65418899-65420098	287	297	+	TTGTGTTTCCT
UN0163.1	ZNF141	8.12521	0.805537	NC_000011.10:65418899-65420098	1183	1195	-	AGGGCCCGCCCTG
MA0162.2	EGR1	8.11766	0.867113	NC_000011.10:65418899-65420098	1120	1133	+	AAGCAGCCCCCTCC
MA0640.2	ELF3	8.11691	0.813666	NC_000011.10:65418899-65420098	1124	1137	+	AGCCCCCTCCTGTT
MA1530.1	NKX6-3	8.11131	0.908385	NC_000011.10:65418899-65420098	529	537	+	GTCATTGTC
MA1577.1	TLX2	8.10773	0.920046	NC_000011.10:65418899-65420098	904	911	+	AAAATTAG
UN0238.1	ZNF823	8.1071	0.824427	NC_000011.10:65418899-65420098	1065	1076	+	AAAGAAAGAAAG
MA0764.1	ETV4	8.1066	0.863937	NC_000011.10:65418899-65420098	248	257	+	ACAGGAAGAG
MA0761.2	ETV1	8.10615	0.814323	NC_000011.10:65418899-65420098	1125	1138	-	GAACAGGAGGGGGC
MA0156.1	FEV	8.09976	0.86198	NC_000011.10:65418899-65420098	117	124	+	CAGGAAAC
MA0156.1	FEV	8.09976	0.86198	NC_000011.10:65418899-65420098	961	968	+	CAGGAAAA
MA0156.1	FEV	8.09976	0.86198	NC_000011.10:65418899-65420098	291	298	-	CAGGAAAC
UN0307.1	EOMES	8.0929	0.850491	NC_000011.10:65418899-65420098	978	988	+	CCCAGGAGGGA
MA1151.1	RORC	8.09188	0.856848	NC_000011.10:65418899-65420098	96	107	+	GCAACTAGGTGA
MA0751.1	ZIC4	8.08841	0.824457	NC_000011.10:65418899-65420098	795	809	-	GACCTCCCAAAGTGC
MA0671.1	NFIX	8.08523	0.935853	NC_000011.10:65418899-65420098	908	916	+	TTAGCCAAT
UN0160.1	ZNF101	8.07556	0.824378	NC_000011.10:65418899-65420098	1084	1095	+	AGACAGGGCCCT
MA0750.2	ZBTB7A	8.0723	0.824706	NC_000011.10:65418899-65420098	322	334	-	GGCCGGGAGCCCG
MA1647.1	PRDM4	8.06954	0.849239	NC_000011.10:65418899-65420098	118	128	-	TAGTGTTTCCT
MA0511.1	RUNX2	8.06408	0.824356	NC_000011.10:65418899-65420098	1008	1022	-	GAGTGCAGTGGTGTG
MA1649.1	ZBTB12	8.06167	0.853758	NC_000011.10:65418899-65420098	353	363	-	GTCTGGAAACT
UN0318.1	ZNF189	8.06163	0.814004	NC_000011.10:65418899-65420098	1029	1041	-	CACTCTGTTGCCC
MA0695.1	ZBTB7C	8.05988	0.825541	NC_000011.10:65418899-65420098	559	570	+	AGAACCACCCTT
MA0508.3	PRDM1	8.05985	0.850654	NC_000011.10:65418899-65420098	476	486	-	TCCATTCTCCA
MA0668.1	NEUROD2	8.05182	0.896345	NC_000011.10:65418899-65420098	1106	1115	-	AACATCTGGA
MA1515.1	KLF2	8.04676	0.865782	NC_000011.10:65418899-65420098	6	16	-	AGCGCCGCCCC
MA0888.1	EVX2	8.04668	0.908163	NC_000011.10:65418899-65420098	903	912	+	AAAAATTAGC
MA0798.2	RFX3	8.04234	0.804638	NC_000011.10:65418899-65420098	1115	1128	-	GGGCTGCTTTGGCA
MA0699.1	LBX2	8.04106	0.893739	NC_000011.10:65418899-65420098	723	732	-	GCCAATCAGG
MA0076.2	ELK4	8.03992	0.865909	NC_000011.10:65418899-65420098	116	126	-	GTGTTTCCTGG
MA0079.1	SP1	8.03313	0.867071	NC_000011.10:65418899-65420098	189	198	+	TGGGAGGGGT
MA0474.2	ERG	8.03145	0.874599	NC_000011.10:65418899-65420098	624	633	-	CCAGGAAGTA
MA0481.1	FOXP1	8.03018	0.802821	NC_000011.10:65418899-65420098	885	899	+	AATACAAAAAAAAAA
MA0101.1	REL	8.02971	0.848739	NC_000011.10:65418899-65420098	862	871	-	GGGTTTTACC
MA0481.2	FOXP1	8.02768	0.84333	NC_000011.10:65418899-65420098	117	128	+	CAGGAAACACTA
MA0063.2	NKX2-5	8.0272	0.86454	NC_000011.10:65418899-65420098	39	49	-	ACCACTCAGCC
UN0339.1	ZNF708	8.02665	0.801152	NC_000011.10:65418899-65420098	275	289	-	CAAGCTGGGCCCCAC
MA0077.1	SOX9	8.02505	0.857378	NC_000011.10:65418899-65420098	530	538	+	TCATTGTCC
MA0715.1	PROP1	8.02462	0.822785	NC_000011.10:65418899-65420098	900	910	+	AAAAAAAATTA
UN0198.1	ZNF506	8.02441	0.807184	NC_000011.10:65418899-65420098	769	783	-	GGGTAGCCACCGCGC
MA0122.2	NKX3-2	8.01769	0.875938	NC_000011.10:65418899-65420098	41	49	-	ACCACTCAG
MA0684.1	RUNX3	8.01367	0.862402	NC_000011.10:65418899-65420098	735	744	+	TAGCCGCAAG
MA1527.1	NFIC(var.2)	8.01253	0.819106	NC_000011.10:65418899-65420098	321	337	-	GCTGGCCGGGAGCCCGC
MA1631.1	ASCL1(var.2)	8.01228	0.839714	NC_000011.10:65418899-65420098	1156	1168	-	CAACTCCTGCTTC
MA0028.1	ELK1	8.01225	0.878504	NC_000011.10:65418899-65420098	292	301	-	GTGCAGGAAA
UN0123.1	FOXR2	8.0118	0.808523	NC_000011.10:65418899-65420098	886	902	+	ATACAAAAAAAAAAAAA
MA0035.4	GATA1	8.00113	0.854968	NC_000011.10:65418899-65420098	1060	1070	-	TTCTTTTCTTT
MA1631.1	ASCL1(var.2)	7.99847	0.839459	NC_000011.10:65418899-65420098	762	774	-	CCGCGCCTGGCCC
MA1518.1	LHX1	7.98905	0.935289	NC_000011.10:65418899-65420098	724	731	-	CCAATCAG
MA0473.3	ELF1	7.98836	0.806199	NC_000011.10:65418899-65420098	1125	1138	-	GAACAGGAGGGGGC
MA0906.1	HOXC12	7.98257	0.861276	NC_000011.10:65418899-65420098	859	869	+	TGTGGTAAAAC
MA0708.1	MSX2	7.98161	0.89332	NC_000011.10:65418899-65420098	724	731	-	CCAATCAG
MA0597.1	THAP1	7.98041	0.911873	NC_000011.10:65418899-65420098	608	616	-	TTTCCCACA
CN0002.1	LM2	7.97845	0.803869	NC_000011.10:65418899-65420098	1118	1137	-	AACAGGAGGGGGCTGCTTTG
MA1536.1	NR2C2(var.2)	7.97677	0.95888	NC_000011.10:65418899-65420098	973	980	-	GGGTTCAA
UN0238.1	ZNF823	7.97643	0.82178	NC_000011.10:65418899-65420098	1069	1080	+	AAAGAAAGGGCT
UN0121.1	FEZF1	7.96954	0.845586	NC_000011.10:65418899-65420098	743	753	+	AGAAAGGGCTT
UN0121.1	FEZF1	7.96954	0.845586	NC_000011.10:65418899-65420098	1071	1081	+	AGAAAGGGCTT
MA0161.1	NFIC	7.96934	0.94212	NC_000011.10:65418899-65420098	853	858	-	TTGGCC
MA0161.1	NFIC	7.96934	0.94212	NC_000011.10:65418899-65420098	1166	1171	+	TTGGCC
UN0308.1	ESR2	7.96422	0.851588	NC_000011.10:65418899-65420098	369	380	-	CTCAGCTCAGGG
MA1548.1	PLAGL2	7.96395	0.85924	NC_000011.10:65418899-65420098	378	387	-	GAGGCCCCTC
UN0317.1	ZNF18	7.95617	0.83528	NC_000011.10:65418899-65420098	920	932	+	GTGGTGTAAGCCT
MA0765.1	ETV5	7.94484	0.876442	NC_000011.10:65418899-65420098	624	633	-	CCAGGAAGTA
MA0814.1	TFAP2C(var.2)	7.94408	0.875279	NC_000011.10:65418899-65420098	382	392	-	GCCCTGAGGCC
MA0625.1	NFATC3	7.94374	0.860821	NC_000011.10:65418899-65420098	960	969	-	ATTTTCCTGC
MA0056.1	MZF1	7.93851	0.947677	NC_000011.10:65418899-65420098	588	593	-	AGGGGA
MA0645.1	ETV6	7.93734	0.863914	NC_000011.10:65418899-65420098	248	257	+	ACAGGAAGAG
MA0155.1	INSM1	7.9351	0.810505	NC_000011.10:65418899-65420098	830	841	+	GGTCAGGAGTTG
UN0116.1	DPF1	7.93027	0.825694	NC_000011.10:65418899-65420098	209	221	+	GGTCACATGAGAG
MA0884.1	DUXA	7.92576	0.832275	NC_000011.10:65418899-65420098	1041	1053	+	GAGACTCCATCAA
UN0121.1	FEZF1	7.92533	0.844554	NC_000011.10:65418899-65420098	314	324	+	GTGAAAGGCGG
MA0105.3	NFKB1	7.92474	0.864584	NC_000011.10:65418899-65420098	654	664	-	TGTGGTTTCCA
MA0827.1	OLIG3	7.92295	0.875369	NC_000011.10:65418899-65420098	1106	1115	-	AACATCTGGA
MA0672.1	NKX2-3	7.92106	0.892125	NC_000011.10:65418899-65420098	79	88	-	TCCACTTCCA
MA0753.1	ZNF740	7.9178	0.837471	NC_000011.10:65418899-65420098	1170	1179	+	CCACCCACAC
MA0130.1	ZNF354C	7.91578	0.956231	NC_000011.10:65418899-65420098	84	89	-	GTCCAC
MA0666.1	MSX1	7.91544	0.905507	NC_000011.10:65418899-65420098	724	731	-	CCAATCAG
MA0525.1	TP63	7.91284	0.820377	NC_000011.10:65418899-65420098	738	757	-	CTCCAAGCCCTTTCTTGCGG
MA0644.1	ESX1	7.91027	0.894927	NC_000011.10:65418899-65420098	903	912	+	AAAAATTAGC
MA0003.3	TFAP2A	7.90885	0.879125	NC_000011.10:65418899-65420098	952	962	-	TGCCTCAGCCT
MA1534.1	NR1I3	7.90757	0.897096	NC_000011.10:65418899-65420098	48	56	+	GTGACCTTA
MA0829.2	SREBF1(var.2)	7.90482	0.822077	NC_000011.10:65418899-65420098	819	832	-	ACCTCAAGTGATCC
MA0156.1	FEV	7.90454	0.855153	NC_000011.10:65418899-65420098	249	256	+	CAGGAAGA
MA1548.1	PLAGL2	7.903	0.858049	NC_000011.10:65418899-65420098	377	386	-	AGGCCCCTCA
MA1111.1	NR2F2	7.89539	0.84426	NC_000011.10:65418899-65420098	717	727	-	TCAGGGTCACT
MA1522.1	MAZ	7.8948	0.869609	NC_000011.10:65418899-65420098	272	282	-	GGCCCCACCCC
MA0473.1	ELF1	7.8922	0.856942	NC_000011.10:65418899-65420098	290	302	-	AGTGCAGGAAACA
MA0152.1	NFATC2	7.88577	0.871874	NC_000011.10:65418899-65420098	476	482	-	TTCTCCA
MA0671.1	NFIX	7.88537	0.931148	NC_000011.10:65418899-65420098	1165	1173	-	GTGGCCAAC
MA0471.1	E2F6	7.88289	0.877324	NC_000011.10:65418899-65420098	958	968	+	AGGCAGGAAAA
MA0090.3	TEAD1	7.8806	0.82634	NC_000011.10:65418899-65420098	1015	1027	+	CTGCACTCCAGCC
MA0003.3	TFAP2A	7.87231	0.878551	NC_000011.10:65418899-65420098	695	705	+	GGCTCCAGGCA
MA0845.1	FOXB1	7.87188	0.848132	NC_000011.10:65418899-65420098	640	650	+	TCTGTCTATAT
MA1500.1	HOXB6	7.87045	0.929309	NC_000011.10:65418899-65420098	786	793	+	GTAATCGC
MA0901.1	HOXB13	7.8704	0.85918	NC_000011.10:65418899-65420098	877	886	+	CTACTAAAAA
MA1539.1	NR2F6(var.3)	7.86864	0.836334	NC_000011.10:65418899-65420098	711	725	+	GAGACCAGTGACCCT
MA0474.2	ERG	7.86792	0.871877	NC_000011.10:65418899-65420098	248	257	+	ACAGGAAGAG
MA1150.1	RORB	7.86562	0.846846	NC_000011.10:65418899-65420098	98	108	+	AACTAGGTGAA
MA0485.2	HOXC9	7.86277	0.882322	NC_000011.10:65418899-65420098	860	869	+	GTGGTAAAAC
MA0018.2	CREB1	7.86143	0.864239	NC_000011.10:65418899-65420098	827	834	-	TGACCTCA
MA0002.1	RUNX1	7.86032	0.833028	NC_000011.10:65418899-65420098	735	745	-	TCTTGCGGCTA
MA1579.1	ZBTB26	7.85325	0.832651	NC_000011.10:65418899-65420098	112	126	+	TGTTCCAGGAAACAC
MA0759.1	ELK3	7.85012	0.849013	NC_000011.10:65418899-65420098	248	257	+	ACAGGAAGAG
MA1149.1	RARA::RXRG	7.8499	0.801282	NC_000011.10:65418899-65420098	38	55	-	AAGGTCACCACTCAGCCA
MA0508.3	PRDM1	7.84949	0.846613	NC_000011.10:65418899-65420098	501	511	+	CACATTCTCAA
MA1515.1	KLF2	7.84588	0.861835	NC_000011.10:65418899-65420098	219	229	-	GCCCCCACCTC
UN0310.1	HMGXB4	7.84237	0.825215	NC_000011.10:65418899-65420098	220	232	+	AGGTGGGGGCAGA
MA0079.1	SP1	7.8414	0.860383	NC_000011.10:65418899-65420098	766	775	+	CAGGCGCGGT
MA0473.3	ELF1	7.84132	0.803573	NC_000011.10:65418899-65420098	75	88	+	GCAGTGGAAGTGGA
UN0139.1	YBX1	7.83632	0.901967	NC_000011.10:65418899-65420098	816	824	-	TGATCCACC
MA0734.1	GLI2	7.83479	0.802315	NC_000011.10:65418899-65420098	913	924	-	ACCACCACATTG
UN0227.1	ZNF780A	7.83352	0.843909	NC_000011.10:65418899-65420098	535	544	+	GTCCTGCCCT
MA0812.1	TFAP2B(var.2)	7.82463	0.868803	NC_000011.10:65418899-65420098	952	962	-	TGCCTCAGCCT
MA0900.1	HOXA2	7.8235	0.907311	NC_000011.10:65418899-65420098	903	912	+	AAAAATTAGC
MA0107.1	RELA	7.8219	0.805112	NC_000011.10:65418899-65420098	655	664	-	TGTGGTTTCC
MA0738.1	HIC2	7.81866	0.902691	NC_000011.10:65418899-65420098	1026	1034	-	TTGCCCAGG
MA0160.1	NR4A2	7.81813	0.86576	NC_000011.10:65418899-65420098	668	675	-	CAGGTCAG
MA0136.2	ELF5	7.81219	0.859484	NC_000011.10:65418899-65420098	247	257	+	CACAGGAAGAG
MA1514.1	KLF17	7.81123	0.815862	NC_000011.10:65418899-65420098	183	197	-	CCCCTCCCAGCCTTG
MA1121.1	TEAD2	7.81036	0.807838	NC_000011.10:65418899-65420098	1015	1027	+	CTGCACTCCAGCC
MA0875.1	BARX1	7.80942	0.926178	NC_000011.10:65418899-65420098	904	911	+	AAAATTAG
MA0524.2	TFAP2C	7.80858	0.861068	NC_000011.10:65418899-65420098	694	705	+	GGGCTCCAGGCA
MA0042.1	FOXI1	7.80681	0.824246	NC_000011.10:65418899-65420098	647	658	+	ATATGTTTGGAA
MA0091.1	TAL1::TCF3	7.8042	0.814859	NC_000011.10:65418899-65420098	140	151	+	TCAAGAGATGTT
UN0225.1	ZNF770	7.80377	0.842855	NC_000011.10:65418899-65420098	320	331	+	GGCGGGCTCCCG
UN0316.1	ZNF146	7.80376	0.809899	NC_000011.10:65418899-65420098	106	120	+	GAAGAGTGTTCCAGG
UN0121.1	FEZF1	7.80044	0.841638	NC_000011.10:65418899-65420098	395	405	+	AGAAAGGGCCT
MA0093.1	USF1	7.79957	0.872968	NC_000011.10:65418899-65420098	211	217	-	CATGTGA
MA1555.1	RXRB(var.2)	7.79856	0.816927	NC_000011.10:65418899-65420098	42	55	+	TGAGTGGTGACCTT
MA0829.2	SREBF1(var.2)	7.79638	0.820334	NC_000011.10:65418899-65420098	966	979	+	AAATCACTTGAACC
MA1581.1	ZBTB6	7.79612	0.820245	NC_000011.10:65418899-65420098	455	467	-	GTTCTGGAGCTGT
MA0442.2	SOX10	7.79072	0.860864	NC_000011.10:65418899-65420098	1064	1074	+	AAAAGAAAGAA
UN0139.1	YBX1	7.78826	0.901162	NC_000011.10:65418899-65420098	919	927	-	TACACCACC
MA1474.1	CREB3L4	7.78241	0.820427	NC_000011.10:65418899-65420098	667	678	-	AGCCAGGTCAGC
MA0746.1	SP3	7.77741	0.841633	NC_000011.10:65418899-65420098	983	993	-	CACCCTCCCTC
UN0175.1	ZNF296	7.77446	0.861885	NC_000011.10:65418899-65420098	205	215	+	CCCTGGTCACA
UN0238.1	ZNF823	7.77294	0.817657	NC_000011.10:65418899-65420098	741	752	+	CAAGAAAGGGCT
MA1523.1	MSANTD3	7.77073	0.847098	NC_000011.10:65418899-65420098	41	50	-	CACCACTCAG
MA0466.1	CEBPB	7.75945	0.901275	NC_000011.10:65418899-65420098	920	930	-	GCTTACACCAC
MA0746.2	SP3	7.75803	0.848554	NC_000011.10:65418899-65420098	190	202	-	GGCCACCCCTCCC
MA1151.1	RORC	7.75766	0.850131	NC_000011.10:65418899-65420098	669	680	-	GAAGCCAGGTCA
MA1113.1	PBX2	7.75654	0.808288	NC_000011.10:65418899-65420098	526	537	-	GACAATGACAGT
MA1548.1	PLAGL2	7.75607	0.855176	NC_000011.10:65418899-65420098	491	500	-	CAGGGCCCCA
MA0812.1	TFAP2B(var.2)	7.75539	0.867753	NC_000011.10:65418899-65420098	695	705	+	GGCTCCAGGCA
MA0712.1	OTX2	7.75458	0.906262	NC_000011.10:65418899-65420098	549	556	+	ATAAGCCT
MA0107.1	RELA	7.75445	0.803347	NC_000011.10:65418899-65420098	621	630	+	GGGTACTTCC
MA1538.1	NR2F1(var.3)	7.75228	0.813712	NC_000011.10:65418899-65420098	711	725	-	AGGGTCACTGGTCTC
UN0318.1	ZNF189	7.75129	0.808192	NC_000011.10:65418899-65420098	225	237	-	CCTGCTCTGCCCC
MA0052.4	MEF2A	7.74571	0.800095	NC_000011.10:65418899-65420098	1052	1066	+	AAAAAAAAAAAGAAA
MA0474.2	ERG	7.74485	0.869828	NC_000011.10:65418899-65420098	290	299	-	GCAGGAAACA
MA1108.1	MXI1	7.74398	0.838754	NC_000011.10:65418899-65420098	811	823	-	GATCCACCTGCCT
MA0473.1	ELF1	7.74349	0.855022	NC_000011.10:65418899-65420098	957	969	+	GAGGCAGGAAAAT
MA0003.2	TFAP2A	7.74316	0.823392	NC_000011.10:65418899-65420098	49	63	-	TCTGCCCTAAGGTCA
UN0177.1	ZNF32	7.73828	0.810652	NC_000011.10:65418899-65420098	923	937	+	GTGTAAGCCTATAGT
MA0761.2	ETV1	7.71757	0.807013	NC_000011.10:65418899-65420098	1176	1189	+	ACACAGGCAGGGCG
MA0811.1	TFAP2B	7.71134	0.86265	NC_000011.10:65418899-65420098	694	705	+	GGGCTCCAGGCA
MA0747.1	SP8	7.71061	0.822107	NC_000011.10:65418899-65420098	77	88	-	TCCACTTCCACT
MA0062.1	GABPA	7.70925	0.803837	NC_000011.10:65418899-65420098	706	715	+	CCCGGGAGAC
MA0753.1	ZNF740	7.70212	0.833496	NC_000011.10:65418899-65420098	188	197	-	CCCCTCCCAG
UN0309.1	HHEX	7.70024	0.830403	NC_000011.10:65418899-65420098	332	344	+	GCCAGCACACAGT
MA1152.1	SOX15	7.69977	0.870986	NC_000011.10:65418899-65420098	1059	1068	-	CTTTTCTTTT
MA0003.2	TFAP2A	7.69852	0.82274	NC_000011.10:65418899-65420098	47	61	+	GGTGACCTTAGGGCA
MA0813.1	TFAP2B(var.3)	7.69626	0.834565	NC_000011.10:65418899-65420098	381	393	-	AGCCCTGAGGCCC
MA0081.1	SPIB	7.68996	0.905037	NC_000011.10:65418899-65420098	77	83	+	AGTGGAA
UN0170.1	ZNF257	7.68757	0.826782	NC_000011.10:65418899-65420098	177	187	+	GGGAAGCAAGG
MA0079.2	SP1	7.68018	0.824715	NC_000011.10:65418899-65420098	983	992	-	ACCCTCCCTC
MA0499.2	MYOD1	7.67406	0.830892	NC_000011.10:65418899-65420098	1127	1139	+	CCCCTCCTGTTCC
MA0499.2	MYOD1	7.67364	0.830884	NC_000011.10:65418899-65420098	215	227	-	CCCCACCTCTCAT
MA0753.1	ZNF740	7.67277	0.832955	NC_000011.10:65418899-65420098	983	992	-	ACCCTCCCTC
MA0760.1	ERF	7.67089	0.830427	NC_000011.10:65418899-65420098	248	257	+	ACAGGAAGAG
MA0814.1	TFAP2C(var.2)	7.66618	0.870822	NC_000011.10:65418899-65420098	382	392	+	GGCCTCAGGGC
UN0310.1	HMGXB4	7.66323	0.821746	NC_000011.10:65418899-65420098	985	997	+	GGGAGGGTGCAGT
MA0814.1	TFAP2C(var.2)	7.6624	0.870761	NC_000011.10:65418899-65420098	695	705	-	TGCCTGGAGCC
MA1556.1	RXRG(var.2)	7.66204	0.820557	NC_000011.10:65418899-65420098	42	55	-	AAGGTCACCACTCA
MA0764.1	ETV4	7.65892	0.855196	NC_000011.10:65418899-65420098	290	299	-	GCAGGAAACA
MA1653.1	ZNF148	7.65185	0.809134	NC_000011.10:65418899-65420098	422	433	-	CTCCCCGCTCAC
MA0137.3	STAT1	7.65109	0.864961	NC_000011.10:65418899-65420098	626	636	-	GTCCCAGGAAG
MA1570.1	TFAP4(var.2)	7.65022	0.883655	NC_000011.10:65418899-65420098	210	219	+	GTCACATGAG
MA1515.1	KLF2	7.64258	0.85784	NC_000011.10:65418899-65420098	988	998	-	CACTGCACCCT
MA1542.1	OSR1	7.63888	0.870278	NC_000011.10:65418899-65420098	579	588	+	GGCTTCTGCT
UN0334.1	ZNF549	7.63744	0.817379	NC_000011.10:65418899-65420098	175	186	-	CTTGCTTCCCCC
MA0717.1	RAX2	7.6348	0.903919	NC_000011.10:65418899-65420098	724	731	-	CCAATCAG
MA0098.1	ETS1	7.63289	0.992422	NC_000011.10:65418899-65420098	292	297	+	TTTCCT
MA0098.1	ETS1	7.63289	0.992422	NC_000011.10:65418899-65420098	626	631	+	CTTCCT
MA0098.1	ETS1	7.63289	0.992422	NC_000011.10:65418899-65420098	118	123	-	TTTCCT
MA0098.1	ETS1	7.63289	0.992422	NC_000011.10:65418899-65420098	250	255	-	CTTCCT
MA0098.1	ETS1	7.63289	0.992422	NC_000011.10:65418899-65420098	962	967	-	TTTCCT
MA0597.1	THAP1	7.62973	0.90114	NC_000011.10:65418899-65420098	538	546	+	CTGCCCTTG
MA0872.1	TFAP2A(var.3)	7.62928	0.82732	NC_000011.10:65418899-65420098	381	393	+	GGGCCTCAGGGCT
MA0761.2	ETV1	7.62818	0.805332	NC_000011.10:65418899-65420098	958	971	+	AGGCAGGAAAATCA
UN0175.1	ZNF296	7.62744	0.858892	NC_000011.10:65418899-65420098	634	644	+	GACTGGTCTGT
MA1110.1	NR1H4	7.62597	0.813072	NC_000011.10:65418899-65420098	526	536	-	ACAATGACAGT
MA0524.2	TFAP2C	7.62556	0.858094	NC_000011.10:65418899-65420098	694	705	-	TGCCTGGAGCCC
MA0812.1	TFAP2B(var.2)	7.62336	0.865752	NC_000011.10:65418899-65420098	382	392	+	GGCCTCAGGGC
UN0134.1	RHOXF2	7.62083	0.90598	NC_000011.10:65418899-65420098	549	556	+	ATAAGCCT
MA0528.2	ZNF263	7.61974	0.817125	NC_000011.10:65418899-65420098	534	545	-	AAGGGCAGGACA
MA0808.1	TEAD3	7.61807	0.910329	NC_000011.10:65418899-65420098	1101	1108	-	GGATTCCA
MA0719.1	RHOXF1	7.61734	0.951107	NC_000011.10:65418899-65420098	925	932	+	GTAAGCCT
MA0003.3	TFAP2A	7.61708	0.874539	NC_000011.10:65418899-65420098	64	74	-	TCCTTCAGGCC
MA1116.1	RBPJ	7.61668	0.882721	NC_000011.10:65418899-65420098	859	868	+	TGTGGTAAAA
MA0693.2	VDR	7.61502	0.880627	NC_000011.10:65418899-65420098	49	56	-	TAAGGTCA
MA1516.1	KLF3	7.61316	0.866059	NC_000011.10:65418899-65420098	1184	1194	-	GGGCCCGCCCT
MA0473.1	ELF1	7.61311	0.853339	NC_000011.10:65418899-65420098	113	125	+	GTTCCAGGAAACA
UN0115.1	DMRTA1	7.61022	0.84208	NC_000011.10:65418899-65420098	1110	1121	-	TTTGGCAACATC
MA0079.1	SP1	7.60847	0.852258	NC_000011.10:65418899-65420098	318	327	+	AAGGCGGGCT
MA0155.1	INSM1	7.59789	0.803435	NC_000011.10:65418899-65420098	756	767	+	AGACAGGGGCCA
MA0682.2	PITX1	7.59749	0.897841	NC_000011.10:65418899-65420098	549	556	+	ATAAGCCT
MA1649.1	ZBTB12	7.59338	0.842834	NC_000011.10:65418899-65420098	459	469	+	CTCCAGAACTA
MA1523.1	MSANTD3	7.59036	0.842638	NC_000011.10:65418899-65420098	80	89	-	GTCCACTTCC
MA0820.1	FIGLA	7.59025	0.86736	NC_000011.10:65418899-65420098	779	788	+	TACCCCTGTA
MA0161.1	NFIC	7.58675	0.929306	NC_000011.10:65418899-65420098	653	658	+	TTGGAA
MA0507.1	POU2F2	7.58497	0.840207	NC_000011.10:65418899-65420098	884	896	-	TTTTTTTGTATTT
MA0003.4	TFAP2A	7.58121	0.805906	NC_000011.10:65418899-65420098	49	62	-	CTGCCCTAAGGTCA
MA0711.1	OTX1	7.57923	0.907094	NC_000011.10:65418899-65420098	549	556	+	ATAAGCCT
MA0060.2	NFYA	7.57463	0.809672	NC_000011.10:65418899-65420098	718	735	+	GTGACCCTGATTGGCAAT
MA0873.1	HOXD12	7.57412	0.850062	NC_000011.10:65418899-65420098	859	869	+	TGTGGTAAAAC
MA0871.1	TFEC	7.57128	0.85006	NC_000011.10:65418899-65420098	821	830	-	CTCAAGTGAT
UN0238.1	ZNF823	7.56823	0.81351	NC_000011.10:65418899-65420098	1178	1189	+	ACAGGCAGGGCG
MA0028.1	ELK1	7.56817	0.863747	NC_000011.10:65418899-65420098	958	967	+	AGGCAGGAAA
MA0664.1	MLXIPL	7.56457	0.834429	NC_000011.10:65418899-65420098	210	219	+	GTCACATGAG
MA0039.3	KLF4	7.56259	0.825714	NC_000011.10:65418899-65420098	986	996	-	CTGCACCCTCC
MA0695.1	ZBTB7C	7.5615	0.8153	NC_000011.10:65418899-65420098	916	927	-	TACACCACCACA
MA0596.1	SREBF2	7.55895	0.818911	NC_000011.10:65418899-65420098	371	380	+	CTGAGCTGAG
MA1511.1	KLF10	7.55839	0.865237	NC_000011.10:65418899-65420098	218	228	-	CCCCCACCTCT
MA1647.1	PRDM4	7.55784	0.837485	NC_000011.10:65418899-65420098	753	763	-	CCCTGTCTCCA
MA1647.1	PRDM4	7.55784	0.837485	NC_000011.10:65418899-65420098	1081	1091	-	CCCTGTCTCCA
MA0598.1	EHF	7.54804	0.88796	NC_000011.10:65418899-65420098	249	256	-	TCTTCCTG
MA0475.2	FLI1	7.54777	0.877014	NC_000011.10:65418899-65420098	248	257	+	ACAGGAAGAG
UN0164.1	ZNF174	7.54672	0.813119	NC_000011.10:65418899-65420098	963	978	+	GGAAAATCACTTGAAC
MA0039.3	KLF4	7.54596	0.825343	NC_000011.10:65418899-65420098	358	368	+	CCAGACCCAGG
MA0844.1	XBP1	7.54329	0.823429	NC_000011.10:65418899-65420098	667	680	-	GAAGCCAGGTCAGC
MA0042.1	FOXI1	7.54001	0.817805	NC_000011.10:65418899-65420098	639	650	+	GTCTGTCTATAT
MA0003.1	TFAP2A	7.53441	0.906756	NC_000011.10:65418899-65420098	155	163	+	GCCGAGAGG
MA0746.1	SP3	7.53386	0.836837	NC_000011.10:65418899-65420098	5	15	-	GCGCCGCCCCA
UN0134.1	RHOXF2	7.53352	0.904408	NC_000011.10:65418899-65420098	925	932	+	GTAAGCCT
MA0076.1	ELK4	7.53319	0.804351	NC_000011.10:65418899-65420098	248	256	+	ACAGGAAGA
MA0636.1	BHLHE41	7.5323	0.86317	NC_000011.10:65418899-65420098	210	219	-	CTCATGTGAC
MA0650.1	HOXA13	7.53179	0.836539	NC_000011.10:65418899-65420098	888	897	+	ACAAAAAAAA
MA1564.1	SP9	7.53074	0.827231	NC_000011.10:65418899-65420098	982	993	-	CACCCTCCCTCC
MA0160.1	NR4A2	7.52648	0.855512	NC_000011.10:65418899-65420098	197	204	-	TAGGCCAC
MA0667.1	MYF6	7.52382	0.82993	NC_000011.10:65418899-65420098	142	151	-	AACATCTCTT
MA0003.4	TFAP2A	7.52132	0.80473	NC_000011.10:65418899-65420098	48	61	+	GTGACCTTAGGGCA
MA0509.2	RFX1	7.51716	0.805001	NC_000011.10:65418899-65420098	514	527	-	GTGTTGCTACTACT
UN0332.1	ZNF534	7.51493	0.817968	NC_000011.10:65418899-65420098	534	546	+	TGTCCTGCCCTTG
UN0331.1	ZNF519	7.51411	0.829734	NC_000011.10:65418899-65420098	810	820	-	CCACCTGCCTT
MA1548.1	PLAGL2	7.51115	0.850387	NC_000011.10:65418899-65420098	1088	1097	+	AGGGCCCTAA
MA0766.1	GATA5	7.508	0.903721	NC_000011.10:65418899-65420098	785	792	-	CGATTACA
MA1564.1	SP9	7.50708	0.826814	NC_000011.10:65418899-65420098	217	228	-	CCCCCACCTCTC
MA0627.2	POU2F3	7.50621	0.826719	NC_000011.10:65418899-65420098	883	895	+	AAAATACAAAAAA
MA0765.1	ETV5	7.50549	0.867048	NC_000011.10:65418899-65420098	248	257	+	ACAGGAAGAG
MA0814.2	TFAP2C(var.2)	7.50521	0.808156	NC_000011.10:65418899-65420098	63	76	+	AGGCCTGAAGGAGC
MA0814.2	TFAP2C(var.2)	7.50266	0.808108	NC_000011.10:65418899-65420098	367	380	+	GGCCCTGAGCTGAG
MA1506.1	HOXD10	7.5023	0.856326	NC_000011.10:65418899-65420098	859	869	+	TGTGGTAAAAC
MA1125.1	ZNF384	7.50063	0.856587	NC_000011.10:65418899-65420098	885	896	+	AATACAAAAAAA
MA1578.1	VEZF1	7.50035	0.861607	NC_000011.10:65418899-65420098	266	275	-	CCCCCAACTC
MA0471.1	E2F6	7.49652	0.871624	NC_000011.10:65418899-65420098	310	320	+	AGGCGTGAAAG
MA1655.1	ZNF341	7.49227	0.817184	NC_000011.10:65418899-65420098	1129	1140	-	AGGAACAGGAGG
MA1111.1	NR2F2	7.49211	0.835541	NC_000011.10:65418899-65420098	537	547	-	CCAAGGGCAGG
MA0813.1	TFAP2B(var.3)	7.48561	0.831428	NC_000011.10:65418899-65420098	381	393	+	GGGCCTCAGGGCT
MA0479.1	FOXH1	7.48524	0.877925	NC_000011.10:65418899-65420098	654	664	+	TGGAAACCACA
MA0479.1	FOXH1	7.48524	0.877925	NC_000011.10:65418899-65420098	1101	1111	+	TGGAATCCAGA
MA0741.1	KLF16	7.47812	0.833188	NC_000011.10:65418899-65420098	983	993	-	CACCCTCCCTC
MA0079.1	SP1	7.47558	0.847623	NC_000011.10:65418899-65420098	184	193	+	AAGGCTGGGA
UN0323.1	ZNF425	7.47133	0.840636	NC_000011.10:65418899-65420098	1181	1191	+	GGCAGGGCGGG
UN0309.1	HHEX	7.47094	0.825977	NC_000011.10:65418899-65420098	115	127	+	TCCAGGAAACACT
MA0848.1	FOXO4	7.47028	0.896341	NC_000011.10:65418899-65420098	290	296	-	GGAAACA
MA0848.1	FOXO4	7.47028	0.896341	NC_000011.10:65418899-65420098	119	125	+	GGAAACA
MA0663.1	MLX	7.46824	0.823759	NC_000011.10:65418899-65420098	968	977	+	ATCACTTGAA
MA0101.1	REL	7.46641	0.831464	NC_000011.10:65418899-65420098	611	620	-	GGGATTTCCC
MA0811.1	TFAP2B	7.46327	0.858716	NC_000011.10:65418899-65420098	694	705	-	TGCCTGGAGCCC
MA0508.3	PRDM1	7.46278	0.839184	NC_000011.10:65418899-65420098	753	763	-	CCCTGTCTCCA
MA0508.3	PRDM1	7.46278	0.839184	NC_000011.10:65418899-65420098	1081	1091	-	CCCTGTCTCCA
MA0509.2	RFX1	7.45859	0.804055	NC_000011.10:65418899-65420098	1115	1128	-	GGGCTGCTTTGGCA
MA1567.1	TBX6	7.45845	0.863436	NC_000011.10:65418899-65420098	920	929	+	GTGGTGTAAG
MA0105.1	NFKB1	7.45316	0.816053	NC_000011.10:65418899-65420098	621	630	+	GGGTACTTCC
MA0039.4	KLF4	7.44585	0.823848	NC_000011.10:65418899-65420098	1183	1194	-	GGGCCCGCCCTG
MA0137.2	STAT1	7.44564	0.80184	NC_000011.10:65418899-65420098	243	257	-	CTCTTCCTGTGAGGC
MA0475.1	FLI1	7.44246	0.853961	NC_000011.10:65418899-65420098	77	87	+	AGTGGAAGTGG
MA0837.1	CEBPE	7.44029	0.870874	NC_000011.10:65418899-65420098	920	929	-	CTTACACCAC
MA0475.1	FLI1	7.43934	0.853914	NC_000011.10:65418899-65420098	116	126	+	CCAGGAAACAC
MA0662.1	MIXL1	7.43808	0.898796	NC_000011.10:65418899-65420098	723	732	-	GCCAATCAGG
MA0719.1	RHOXF1	7.43157	0.947526	NC_000011.10:65418899-65420098	613	620	+	GAAATCCC
MA1478.1	DMRTA2	7.43022	0.833043	NC_000011.10:65418899-65420098	1110	1121	-	TTTGGCAACATC
UN0115.1	DMRTA1	7.42904	0.839017	NC_000011.10:65418899-65420098	515	526	-	TGTTGCTACTAC
MA0899.1	HOXA10	7.42756	0.849997	NC_000011.10:65418899-65420098	876	886	+	TCTACTAAAAA
MA0761.2	ETV1	7.42608	0.80153	NC_000011.10:65418899-65420098	288	301	-	GTGCAGGAAACACA
MA0079.1	SP1	7.4237	0.845813	NC_000011.10:65418899-65420098	362	371	-	GGGCCTGGGT
MA0671.1	NFIX	7.41928	0.920175	NC_000011.10:65418899-65420098	672	680	-	GAAGCCAGG
MA0664.1	MLXIPL	7.41924	0.831555	NC_000011.10:65418899-65420098	968	977	+	ATCACTTGAA
MA0003.1	TFAP2A	7.41859	0.902977	NC_000011.10:65418899-65420098	443	451	+	GCCCTGGAG
MA0592.1	ESRRA	7.41814	0.810387	NC_000011.10:65418899-65420098	667	677	-	GCCAGGTCAGC
MA0701.1	LHX9	7.41728	0.904418	NC_000011.10:65418899-65420098	724	731	-	CCAATCAG
UN0160.1	ZNF101	7.41653	0.812821	NC_000011.10:65418899-65420098	778	789	-	TTACAGGGGTAG
MA0775.1	MEIS3	7.4139	0.893228	NC_000011.10:65418899-65420098	870	877	-	GAGACAGG
MA0775.1	MEIS3	7.4139	0.893228	NC_000011.10:65418899-65420098	755	762	+	GAGACAGG
MA0775.1	MEIS3	7.4139	0.893228	NC_000011.10:65418899-65420098	1083	1090	+	GAGACAGG
MA0671.1	NFIX	7.4131	0.920029	NC_000011.10:65418899-65420098	851	859	+	CTGGCCAAT
MA0644.1	ESX1	7.4121	0.88212	NC_000011.10:65418899-65420098	723	732	-	GCCAATCAGG
MA0807.1	TBX5	7.41015	0.859299	NC_000011.10:65418899-65420098	220	227	+	AGGTGGGG
UN0225.1	ZNF770	7.40798	0.83594	NC_000011.10:65418899-65420098	379	390	+	AGGGGCCTCAGG
UN0317.1	ZNF18	7.40542	0.825235	NC_000011.10:65418899-65420098	309	321	+	GAGGCGTGAAAGG
MA1527.1	NFIC(var.2)	7.40489	0.81152	NC_000011.10:65418899-65420098	321	337	+	GCGGGCTCCCGGCCAGC
MA0502.1	NFYB	7.401	0.839321	NC_000011.10:65418899-65420098	848	862	+	AGCCTGGCCAATGTG
MA0101.1	REL	7.39791	0.829363	NC_000011.10:65418899-65420098	611	620	+	GGGAAATCCC
MA0684.2	RUNX3	7.39041	0.832903	NC_000011.10:65418899-65420098	162	173	+	GGAGCCTCAAAA
MA1522.1	MAZ	7.3902	0.862258	NC_000011.10:65418899-65420098	984	994	-	GCACCCTCCCT
MA0095.1	YY1	7.38865	0.949208	NC_000011.10:65418899-65420098	1046	1051	+	TCCATC
MA0716.1	PRRX1	7.38831	0.892401	NC_000011.10:65418899-65420098	904	911	+	AAAATTAG
MA0052.2	MEF2A	7.38544	0.827281	NC_000011.10:65418899-65420098	432	446	+	AGCCCAAAATGGCCC
MA0830.2	TCF4	7.38539	0.821024	NC_000011.10:65418899-65420098	755	767	-	TGGCCCCTGTCTC
MA1564.1	SP9	7.38436	0.824653	NC_000011.10:65418899-65420098	307	318	-	TTCACGCCTCGC
MA1102.2	CTCFL	7.3842	0.822258	NC_000011.10:65418899-65420098	985	996	+	GGGAGGGTGCAG
MA0071.1	RORA	7.38055	0.80717	NC_000011.10:65418899-65420098	801	810	+	TGGGAGGTCA
MA1479.1	DMRTC2	7.37858	0.810515	NC_000011.10:65418899-65420098	1110	1121	-	TTTGGCAACATC
MA1548.1	PLAGL2	7.37857	0.847795	NC_000011.10:65418899-65420098	428	437	-	TGGGCTCCCC
MA0745.2	SNAI2	7.37708	0.837331	NC_000011.10:65418899-65420098	755	767	-	TGGCCCCTGTCTC
MA0899.1	HOXA10	7.3727	0.848856	NC_000011.10:65418899-65420098	887	897	+	TACAAAAAAAA
MA0144.2	STAT3	7.37242	0.886868	NC_000011.10:65418899-65420098	626	636	-	GTCCCAGGAAG
MA1650.1	ZBTB14	7.37095	0.817417	NC_000011.10:65418899-65420098	1168	1179	+	GGCCACCCACAC
MA0716.1	PRRX1	7.37017	0.891926	NC_000011.10:65418899-65420098	724	731	-	CCAATCAG
MA1565.1	TBX18	7.3686	0.80226	NC_000011.10:65418899-65420098	61	72	+	AGAGGCCTGAAG
MA0002.1	RUNX1	7.36649	0.820237	NC_000011.10:65418899-65420098	824	834	+	ACTTGAGGTCA
MA1648.1	TCF12(var.2)	7.3643	0.843145	NC_000011.10:65418899-65420098	1157	1167	-	AACTCCTGCTT
MA0910.2	HOXD8	7.36056	0.903914	NC_000011.10:65418899-65420098	529	536	-	ACAATGAC
MA1536.1	NR2C2(var.2)	7.36002	0.947617	NC_000011.10:65418899-65420098	1094	1101	-	AGGGTTAG
MA0793.1	POU6F2	7.35979	0.845193	NC_000011.10:65418899-65420098	904	913	-	GGCTAATTTT
MA0259.1	ARNT::HIF1A	7.35786	0.885408	NC_000011.10:65418899-65420098	310	317	+	AGGCGTGA
MA0685.1	SP4	7.35389	0.825196	NC_000011.10:65418899-65420098	2	18	-	AAAGCGCCGCCCCAACT
MA0710.1	NOTO	7.346	0.897636	NC_000011.10:65418899-65420098	903	912	-	GCTAATTTTT
MA0018.2	CREB1	7.34597	0.845362	NC_000011.10:65418899-65420098	803	810	+	GGAGGTCA
MA0645.1	ETV6	7.34336	0.853741	NC_000011.10:65418899-65420098	175	184	+	GGGGGAAGCA
MA1512.1	KLF11	7.34234	0.851315	NC_000011.10:65418899-65420098	191	201	-	GCCACCCCTCC
MA0003.2	TFAP2A	7.34145	0.817524	NC_000011.10:65418899-65420098	442	456	-	GTGGCCTCCAGGGCC
UN0124.1	HOXB1	7.34049	0.909252	NC_000011.10:65418899-65420098	529	536	+	GTCATTGT
MA0528.2	ZNF263	7.33607	0.811519	NC_000011.10:65418899-65420098	155	166	+	GCCGAGAGGAGC
MA1574.1	THRB	7.33412	0.838576	NC_000011.10:65418899-65420098	828	842	+	GAGGTCAGGAGTTGG
MA0068.2	PAX4	7.33342	0.849553	NC_000011.10:65418899-65420098	904	911	+	AAAATTAG
MA0102.3	CEBPA	7.33249	0.885833	NC_000011.10:65418899-65420098	919	929	-	CTTACACCACC
MA0080.1	SPI1	7.3324	0.942158	NC_000011.10:65418899-65420098	1135	1140	-	AGGAAC
MA1505.1	HOXC8	7.33194	0.92286	NC_000011.10:65418899-65420098	529	536	-	ACAATGAC
MA0130.1	ZNF354C	7.33082	0.930628	NC_000011.10:65418899-65420098	561	566	+	AACCAC
MA0130.1	ZNF354C	7.33082	0.930628	NC_000011.10:65418899-65420098	658	663	+	AACCAC
MA0079.1	SP1	7.33055	0.842564	NC_000011.10:65418899-65420098	917	926	+	GTGGTGGTGT
MA0003.1	TFAP2A	7.32483	0.899917	NC_000011.10:65418899-65420098	764	772	+	GCCAGGCGC
MA0508.1	PRDM1	7.32332	0.804054	NC_000011.10:65418899-65420098	338	352	+	ACACAGTGACAGTGC
UN0124.1	HOXB1	7.32219	0.9089	NC_000011.10:65418899-65420098	786	793	+	GTAATCGC
MA0079.4	SP1	7.32031	0.86158	NC_000011.10:65418899-65420098	190	204	-	TAGGCCACCCCTCCC
MA0842.1	NRL	7.32031	0.859006	NC_000011.10:65418899-65420098	92	102	-	TAGTTGCTGCC
MA1578.1	VEZF1	7.31857	0.857864	NC_000011.10:65418899-65420098	219	228	-	CCCCCACCTC
MA0682.2	PITX1	7.31746	0.892499	NC_000011.10:65418899-65420098	925	932	+	GTAAGCCT
MA0828.1	SREBF2(var.2)	7.31412	0.858006	NC_000011.10:65418899-65420098	210	219	-	CTCATGTGAC
MA0145.3	TFCP2	7.31402	0.838851	NC_000011.10:65418899-65420098	1104	1113	-	CATCTGGATT
MA0701.1	LHX9	7.30878	0.90145	NC_000011.10:65418899-65420098	904	911	+	AAAATTAG
MA0161.2	NFIC	7.30796	0.836376	NC_000011.10:65418899-65420098	1113	1123	-	GCTTTGGCAAC
MA0831.2	TFE3	7.30663	0.867709	NC_000011.10:65418899-65420098	212	219	+	CACATGAG
UN0310.1	HMGXB4	7.30581	0.814825	NC_000011.10:65418899-65420098	757	769	+	GACAGGGGCCAGG
MA0063.2	NKX2-5	7.30456	0.848299	NC_000011.10:65418899-65420098	1016	1026	+	TGCACTCCAGC
UN0218.1	ZNF750	7.30089	0.815796	NC_000011.10:65418899-65420098	64	76	-	GCTCCTTCAGGCC
MA1565.1	TBX18	7.29831	0.800849	NC_000011.10:65418899-65420098	919	930	+	GGTGGTGTAAGC
MA1125.1	ZNF384	7.29466	0.853434	NC_000011.10:65418899-65420098	1056	1067	+	AAAAAAAGAAAA
MA0901.2	HOXB13	7.29421	0.811705	NC_000011.10:65418899-65420098	1048	1061	+	CATCAAAAAAAAAA
UN0309.1	HHEX	7.29241	0.822531	NC_000011.10:65418899-65420098	288	300	-	TGCAGGAAACACA
MA0814.1	TFAP2C(var.2)	7.29042	0.864795	NC_000011.10:65418899-65420098	64	74	+	GGCCTGAAGGA
UN0174.1	ZNF284	7.28932	0.82136	NC_000011.10:65418899-65420098	948	959	+	CGGGAGGCTGAG
MA0156.1	FEV	7.28554	0.833508	NC_000011.10:65418899-65420098	610	617	+	TGGGAAAT
MA1478.1	DMRTA2	7.28378	0.830085	NC_000011.10:65418899-65420098	517	528	+	AGTAGCAACACT
MA0662.1	MIXL1	7.28073	0.894701	NC_000011.10:65418899-65420098	903	912	+	AAAAATTAGC
MA1564.1	SP9	7.28028	0.82282	NC_000011.10:65418899-65420098	4	15	-	GCGCCGCCCCAA
MA1540.1	NR5A1	7.27973	0.845894	NC_000011.10:65418899-65420098	446	456	+	CTGGAGGCCAC
MA1508.1	IKZF1	7.27965	0.808153	NC_000011.10:65418899-65420098	1175	1186	+	CACACAGGCAGG
MA0003.3	TFAP2A	7.27759	0.869202	NC_000011.10:65418899-65420098	236	246	-	AGGCTCCGGCC
MA1125.1	ZNF384	7.27221	0.853091	NC_000011.10:65418899-65420098	1055	1066	+	AAAAAAAAGAAA
MA0706.1	MEOX2	7.27039	0.873063	NC_000011.10:65418899-65420098	528	537	+	TGTCATTGTC
MA0753.1	ZNF740	7.26622	0.82546	NC_000011.10:65418899-65420098	219	228	-	CCCCCACCTC
MA0636.1	BHLHE41	7.26538	0.859582	NC_000011.10:65418899-65420098	210	219	+	GTCACATGAG
MA0814.1	TFAP2C(var.2)	7.26474	0.864384	NC_000011.10:65418899-65420098	552	562	+	AGCCTGAAGAA
MA0771.1	HSF4	7.26332	0.828097	NC_000011.10:65418899-65420098	351	363	-	GTCTGGAAACTGC
MA0646.1	GCM1	7.26283	0.843926	NC_000011.10:65418899-65420098	1170	1180	-	TGTGTGGGTGG
MA0464.2	BHLHE40	7.26244	0.868549	NC_000011.10:65418899-65420098	210	219	-	CTCATGTGAC
MA1579.1	ZBTB26	7.26196	0.820541	NC_000011.10:65418899-65420098	675	689	+	GGCTTCAGAACAAGA
MA0597.1	THAP1	7.2619	0.889883	NC_000011.10:65418899-65420098	174	182	-	CTTCCCCCA
MA0508.3	PRDM1	7.25963	0.835281	NC_000011.10:65418899-65420098	566	576	+	CCCTTTCTTAC
MA0014.2	PAX5	7.25899	0.812367	NC_000011.10:65418899-65420098	300	318	+	ACTGGCTGCGAGGCGTGAA
MA1515.1	KLF2	7.25794	0.850283	NC_000011.10:65418899-65420098	766	776	-	CACCGCGCCTG
UN0225.1	ZNF770	7.25616	0.833288	NC_000011.10:65418899-65420098	161	172	+	AGGAGCCTCAAA
MA0890.1	GBX2	7.25583	0.885782	NC_000011.10:65418899-65420098	903	912	+	AAAAATTAGC
MA0033.1	FOXL1	7.25416	0.933796	NC_000011.10:65418899-65420098	881	888	+	TAAAAATA
MA0470.1	E2F4	7.25081	0.859635	NC_000011.10:65418899-65420098	310	320	+	AGGCGTGAAAG
UN0173.1	ZNF28	7.24925	0.857764	NC_000011.10:65418899-65420098	4	13	-	GCCGCCCCAA
UN0121.1	FEZF1	7.24843	0.828749	NC_000011.10:65418899-65420098	588	598	-	GGAAAAGGGGA
MA1508.1	IKZF1	7.24714	0.807495	NC_000011.10:65418899-65420098	1057	1068	+	AAAAAAGAAAAG
MA0724.1	VENTX	7.2458	0.886434	NC_000011.10:65418899-65420098	903	911	+	AAAAATTAG
MA0093.1	USF1	7.24328	0.853825	NC_000011.10:65418899-65420098	212	218	+	CACATGA
MA0079.2	SP1	7.24262	0.813695	NC_000011.10:65418899-65420098	191	200	-	CCACCCCTCC
UN0218.1	ZNF750	7.24149	0.814543	NC_000011.10:65418899-65420098	373	385	-	GGCCCCTCAGCTC
MA1649.1	ZBTB12	7.24102	0.834613	NC_000011.10:65418899-65420098	970	980	+	CACTTGAACCC
MA1515.1	KLF2	7.23822	0.849895	NC_000011.10:65418899-65420098	192	202	-	GGCCACCCCTC
UN0334.1	ZNF549	7.23547	0.808883	NC_000011.10:65418899-65420098	55	66	-	GCCTCTGCCCTA
MA0593.1	FOXP2	7.23536	0.845174	NC_000011.10:65418899-65420098	640	650	-	ATATAGACAGA
MA0901.2	HOXB13	7.23473	0.810767	NC_000011.10:65418899-65420098	875	888	+	CTCTACTAAAAATA
UN0336.1	ZNF671	7.23432	0.802267	NC_000011.10:65418899-65420098	73	87	+	GAGCAGTGGAAGTGG
MA0842.1	NRL	7.23405	0.85715	NC_000011.10:65418899-65420098	791	801	-	AAAGTGCTGCG
MA0630.1	SHOX	7.23101	0.885331	NC_000011.10:65418899-65420098	904	911	-	CTAATTTT
MA0814.2	TFAP2C(var.2)	7.22974	0.802949	NC_000011.10:65418899-65420098	372	385	+	TGAGCTGAGGGGCC
MA0766.1	GATA5	7.22607	0.896552	NC_000011.10:65418899-65420098	1004	1011	+	AGATCACA
MA0710.1	NOTO	7.22474	0.895492	NC_000011.10:65418899-65420098	903	912	+	AAAAATTAGC
MA0510.1	RFX5	7.2228	0.856528	NC_000011.10:65418899-65420098	1145	1159	+	CTGCCTGGGAAGAAG
MA0761.1	ETV1	7.22263	0.848418	NC_000011.10:65418899-65420098	290	299	-	GCAGGAAACA
MA0684.2	RUNX3	7.22245	0.829163	NC_000011.10:65418899-65420098	856	867	-	TTTACCACATTG
MA0095.1	YY1	7.21934	0.940561	NC_000011.10:65418899-65420098	439	444	-	GCCATT
MA0161.1	NFIC	7.21893	0.916986	NC_000011.10:65418899-65420098	37	42	+	CTGGCT
MA0161.1	NFIC	7.21893	0.916986	NC_000011.10:65418899-65420098	301	306	+	CTGGCT
MA0161.1	NFIC	7.21893	0.916986	NC_000011.10:65418899-65420098	673	678	+	CTGGCT
MA1508.1	IKZF1	7.21719	0.806889	NC_000011.10:65418899-65420098	1062	1073	+	AGAAAAGAAAGA
MA0748.1	YY2	7.21616	0.809431	NC_000011.10:65418899-65420098	316	326	-	GCCCGCCTTTC
MA0905.1	HOXC10	7.21397	0.872885	NC_000011.10:65418899-65420098	860	869	+	GTGGTAAAAC
MA0498.2	MEIS1	7.21352	0.933506	NC_000011.10:65418899-65420098	641	647	-	TAGACAG
MA0039.4	KLF4	7.21218	0.819104	NC_000011.10:65418899-65420098	422	433	-	CTCCCCGCTCAC
MA0893.2	GSX2	7.21147	0.916835	NC_000011.10:65418899-65420098	529	536	+	GTCATTGT
MA0695.1	ZBTB7C	7.21104	0.808099	NC_000011.10:65418899-65420098	777	788	+	GCTACCCCTGTA
UN0323.1	ZNF425	7.20309	0.834657	NC_000011.10:65418899-65420098	376	386	+	CTGAGGGGCCT
MA0722.1	VAX1	7.20183	0.884547	NC_000011.10:65418899-65420098	904	911	-	CTAATTTT
UN0157.1	ZIM3	7.19842	0.803377	NC_000011.10:65418899-65420098	1056	1070	+	AAAAAAAGAAAAGAA
MA0079.1	SP1	7.19766	0.837929	NC_000011.10:65418899-65420098	747	756	+	AGGGCTTGGA
MA0079.1	SP1	7.19766	0.837929	NC_000011.10:65418899-65420098	1075	1084	+	AGGGCTTGGA
MA0914.1	ISL2	7.19466	0.874673	NC_000011.10:65418899-65420098	41	48	-	CCACTCAG
MA0442.2	SOX10	7.19386	0.848058	NC_000011.10:65418899-65420098	529	539	-	AGGACAATGAC
MA1147.1	NR4A2::RXRA	7.193	0.800015	NC_000011.10:65418899-65420098	1087	1101	+	CAGGGCCCTAACCCT
UN0336.1	ZNF671	7.19149	0.801463	NC_000011.10:65418899-65420098	155	169	+	GCCGAGAGGAGCCTC
MA1105.2	GRHL2	7.18985	0.802621	NC_000011.10:65418899-65420098	681	692	+	AGAACAAGATGT
UN0218.1	ZNF750	7.18453	0.813341	NC_000011.10:65418899-65420098	368	380	-	CTCAGCTCAGGGC
UN0238.1	ZNF823	7.18357	0.805717	NC_000011.10:65418899-65420098	564	575	-	TAAGAAAGGGTG
UN0241.1	ZNF92	7.18343	0.808292	NC_000011.10:65418899-65420098	587	598	-	GGAAAAGGGGAG
MA1505.1	HOXC8	7.18226	0.919884	NC_000011.10:65418899-65420098	529	536	+	GTCATTGT
MA1540.1	NR5A1	7.17559	0.84379	NC_000011.10:65418899-65420098	181	191	+	AGCAAGGCTGG
UN0238.1	ZNF823	7.17224	0.805487	NC_000011.10:65418899-65420098	393	404	+	TCAGAAAGGGCC
MA0098.3	ETS1	7.17215	0.853827	NC_000011.10:65418899-65420098	116	125	+	CCAGGAAACA
MA0745.2	SNAI2	7.17168	0.833925	NC_000011.10:65418899-65420098	778	790	+	CTACCCCTGTAAT
MA0039.3	KLF4	7.17041	0.816967	NC_000011.10:65418899-65420098	268	278	-	CCACCCCCAAC
MA0815.1	TFAP2C(var.3)	7.16902	0.835799	NC_000011.10:65418899-65420098	381	393	+	GGGCCTCAGGGCT
MA0894.1	HESX1	7.16614	0.879297	NC_000011.10:65418899-65420098	903	912	+	AAAAATTAGC
MA1117.1	RELB	7.16412	0.813228	NC_000011.10:65418899-65420098	174	184	-	TGCTTCCCCCA
MA1583.1	ZFP57	7.16324	0.848808	NC_000011.10:65418899-65420098	732	744	+	CAATAGCCGCAAG
MA0039.4	KLF4	7.16277	0.818101	NC_000011.10:65418899-65420098	983	994	-	GCACCCTCCCTC
MA0132.2	PDX1	7.15973	0.907724	NC_000011.10:65418899-65420098	904	911	+	AAAATTAG
MA0809.2	TEAD4	7.15823	0.825214	NC_000011.10:65418899-65420098	1015	1026	+	CTGCACTCCAGC
MA0827.1	OLIG3	7.15759	0.862641	NC_000011.10:65418899-65420098	1106	1115	+	TCCAGATGTT
MA0003.1	TFAP2A	7.15671	0.894431	NC_000011.10:65418899-65420098	488	496	-	GCCCCAGCC
MA0524.1	TFAP2C	7.156	0.854148	NC_000011.10:65418899-65420098	47	61	+	GGTGACCTTAGGGCA
UN0331.1	ZNF519	7.15542	0.823329	NC_000011.10:65418899-65420098	90	100	-	GTTGCTGCCTA
MA1122.1	TFDP1	7.15426	0.824492	NC_000011.10:65418899-65420098	324	334	-	GGCCGGGAGCC
MA0778.1	NFKB2	7.15373	0.837435	NC_000011.10:65418899-65420098	610	622	+	TGGGAAATCCCGG
MA0807.1	TBX5	7.15144	0.852614	NC_000011.10:65418899-65420098	193	200	+	AGGGGTGG
MA0442.2	SOX10	7.15089	0.847136	NC_000011.10:65418899-65420098	1055	1065	+	AAAAAAAAGAA
MA1525.1	NFATC4	7.15063	0.865019	NC_000011.10:65418899-65420098	592	601	-	CCTGGAAAAG
MA0694.1	ZBTB7B	7.14738	0.817858	NC_000011.10:65418899-65420098	559	570	+	AGAACCACCCTT
MA1645.1	NKX2-2	7.1471	0.812407	NC_000011.10:65418899-65420098	212	225	-	CCACCTCTCATGTG
MA0814.2	TFAP2C(var.2)	7.14582	0.801363	NC_000011.10:65418899-65420098	486	499	+	AGGGCTGGGGCCCT
MA0741.1	KLF16	7.14096	0.827677	NC_000011.10:65418899-65420098	218	228	-	CCCCCACCTCT
MA0130.1	ZNF354C	7.13818	0.922196	NC_000011.10:65418899-65420098	45	50	-	CACCAC
MA0130.1	ZNF354C	7.13818	0.922196	NC_000011.10:65418899-65420098	917	922	-	CACCAC
MA0130.1	ZNF354C	7.13818	0.922196	NC_000011.10:65418899-65420098	920	925	-	CACCAC
MA0130.1	ZNF354C	7.13818	0.922196	NC_000011.10:65418899-65420098	1010	1015	+	CACCAC
MA1564.1	SP9	7.13603	0.82028	NC_000011.10:65418899-65420098	316	327	-	AGCCCGCCTTTC
MA1563.1	SOX18	7.1356	0.914886	NC_000011.10:65418899-65420098	345	352	+	GACAGTGC
MA0628.1	POU6F1	7.13404	0.831765	NC_000011.10:65418899-65420098	903	912	+	AAAAATTAGC
MA0628.1	POU6F1	7.13404	0.831765	NC_000011.10:65418899-65420098	903	912	-	GCTAATTTTT
MA1103.2	FOXK2	7.12743	0.826114	NC_000011.10:65418899-65420098	288	298	-	CAGGAAACACA
MA0695.1	ZBTB7C	7.12722	0.806377	NC_000011.10:65418899-65420098	218	229	-	GCCCCCACCTCT
MA0036.3	GATA2	7.12717	0.849566	NC_000011.10:65418899-65420098	1060	1070	-	TTCTTTTCTTT
MA0593.1	FOXP2	7.127	0.843308	NC_000011.10:65418899-65420098	288	298	-	CAGGAAACACA
MA0037.1	GATA3	7.12671	0.947082	NC_000011.10:65418899-65420098	725	730	+	TGATTG
MA0080.2	SPI1	7.12541	0.852811	NC_000011.10:65418899-65420098	79	85	+	TGGAAGT
MA0508.1	PRDM1	7.12519	0.801492	NC_000011.10:65418899-65420098	1057	1071	+	AAAAAAGAAAAGAAA
MA0499.2	MYOD1	7.11508	0.820522	NC_000011.10:65418899-65420098	762	774	-	CCGCGCCTGGCCC
UN0218.1	ZNF750	7.11236	0.811819	NC_000011.10:65418899-65420098	405	417	+	TAGGCCTCAGATC
MA0714.1	PITX3	7.09998	0.86611	NC_000011.10:65418899-65420098	548	556	+	TATAAGCCT
MA0867.2	SOX4	7.09952	0.867735	NC_000011.10:65418899-65420098	1069	1078	+	AAAGAAAGGG
MA0442.1	SOX10	7.09699	0.919521	NC_000011.10:65418899-65420098	338	343	-	CTGTGT
MA0442.1	SOX10	7.09699	0.919521	NC_000011.10:65418899-65420098	1176	1181	-	CTGTGT
MA0471.2	E2F6	7.0853	0.8128	NC_000011.10:65418899-65420098	183	195	+	CAAGGCTGGGAGG
UN0239.1	ZNF84	7.08186	0.809892	NC_000011.10:65418899-65420098	1130	1140	+	CTCCTGTTCCT
MA0079.2	SP1	7.08043	0.809611	NC_000011.10:65418899-65420098	32	41	-	GCCAGCCTCC
MA0721.1	UNCX	7.08029	0.886344	NC_000011.10:65418899-65420098	724	731	-	CCAATCAG
MA1647.1	PRDM4	7.07953	0.826498	NC_000011.10:65418899-65420098	639	649	+	GTCTGTCTATA
MA0035.4	GATA1	7.07646	0.835038	NC_000011.10:65418899-65420098	903	913	-	GGCTAATTTTT
UN0225.1	ZNF770	7.07636	0.830147	NC_000011.10:65418899-65420098	3	14	-	CGCCGCCCCAAC
MA0719.1	RHOXF1	7.07173	0.94059	NC_000011.10:65418899-65420098	1003	1010	-	GTGATCTC
MA0471.2	E2F6	7.07109	0.812538	NC_000011.10:65418899-65420098	233	245	+	GCAGGCCGGAGCC
MA0093.1	USF1	7.0683	0.847803	NC_000011.10:65418899-65420098	814	820	+	CAGGTGG
MA0693.2	VDR	7.0617	0.86485	NC_000011.10:65418899-65420098	988	995	+	AGGGTGCA
MA1547.1	PITX2	7.05892	0.886846	NC_000011.10:65418899-65420098	613	620	+	GAAATCCC
MA0481.3	FOXP1	7.05487	0.833539	NC_000011.10:65418899-65420098	288	298	-	CAGGAAACACA
MA0084.1	SRY	7.05386	0.845725	NC_000011.10:65418899-65420098	884	892	+	AAATACAAA
MA0902.2	HOXB2	7.04809	0.911618	NC_000011.10:65418899-65420098	529	536	-	ACAATGAC
MA0470.1	E2F4	7.0405	0.856304	NC_000011.10:65418899-65420098	324	334	-	GGCCGGGAGCC
UN0200.1	ZNF524	7.03705	0.821189	NC_000011.10:65418899-65420098	301	312	-	CCTCGCAGCCAG
MA1559.1	SNAI3	7.03668	0.854946	NC_000011.10:65418899-65420098	779	788	-	TACAGGGGTA
MA0510.1	RFX5	7.03318	0.854366	NC_000011.10:65418899-65420098	758	772	-	GCGCCTGGCCCCTGT
MA0648.1	GSC	7.03036	0.858001	NC_000011.10:65418899-65420098	903	912	-	GCTAATTTTT
MA0663.1	MLX	7.02806	0.815785	NC_000011.10:65418899-65420098	821	830	-	CTCAAGTGAT
MA0140.2	GATA1::TAL1	7.02659	0.813339	NC_000011.10:65418899-65420098	965	982	+	AAAATCACTTGAACCCAG
MA0767.1	GCM2	7.02469	0.834779	NC_000011.10:65418899-65420098	172	181	+	AATGGGGGAA
MA0748.2	YY2	7.02182	0.815962	NC_000011.10:65418899-65420098	1182	1192	+	GCAGGGCGGGC
MA1504.1	HOXC4	7.0195	0.92009	NC_000011.10:65418899-65420098	529	536	+	GTCATTGT
MA0508.2	PRDM1	7.0163	0.839527	NC_000011.10:65418899-65420098	343	352	-	GCACTGTCAC
MA0080.2	SPI1	7.0147	0.849122	NC_000011.10:65418899-65420098	177	183	+	GGGAAGC
MA0886.1	EMX2	7.0144	0.888884	NC_000011.10:65418899-65420098	903	912	+	AAAAATTAGC
MA0736.1	GLIS2	7.0138	0.80903	NC_000011.10:65418899-65420098	1168	1181	+	GGCCACCCACACAG
MA0899.1	HOXA10	7.01145	0.841346	NC_000011.10:65418899-65420098	1049	1059	+	ATCAAAAAAAA
UN0175.1	ZNF296	7.01128	0.846348	NC_000011.10:65418899-65420098	43	53	+	GAGTGGTGACC
MA0037.3	GATA3	7.0102	0.8824	NC_000011.10:65418899-65420098	785	792	-	CGATTACA
MA0719.1	RHOXF1	7.00364	0.939278	NC_000011.10:65418899-65420098	907	914	+	ATTAGCCA
MA1547.1	PITX2	7.00254	0.885746	NC_000011.10:65418899-65420098	786	793	+	GTAATCGC
MA0685.1	SP4	6.99911	0.821719	NC_000011.10:65418899-65420098	268	284	-	TGGGCCCCACCCCCAAC
MA0157.1	FOXO3	6.99905	0.827237	NC_000011.10:65418899-65420098	353	360	-	TGGAAACT
UN0139.1	YBX1	6.99632	0.887909	NC_000011.10:65418899-65420098	146	154	-	CCTAACATC
MA0508.2	PRDM1	6.99508	0.839159	NC_000011.10:65418899-65420098	78	87	-	CCACTTCCAC
MA1649.1	ZBTB12	6.99375	0.828845	NC_000011.10:65418899-65420098	456	466	-	TTCTGGAGCTG
MA0145.3	TFCP2	6.99366	0.832825	NC_000011.10:65418899-65420098	1104	1113	+	AATCCAGATG
MA0057.1	MZF1(var.2)	6.99324	0.842296	NC_000011.10:65418899-65420098	308	317	+	CGAGGCGTGA
MA0475.2	FLI1	6.99267	0.869449	NC_000011.10:65418899-65420098	624	633	-	CCAGGAAGTA
MA0499.2	MYOD1	6.99024	0.818206	NC_000011.10:65418899-65420098	601	613	+	GGGCTCCTGTGGG
MA0442.2	SOX10	6.98919	0.843667	NC_000011.10:65418899-65420098	1068	1078	+	GAAAGAAAGGG
MA0905.1	HOXC10	6.98764	0.869062	NC_000011.10:65418899-65420098	1049	1058	+	ATCAAAAAAA
MA0003.2	TFAP2A	6.98669	0.812341	NC_000011.10:65418899-65420098	694	708	-	GGGTGCCTGGAGCCC
UN0124.1	HOXB1	6.98452	0.902415	NC_000011.10:65418899-65420098	786	793	-	GCGATTAC
MA1578.1	VEZF1	6.98283	0.850951	NC_000011.10:65418899-65420098	269	278	-	CCACCCCCAA
MA0673.1	NKX2-8	6.98158	0.896784	NC_000011.10:65418899-65420098	1191	1199	+	GCCCTTCAC
MA1464.1	ARNT2	6.97986	0.867346	NC_000011.10:65418899-65420098	210	219	+	GTCACATGAG
MA0745.2	SNAI2	6.97715	0.830699	NC_000011.10:65418899-65420098	215	227	-	CCCCACCTCTCAT
MA1150.1	RORB	6.97528	0.827108	NC_000011.10:65418899-65420098	825	835	+	CTTGAGGTCAG
MA0093.1	USF1	6.97326	0.844533	NC_000011.10:65418899-65420098	472	478	+	CCCGTGG
MA0080.2	SPI1	6.97241	0.847713	NC_000011.10:65418899-65420098	611	617	+	GGGAAAT
MA1103.2	FOXK2	6.97175	0.822431	NC_000011.10:65418899-65420098	640	650	-	ATATAGACAGA
MA1578.1	VEZF1	6.9696	0.850678	NC_000011.10:65418899-65420098	1126	1135	+	CCCCCTCCTG
MA0079.1	SP1	6.96473	0.829804	NC_000011.10:65418899-65420098	957	966	+	GAGGCAGGAA
MA0595.1	SREBF1	6.96419	0.821804	NC_000011.10:65418899-65420098	210	219	+	GTCACATGAG
MA0671.1	NFIX	6.96119	0.90939	NC_000011.10:65418899-65420098	761	769	+	GGGGCCAGG
MA1548.1	PLAGL2	6.95847	0.83958	NC_000011.10:65418899-65420098	1186	1195	-	AGGGCCCGCC
MA0746.1	SP3	6.95744	0.825485	NC_000011.10:65418899-65420098	1169	1179	+	GCCACCCACAC
MA0891.1	GSC2	6.94998	0.859667	NC_000011.10:65418899-65420098	785	794	+	TGTAATCGCA
UN0139.1	YBX1	6.94864	0.887111	NC_000011.10:65418899-65420098	1110	1118	-	GGCAACATC
MA0039.4	KLF4	6.94589	0.813697	NC_000011.10:65418899-65420098	485	496	-	GCCCCAGCCCTC
MA0528.1	ZNF263	6.9458	0.812367	NC_000011.10:65418899-65420098	162	182	+	GGAGCCTCAAAATGGGGGAAG
MA0511.2	RUNX2	6.94393	0.852865	NC_000011.10:65418899-65420098	826	834	-	TGACCTCAA
MA1518.1	LHX1	6.9436	0.904072	NC_000011.10:65418899-65420098	529	536	-	ACAATGAC
MA1498.1	HOXA7	6.94169	0.898699	NC_000011.10:65418899-65420098	529	536	-	ACAATGAC
MA1468.1	ATOH7	6.94166	0.858817	NC_000011.10:65418899-65420098	1106	1115	+	TCCAGATGTT
MA0152.1	NFATC2	6.94041	0.837007	NC_000011.10:65418899-65420098	610	616	-	TTTCCCA
MA0152.1	NFATC2	6.94041	0.837007	NC_000011.10:65418899-65420098	861	867	-	TTTACCA
MA0511.2	RUNX2	6.9361	0.852721	NC_000011.10:65418899-65420098	858	866	-	TTACCACAT
MA0057.1	MZF1(var.2)	6.93435	0.840433	NC_000011.10:65418899-65420098	1124	1133	-	GGAGGGGGCT
MA0093.2	USF1	6.9298	0.864194	NC_000011.10:65418899-65420098	27	37	-	GCCTCCTGACC
MA0024.2	E2F1	6.9297	0.872277	NC_000011.10:65418899-65420098	325	335	-	TGGCCGGGAGC
UN0116.1	DPF1	6.92645	0.808728	NC_000011.10:65418899-65420098	819	831	-	CCTCAAGTGATCC
MA0018.2	CREB1	6.92471	0.829935	NC_000011.10:65418899-65420098	406	413	-	TGAGGCCT
MA0890.1	GBX2	6.92332	0.879307	NC_000011.10:65418899-65420098	723	732	-	GCCAATCAGG
MA1496.1	HOXA4	6.92231	0.913367	NC_000011.10:65418899-65420098	529	536	+	GTCATTGT
UN0225.1	ZNF770	6.92017	0.827419	NC_000011.10:65418899-65420098	59	70	-	TCAGGCCTCTGC
MA0508.3	PRDM1	6.91952	0.828747	NC_000011.10:65418899-65420098	312	322	-	GCCTTTCACGC
MA0130.1	ZNF354C	6.91578	0.912462	NC_000011.10:65418899-65420098	1172	1177	+	ACCCAC
MA1647.1	PRDM4	6.91239	0.822659	NC_000011.10:65418899-65420098	1154	1164	-	TCCTGCTTCTT
MA0872.1	TFAP2A(var.3)	6.91114	0.816291	NC_000011.10:65418899-65420098	381	393	-	AGCCCTGAGGCCC
MA0664.1	MLXIPL	6.9109	0.821499	NC_000011.10:65418899-65420098	821	830	-	CTCAAGTGAT
MA0887.1	EVX1	6.91075	0.879851	NC_000011.10:65418899-65420098	723	732	+	CCTGATTGGC
MA0528.2	ZNF263	6.90486	0.802997	NC_000011.10:65418899-65420098	1148	1159	+	CCTGGGAAGAAG
MA0900.1	HOXA2	6.90333	0.886507	NC_000011.10:65418899-65420098	723	732	-	GCCAATCAGG
MA1120.1	SOX13	6.90314	0.836498	NC_000011.10:65418899-65420098	477	487	+	GGAGAATGGAG
MA0711.1	OTX1	6.9022	0.893895	NC_000011.10:65418899-65420098	925	932	+	GTAAGCCT
MA0753.1	ZNF740	6.89813	0.818675	NC_000011.10:65418899-65420098	220	229	-	GCCCCCACCT
MA0753.1	ZNF740	6.89712	0.818656	NC_000011.10:65418899-65420098	191	200	-	CCACCCCTCC
MA0516.1	SP2	6.89427	0.817597	NC_000011.10:65418899-65420098	979	993	-	CACCCTCCCTCCTGG
MA0714.1	PITX3	6.89233	0.861201	NC_000011.10:65418899-65420098	612	620	+	GGAAATCCC
MA0024.2	E2F1	6.89181	0.871707	NC_000011.10:65418899-65420098	980	990	+	CAGGAGGGAGG
MA0103.3	ZEB1	6.89174	0.864272	NC_000011.10:65418899-65420098	763	773	-	CGCGCCTGGCC
MA0079.3	SP1	6.89153	0.867844	NC_000011.10:65418899-65420098	317	327	-	AGCCCGCCTTT
MA0471.2	E2F6	6.89102	0.809217	NC_000011.10:65418899-65420098	324	336	-	CTGGCCGGGAGCC
MA1100.2	ASCL1	6.89039	0.859976	NC_000011.10:65418899-65420098	1106	1115	-	AACATCTGGA
MA0077.1	SOX9	6.89014	0.824798	NC_000011.10:65418899-65420098	931	939	+	CTATAGTCC
MA0760.1	ERF	6.8887	0.815041	NC_000011.10:65418899-65420098	290	299	-	GCAGGAAACA
MA0028.1	ELK1	6.88726	0.841119	NC_000011.10:65418899-65420098	246	255	+	TCACAGGAAG
MA1581.1	ZBTB6	6.88674	0.802617	NC_000011.10:65418899-65420098	803	815	-	TGCCTTGACCTCC
MA0718.1	RAX	6.88607	0.86497	NC_000011.10:65418899-65420098	903	912	-	GCTAATTTTT
MA0748.1	YY2	6.88425	0.802296	NC_000011.10:65418899-65420098	480	490	-	GCCCTCCATTC
MA0901.2	HOXB13	6.88389	0.805233	NC_000011.10:65418899-65420098	1049	1062	+	ATCAAAAAAAAAAA
MA0876.1	BSX	6.88359	0.9103	NC_000011.10:65418899-65420098	259	266	+	CCGGTTAG
MA0475.2	FLI1	6.87976	0.867911	NC_000011.10:65418899-65420098	290	299	-	GCAGGAAACA
UN0139.1	YBX1	6.87937	0.885952	NC_000011.10:65418899-65420098	69	77	-	TGCTCCTTC
MA0141.3	ESRRB	6.87912	0.824412	NC_000011.10:65418899-65420098	47	57	-	CTAAGGTCACC
MA0672.1	NKX2-3	6.87882	0.874235	NC_000011.10:65418899-65420098	794	803	+	AGCACTTTGG
UN0329.1	ZNF490	6.8754	0.814478	NC_000011.10:65418899-65420098	1119	1129	+	AAAGCAGCCCC
UN0175.1	ZNF296	6.8731	0.843535	NC_000011.10:65418899-65420098	1165	1175	-	GGGTGGCCAAC
MA0684.2	RUNX3	6.87279	0.821376	NC_000011.10:65418899-65420098	913	924	-	ACCACCACATTG
MA1646.1	OSR2	6.87189	0.806708	NC_000011.10:65418899-65420098	510	521	+	AAGCAGTAGTAG
MA0152.1	NFATC2	6.87166	0.834471	NC_000011.10:65418899-65420098	611	617	-	ATTTCCC
UN0139.1	YBX1	6.86819	0.885765	NC_000011.10:65418899-65420098	559	567	+	AGAACCACC
MA0039.4	KLF4	6.86611	0.812078	NC_000011.10:65418899-65420098	987	998	-	CACTGCACCCTC
MA0829.2	SREBF1(var.2)	6.86404	0.805351	NC_000011.10:65418899-65420098	137	150	-	ACATCTCTTGATTC
MA1125.1	ZNF384	6.86088	0.846795	NC_000011.10:65418899-65420098	1054	1065	+	AAAAAAAAAGAA
MA1122.1	TFDP1	6.86081	0.818129	NC_000011.10:65418899-65420098	958	968	+	AGGCAGGAAAA
MA1528.1	NFIX(var.2)	6.85867	0.814428	NC_000011.10:65418899-65420098	838	854	+	GTTGGAGACCAGCCTGG
MA0516.1	SP2	6.85816	0.817107	NC_000011.10:65418899-65420098	952	966	-	TTCCTGCCTCAGCCT
MA0079.1	SP1	6.85708	0.826049	NC_000011.10:65418899-65420098	272	281	+	GGGGTGGGGC
MA1578.1	VEZF1	6.85687	0.848357	NC_000011.10:65418899-65420098	171	180	-	TCCCCCATTT
MA0595.1	SREBF1	6.85679	0.819446	NC_000011.10:65418899-65420098	920	929	-	CTTACACCAC
MA0815.1	TFAP2C(var.3)	6.85451	0.83144	NC_000011.10:65418899-65420098	381	393	-	AGCCCTGAGGCCC
MA0495.1	MAFF	6.85438	0.810204	NC_000011.10:65418899-65420098	660	677	-	GCCAGGTCAGCTCTGTGG
MA1103.1	FOXK2	6.85349	0.826106	NC_000011.10:65418899-65420098	640	650	-	ATATAGACAGA
MA0083.2	SRF	6.85169	0.801219	NC_000011.10:65418899-65420098	719	736	-	TATTGCCAATCAGGGTCA
MA0526.2	USF2	6.85059	0.81402	NC_000011.10:65418899-65420098	208	223	-	ACCTCTCATGTGACCA
MA1554.1	RFX7	6.84855	0.866755	NC_000011.10:65418899-65420098	653	661	-	GGTTTCCAA
MA1548.1	PLAGL2	6.84835	0.837427	NC_000011.10:65418899-65420098	322	331	+	CGGGCTCCCG
MA0703.1	LMX1B	6.84753	0.874016	NC_000011.10:65418899-65420098	904	911	+	AAAATTAG
MA0465.2	CDX2	6.84688	0.804532	NC_000011.10:65418899-65420098	886	897	+	ATACAAAAAAAA
UN0115.1	DMRTA1	6.84613	0.829162	NC_000011.10:65418899-65420098	517	528	+	AGTAGCAACACT
UN0227.1	ZNF780A	6.84204	0.826248	NC_000011.10:65418899-65420098	234	243	-	CTCCGGCCTG
MA1487.1	FOXE1	6.83618	0.811708	NC_000011.10:65418899-65420098	878	892	+	TACTAAAAATACAAA
MA0750.2	ZBTB7A	6.83404	0.801013	NC_000011.10:65418899-65420098	76	88	+	CAGTGGAAGTGGA
MA0136.2	ELF5	6.82634	0.841108	NC_000011.10:65418899-65420098	174	184	+	TGGGGGAAGCA
MA0810.1	TFAP2A(var.2)	6.82259	0.858852	NC_000011.10:65418899-65420098	694	705	+	GGGCTCCAGGCA
MA1517.1	KLF6	6.82183	0.844282	NC_000011.10:65418899-65420098	270	280	-	CCCCACCCCCA
MA0829.2	SREBF1(var.2)	6.81853	0.804619	NC_000011.10:65418899-65420098	966	979	-	GGTTCAAGTGATTT
MA0671.1	NFIX	6.81361	0.905916	NC_000011.10:65418899-65420098	36	44	-	TCAGCCAGC
MA0442.1	SOX10	6.81243	0.906887	NC_000011.10:65418899-65420098	128	133	-	CAGTGT
MA0442.1	SOX10	6.81243	0.906887	NC_000011.10:65418899-65420098	524	529	-	CAGTGT
MA0717.1	RAX2	6.8118	0.879958	NC_000011.10:65418899-65420098	904	911	+	AAAATTAG
MA0080.2	SPI1	6.81174	0.842359	NC_000011.10:65418899-65420098	118	124	+	AGGAAAC
MA0080.2	SPI1	6.81174	0.842359	NC_000011.10:65418899-65420098	291	297	-	AGGAAAC
UN0225.1	ZNF770	6.80951	0.825485	NC_000011.10:65418899-65420098	231	242	-	TCCGGCCTGCTC
MA0829.2	SREBF1(var.2)	6.80882	0.804463	NC_000011.10:65418899-65420098	208	221	+	TGGTCACATGAGAG
MA0498.2	MEIS1	6.80801	0.924919	NC_000011.10:65418899-65420098	1141	1147	-	CAGACAG
MA0753.1	ZNF740	6.80799	0.817013	NC_000011.10:65418899-65420098	272	281	-	GCCCCACCCC
MA0612.1	EMX1	6.80799	0.854406	NC_000011.10:65418899-65420098	903	912	+	AAAAATTAGC
MA0867.2	SOX4	6.80539	0.862472	NC_000011.10:65418899-65420098	886	895	+	ATACAAAAAA
MA0721.1	UNCX	6.80535	0.878253	NC_000011.10:65418899-65420098	904	911	+	AAAATTAG
MA1566.1	TBX3	6.80532	0.859722	NC_000011.10:65418899-65420098	219	228	+	GAGGTGGGGG
MA1548.1	PLAGL2	6.79797	0.836442	NC_000011.10:65418899-65420098	1187	1196	+	GCGGGCCCTT
MA0018.2	CREB1	6.79596	0.82522	NC_000011.10:65418899-65420098	674	681	-	TGAAGCCA
MA0836.2	CEBPD	6.79587	0.807714	NC_000011.10:65418899-65420098	1112	1124	+	TGTTGCCAAAGCA
MA0671.1	NFIX	6.79472	0.905471	NC_000011.10:65418899-65420098	1113	1121	-	TTTGGCAAC
MA0504.1	NR2C2	6.79357	0.806215	NC_000011.10:65418899-65420098	310	324	+	AGGCGTGAAAGGCGG
MA0830.2	TCF4	6.79355	0.809032	NC_000011.10:65418899-65420098	701	713	+	AGGCACCCGGGAG
MA0003.3	TFAP2A	6.79126	0.861557	NC_000011.10:65418899-65420098	64	74	+	GGCCTGAAGGA
MA0481.3	FOXP1	6.79113	0.827672	NC_000011.10:65418899-65420098	117	127	+	CAGGAAACACT
MA0152.1	NFATC2	6.79047	0.831477	NC_000011.10:65418899-65420098	291	297	+	GTTTCCT
MA0152.1	NFATC2	6.79047	0.831477	NC_000011.10:65418899-65420098	118	124	-	GTTTCCT
MA0775.1	MEIS3	6.78723	0.879351	NC_000011.10:65418899-65420098	640	647	-	TAGACAGA
MA0596.1	SREBF2	6.78717	0.800887	NC_000011.10:65418899-65420098	210	219	-	CTCATGTGAC
MA1468.1	ATOH7	6.7831	0.855901	NC_000011.10:65418899-65420098	284	293	+	AGCTTGTGTT
MA1481.1	DRGX	6.78123	0.901763	NC_000011.10:65418899-65420098	724	731	-	CCAATCAG
UN0225.1	ZNF770	6.77877	0.824948	NC_000011.10:65418899-65420098	428	439	-	TTTGGGCTCCCC
MA0882.1	DLX6	6.7777	0.88891	NC_000011.10:65418899-65420098	904	911	-	CTAATTTT
MA0599.1	KLF5	6.77687	0.889464	NC_000011.10:65418899-65420098	6	15	-	GCGCCGCCCC
MA0630.1	SHOX	6.77624	0.870676	NC_000011.10:65418899-65420098	724	731	+	CTGATTGG
MA0157.1	FOXO3	6.77492	0.819708	NC_000011.10:65418899-65420098	650	657	-	TCCAAACA
MA0516.1	SP2	6.7721	0.81594	NC_000011.10:65418899-65420098	535	549	+	GTCCTGCCCTTGGTA
MA0625.1	NFATC3	6.77176	0.831045	NC_000011.10:65418899-65420098	608	617	-	ATTTCCCACA
MA1683.1	FOXA3	6.77105	0.821794	NC_000011.10:65418899-65420098	288	298	-	CAGGAAACACA
MA0842.1	NRL	6.76896	0.847144	NC_000011.10:65418899-65420098	925	935	-	TATAGGCTTAC
MA0899.1	HOXA10	6.76549	0.836233	NC_000011.10:65418899-65420098	859	869	+	TGTGGTAAAAC
MA1645.1	NKX2-2	6.76538	0.804302	NC_000011.10:65418899-65420098	1009	1022	+	ACACCACTGCACTC
MA0470.1	E2F4	6.7636	0.851919	NC_000011.10:65418899-65420098	958	968	+	AGGCAGGAAAA
MA0466.2	CEBPB	6.76292	0.876417	NC_000011.10:65418899-65420098	920	929	-	CTTACACCAC
MA0889.1	GBX1	6.76135	0.872723	NC_000011.10:65418899-65420098	723	732	-	GCCAATCAGG
UN0111.1	ATF6B(var.2)	6.76093	0.836531	NC_000011.10:65418899-65420098	667	678	-	AGCCAGGTCAGC
MA0610.1	DMRT3	6.75858	0.81571	NC_000011.10:65418899-65420098	515	525	+	GTAGTAGCAAC
UN0308.1	ESR2	6.75475	0.825201	NC_000011.10:65418899-65420098	536	547	-	CCAAGGGCAGGA
MA0528.1	ZNF263	6.75435	0.81068	NC_000011.10:65418899-65420098	1056	1076	+	AAAAAAAGAAAAGAAAGAAAG
MA1532.1	NR1D2	6.7513	0.816638	NC_000011.10:65418899-65420098	26	40	+	TGGTCAGGAGGCTGG
MA1515.1	KLF2	6.74687	0.840242	NC_000011.10:65418899-65420098	318	328	-	GAGCCCGCCTT
MA1103.1	FOXK2	6.74266	0.823694	NC_000011.10:65418899-65420098	288	298	-	CAGGAAACACA
UN0331.1	ZNF519	6.74235	0.815953	NC_000011.10:65418899-65420098	774	784	+	GTGGCTACCCC
MA0710.1	NOTO	6.73895	0.886901	NC_000011.10:65418899-65420098	854	863	-	CCACATTGGC
MA0710.1	NOTO	6.73895	0.886901	NC_000011.10:65418899-65420098	911	920	-	CCACATTGGC
MA0678.1	OLIG2	6.73797	0.847624	NC_000011.10:65418899-65420098	1106	1115	-	AACATCTGGA
MA0672.1	NKX2-3	6.73074	0.871694	NC_000011.10:65418899-65420098	1016	1025	+	TGCACTCCAG
MA1484.1	ETS2	6.72961	0.879201	NC_000011.10:65418899-65420098	291	300	-	TGCAGGAAAC
MA1548.1	PLAGL2	6.72845	0.835083	NC_000011.10:65418899-65420098	1086	1095	-	AGGGCCCTGT
MA0831.2	TFE3	6.72844	0.855425	NC_000011.10:65418899-65420098	821	828	-	CAAGTGAT
MA0831.2	TFE3	6.72844	0.855425	NC_000011.10:65418899-65420098	968	975	-	CAAGTGAT
MA0152.1	NFATC2	6.7242	0.829032	NC_000011.10:65418899-65420098	1134	1140	+	TGTTCCT
MA0152.1	NFATC2	6.7242	0.829032	NC_000011.10:65418899-65420098	250	256	-	TCTTCCT
MA0079.1	SP1	6.72419	0.821414	NC_000011.10:65418899-65420098	271	280	+	GGGGGTGGGG
MA0130.1	ZNF354C	6.72314	0.904031	NC_000011.10:65418899-65420098	222	227	-	CCCCAC
MA0130.1	ZNF354C	6.72314	0.904031	NC_000011.10:65418899-65420098	275	280	-	CCCCAC
MA0130.1	ZNF354C	6.72314	0.904031	NC_000011.10:65418899-65420098	691	696	-	CCCCAC
MA0003.2	TFAP2A	6.72197	0.808474	NC_000011.10:65418899-65420098	440	454	+	ATGGCCCTGGAGGCC
MA0031.1	FOXD1	6.72136	0.805293	NC_000011.10:65418899-65420098	289	296	-	GGAAACAC
MA0031.1	FOXD1	6.72136	0.805293	NC_000011.10:65418899-65420098	119	126	+	GGAAACAC
MA0027.2	EN1	6.72071	0.887616	NC_000011.10:65418899-65420098	904	911	+	AAAATTAG
MA0765.1	ETV5	6.71777	0.850205	NC_000011.10:65418899-65420098	290	299	-	GCAGGAAACA
UN0309.1	HHEX	6.71526	0.81139	NC_000011.10:65418899-65420098	648	660	-	GTTTCCAAACATA
UN0331.1	ZNF519	6.71522	0.815469	NC_000011.10:65418899-65420098	56	66	-	GCCTCTGCCCT
MA0658.1	LHX6	6.71406	0.863626	NC_000011.10:65418899-65420098	723	732	-	GCCAATCAGG
MA0156.2	FEV	6.71194	0.850913	NC_000011.10:65418899-65420098	290	299	-	GCAGGAAACA
MA0888.1	EVX2	6.71053	0.879347	NC_000011.10:65418899-65420098	723	732	+	CCTGATTGGC
MA0597.1	THAP1	6.71029	0.873001	NC_000011.10:65418899-65420098	1182	1190	-	CCGCCCTGC
MA1647.1	PRDM4	6.70901	0.817987	NC_000011.10:65418899-65420098	1131	1141	+	TCCTGTTCCTC
UN0199.1	ZNF518A	6.70824	0.852731	NC_000011.10:65418899-65420098	888	897	+	ACAAAAAAAA
MA1495.1	HOXA1	6.70474	0.910303	NC_000011.10:65418899-65420098	786	793	+	GTAATCGC
MA0901.2	HOXB13	6.70471	0.802406	NC_000011.10:65418899-65420098	887	900	+	TACAAAAAAAAAAA
MA0079.2	SP1	6.70363	0.800122	NC_000011.10:65418899-65420098	219	228	-	CCCCCACCTC
MA0516.1	SP2	6.70201	0.814988	NC_000011.10:65418899-65420098	184	198	-	ACCCCTCCCAGCCTT
MA1481.1	DRGX	6.69899	0.900121	NC_000011.10:65418899-65420098	786	793	-	GCGATTAC
MA1111.1	NR2F2	6.6978	0.818368	NC_000011.10:65418899-65420098	667	677	-	GCCAGGTCAGC
MA0745.1	SNAI2	6.69472	0.880054	NC_000011.10:65418899-65420098	217	225	+	GAGAGGTGG
UN0174.1	ZNF284	6.69403	0.813341	NC_000011.10:65418899-65420098	222	233	+	GTGGGGGCAGAG
MA0046.2	HNF1A	6.68988	0.817335	NC_000011.10:65418899-65420098	899	913	+	AAAAAAAAATTAGCC
MA0039.4	KLF4	6.68821	0.808466	NC_000011.10:65418899-65420098	5	16	-	AGCGCCGCCCCA
MA1650.1	ZBTB14	6.68774	0.804997	NC_000011.10:65418899-65420098	697	708	+	CTCCAGGCACCC
MA0830.2	TCF4	6.68735	0.80688	NC_000011.10:65418899-65420098	1156	1168	-	CAACTCCTGCTTC
MA0079.1	SP1	6.68681	0.820109	NC_000011.10:65418899-65420098	309	318	+	GAGGCGTGAA
MA0003.1	TFAP2A	6.68568	0.879061	NC_000011.10:65418899-65420098	361	369	-	GCCTGGGTC
MA0524.1	TFAP2C	6.68152	0.848194	NC_000011.10:65418899-65420098	976	990	-	CCTCCCTCCTGGGTT
MA1646.1	OSR2	6.67845	0.802157	NC_000011.10:65418899-65420098	57	68	+	GGGCAGAGGCCT
MA1636.1	CEBPG(var.2)	6.67236	0.802802	NC_000011.10:65418899-65420098	918	932	+	TGGTGGTGTAAGCCT
MA1102.2	CTCFL	6.66994	0.809806	NC_000011.10:65418899-65420098	28	39	+	GTCAGGAGGCTG
MA0699.1	LBX2	6.66922	0.856039	NC_000011.10:65418899-65420098	903	912	+	AAAAATTAGC
MA0161.1	NFIC	6.66786	0.898529	NC_000011.10:65418899-65420098	331	336	-	CTGGCC
MA0161.1	NFIC	6.66786	0.898529	NC_000011.10:65418899-65420098	763	768	-	CTGGCC
MA0161.1	NFIC	6.66786	0.898529	NC_000011.10:65418899-65420098	851	856	+	CTGGCC
UN0312.1	ZBTB42	6.66587	0.815239	NC_000011.10:65418899-65420098	452	463	-	TGGAGCTGTGGC
MA1501.1	HOXB7	6.66409	0.852934	NC_000011.10:65418899-65420098	730	739	+	GGCAATAGCC
MA0039.3	KLF4	6.66223	0.805632	NC_000011.10:65418899-65420098	270	280	-	CCCCACCCCCA
MA1642.1	NEUROG2(var.2)	6.66132	0.828117	NC_000011.10:65418899-65420098	810	822	+	AAGGCAGGTGGAT
MA0837.1	CEBPE	6.66111	0.858244	NC_000011.10:65418899-65420098	1113	1122	-	CTTTGGCAAC
MA0003.1	TFAP2A	6.65843	0.878171	NC_000011.10:65418899-65420098	237	245	+	GCCGGAGCC
MA1151.1	RORC	6.65675	0.828005	NC_000011.10:65418899-65420098	687	698	+	AGATGTGGGGCT
MA0694.1	ZBTB7B	6.65674	0.810205	NC_000011.10:65418899-65420098	268	279	-	CCCACCCCCAAC
MA0014.2	PAX5	6.65645	0.805327	NC_000011.10:65418899-65420098	175	193	+	GGGGGAAGCAAGGCTGGGA
MA0028.1	ELK1	6.65514	0.833406	NC_000011.10:65418899-65420098	355	364	-	GGTCTGGAAA
MA0634.1	ALX3	6.65284	0.84837	NC_000011.10:65418899-65420098	785	794	-	TGCGATTACA
MA0528.1	ZNF263	6.64773	0.80974	NC_000011.10:65418899-65420098	1125	1145	-	GACAGAGGAACAGGAGGGGGC
MA0762.1	ETV2	6.64689	0.821751	NC_000011.10:65418899-65420098	290	300	-	TGCAGGAAACA
MA0894.1	HESX1	6.64339	0.869254	NC_000011.10:65418899-65420098	903	912	-	GCTAATTTTT
MA0442.1	SOX10	6.63642	0.899073	NC_000011.10:65418899-65420098	395	400	-	CTTTCT
MA0442.1	SOX10	6.63642	0.899073	NC_000011.10:65418899-65420098	743	748	-	CTTTCT
MA0442.1	SOX10	6.63642	0.899073	NC_000011.10:65418899-65420098	888	893	-	TTTTGT
MA0442.1	SOX10	6.63642	0.899073	NC_000011.10:65418899-65420098	1067	1072	-	CTTTCT
MA0442.1	SOX10	6.63642	0.899073	NC_000011.10:65418899-65420098	1071	1076	-	CTTTCT
MA0442.1	SOX10	6.63642	0.899073	NC_000011.10:65418899-65420098	568	573	+	CTTTCT
MA1523.1	MSANTD3	6.63591	0.819036	NC_000011.10:65418899-65420098	1168	1177	+	GGCCACCCAC
UN0332.1	ZNF534	6.6319	0.803098	NC_000011.10:65418899-65420098	173	185	-	TTGCTTCCCCCAT
MA0597.1	THAP1	6.62942	0.870526	NC_000011.10:65418899-65420098	330	338	+	CGGCCAGCA
MA1478.1	DMRTA2	6.62698	0.816819	NC_000011.10:65418899-65420098	515	526	-	TGTTGCTACTAC
MA1150.1	RORB	6.6264	0.819374	NC_000011.10:65418899-65420098	668	678	-	AGCCAGGTCAG
MA0079.1	SP1	6.62561	0.817975	NC_000011.10:65418899-65420098	868	877	-	GAGACAGGGT
MA0042.2	FOXI1	6.62427	0.873946	NC_000011.10:65418899-65420098	290	296	-	GGAAACA
MA0042.2	FOXI1	6.62427	0.873946	NC_000011.10:65418899-65420098	119	125	+	GGAAACA
MA0650.1	HOXA13	6.62412	0.817422	NC_000011.10:65418899-65420098	1047	1056	+	CCATCAAAAA
MA0032.1	FOXC1	6.6236	0.952565	NC_000011.10:65418899-65420098	624	631	-	AGGAAGTA
MA0867.2	SOX4	6.62256	0.8592	NC_000011.10:65418899-65420098	566	575	-	TAAGAAAGGG
MA0122.2	NKX3-2	6.62255	0.84673	NC_000011.10:65418899-65420098	80	88	-	TCCACTTCC
MA0753.1	ZNF740	6.62237	0.813592	NC_000011.10:65418899-65420098	192	201	-	GCCACCCCTC
MA0101.1	REL	6.62234	0.805579	NC_000011.10:65418899-65420098	350	359	+	TGCAGTTTCC
MA0667.1	MYF6	6.61998	0.814263	NC_000011.10:65418899-65420098	142	151	+	AAGAGATGTT
MA0471.2	E2F6	6.61568	0.804139	NC_000011.10:65418899-65420098	1018	1030	-	CCAGGCTGGAGTG
MA1566.1	TBX3	6.61549	0.854977	NC_000011.10:65418899-65420098	920	929	+	GTGGTGTAAG
MA0828.1	SREBF2(var.2)	6.6135	0.848509	NC_000011.10:65418899-65420098	821	830	-	CTCAAGTGAT
MA0101.1	REL	6.60798	0.805139	NC_000011.10:65418899-65420098	287	296	+	TTGTGTTTCC
MA1583.1	ZFP57	6.60579	0.83849	NC_000011.10:65418899-65420098	954	966	-	TTCCTGCCTCAGC
MA0744.1	SCRT2	6.60443	0.806361	NC_000011.10:65418899-65420098	1129	1141	-	GAGGAACAGGAGG
MA1495.1	HOXA1	6.60418	0.908382	NC_000011.10:65418899-65420098	786	793	-	GCGATTAC
UN0170.1	ZNF257	6.60114	0.807787	NC_000011.10:65418899-65420098	447	457	+	TGGAGGCCACA
MA1472.1	BHLHA15(var.2)	6.59678	0.853846	NC_000011.10:65418899-65420098	281	290	-	ACAAGCTGGG
MA0909.2	HOXD13	6.59397	0.829195	NC_000011.10:65418899-65420098	1090	1100	+	GGCCCTAACCC
UN0323.1	ZNF425	6.59105	0.821013	NC_000011.10:65418899-65420098	483	493	+	TGGAGGGCTGG
MA0753.1	ZNF740	6.58967	0.812989	NC_000011.10:65418899-65420098	270	279	-	CCCACCCCCA
MA0684.1	RUNX3	6.58854	0.837562	NC_000011.10:65418899-65420098	1171	1180	+	CACCCACACA
MA0093.1	USF1	6.58848	0.831292	NC_000011.10:65418899-65420098	471	477	-	CACGGGT
MA0037.2	GATA3	6.5876	0.872654	NC_000011.10:65418899-65420098	1062	1069	+	AGAAAAGA
MA1683.1	FOXA3	6.58013	0.817419	NC_000011.10:65418899-65420098	117	127	+	CAGGAAACACT
MA0598.1	EHF	6.5783	0.870657	NC_000011.10:65418899-65420098	1128	1135	+	CCCTCCTG
MA0598.1	EHF	6.5783	0.870657	NC_000011.10:65418899-65420098	394	401	-	CCTTTCTG
MA0598.1	EHF	6.5783	0.870657	NC_000011.10:65418899-65420098	980	987	-	CCCTCCTG
MA0598.1	EHF	6.5783	0.870657	NC_000011.10:65418899-65420098	1179	1186	-	CCTGCCTG
MA0771.1	HSF4	6.5754	0.818369	NC_000011.10:65418899-65420098	109	121	-	TCCTGGAACACTC
MA0671.1	NFIX	6.56788	0.90013	NC_000011.10:65418899-65420098	300	308	-	GCAGCCAGT
MA0003.1	TFAP2A	6.56592	0.875152	NC_000011.10:65418899-65420098	953	961	-	GCCTCAGCC
MA0904.2	HOXB5	6.56272	0.892444	NC_000011.10:65418899-65420098	529	536	+	GTCATTGT
MA0738.1	HIC2	6.5624	0.874723	NC_000011.10:65418899-65420098	223	231	-	CTGCCCCCA
MA0033.1	FOXL1	6.56037	0.902352	NC_000011.10:65418899-65420098	646	653	-	AACATATA
MA1125.1	ZNF384	6.56015	0.842192	NC_000011.10:65418899-65420098	879	890	+	ACTAAAAATACA
MA1502.1	HOXB8	6.56008	0.893786	NC_000011.10:65418899-65420098	529	536	-	ACAATGAC
MA0599.1	KLF5	6.55978	0.886702	NC_000011.10:65418899-65420098	487	496	-	GCCCCAGCCC
MA1554.1	RFX7	6.55906	0.86033	NC_000011.10:65418899-65420098	515	523	-	TGCTACTAC
MA1555.1	RXRB(var.2)	6.55804	0.800529	NC_000011.10:65418899-65420098	1088	1101	+	AGGGCCCTAACCCT
UN0199.1	ZNF518A	6.55666	0.850888	NC_000011.10:65418899-65420098	899	908	+	AAAAAAAAAT
MA0598.1	EHF	6.55236	0.870194	NC_000011.10:65418899-65420098	957	964	-	CCTGCCTC
MA0598.1	EHF	6.55236	0.870194	NC_000011.10:65418899-65420098	983	990	-	CCTCCCTC
MA0052.2	MEF2A	6.55197	0.816061	NC_000011.10:65418899-65420098	459	473	+	CTCCAGAACTAGACC
MA0671.1	NFIX	6.55109	0.899735	NC_000011.10:65418899-65420098	652	660	-	GTTTCCAAA
MA1649.1	ZBTB12	6.55012	0.818495	NC_000011.10:65418899-65420098	628	638	+	TCCTGGGACTG
MA0882.1	DLX6	6.54873	0.882973	NC_000011.10:65418899-65420098	786	793	-	GCGATTAC
MA1493.1	HES6	6.5479	0.809499	NC_000011.10:65418899-65420098	470	479	-	TCCACGGGTC
MA1143.1	FOSL1::JUND(var.2)	6.5475	0.804498	NC_000011.10:65418899-65420098	1006	1015	+	ATCACACCAC
MA0738.1	HIC2	6.5465	0.874369	NC_000011.10:65418899-65420098	726	734	-	TTGCCAATC
MA0877.2	BARHL1	6.54427	0.899266	NC_000011.10:65418899-65420098	259	266	-	CTAACCGG
MA1502.1	HOXB8	6.54245	0.893438	NC_000011.10:65418899-65420098	786	793	-	GCGATTAC
MA1548.1	PLAGL2	6.53768	0.831353	NC_000011.10:65418899-65420098	1087	1096	-	TAGGGCCCTG
MA1152.1	SOX15	6.53647	0.844865	NC_000011.10:65418899-65420098	1054	1063	-	CTTTTTTTTT
MA0003.1	TFAP2A	6.53535	0.874155	NC_000011.10:65418899-65420098	540	548	+	GCCCTTGGT
MA0479.1	FOXH1	6.533	0.864529	NC_000011.10:65418899-65420098	83	93	-	CCTAGTCCACT
MA0523.1	TCF7L2	6.53267	0.832719	NC_000011.10:65418899-65420098	1045	1058	+	CTCCATCAAAAAAA
MA0763.1	ETV3	6.53261	0.807848	NC_000011.10:65418899-65420098	823	832	-	ACCTCAAGTG
MA0076.2	ELK4	6.53148	0.842525	NC_000011.10:65418899-65420098	77	87	-	CCACTTCCACT
UN0245.1	ZSCAN20	6.53075	0.827114	NC_000011.10:65418899-65420098	674	686	+	TGGCTTCAGAACA
MA0524.1	TFAP2C	6.52836	0.846272	NC_000011.10:65418899-65420098	551	565	-	TGGTTCTTCAGGCTT
MA0747.1	SP8	6.52753	0.80012	NC_000011.10:65418899-65420098	421	432	-	TCCCCGCTCACC
MA0028.1	ELK1	6.52728	0.829157	NC_000011.10:65418899-65420098	704	713	+	CACCCGGGAG
MA0746.1	SP3	6.52717	0.817011	NC_000011.10:65418899-65420098	485	495	-	CCCCAGCCCTC
MA0765.2	ETV5	6.52326	0.811285	NC_000011.10:65418899-65420098	175	185	-	TTGCTTCCCCC
MA0475.1	FLI1	6.51566	0.840149	NC_000011.10:65418899-65420098	1126	1136	-	ACAGGAGGGGG
MA0612.1	EMX1	6.51484	0.846169	NC_000011.10:65418899-65420098	903	912	-	GCTAATTTTT
MA0671.1	NFIX	6.51367	0.898854	NC_000011.10:65418899-65420098	1027	1035	-	GTTGCCCAG
MA0598.1	EHF	6.51045	0.869446	NC_000011.10:65418899-65420098	78	85	-	ACTTCCAC
MA0724.1	VENTX	6.50937	0.874204	NC_000011.10:65418899-65420098	786	794	-	TGCGATTAC
MA0103.3	ZEB1	6.50367	0.857113	NC_000011.10:65418899-65420098	702	712	+	GGCACCCGGGA
MA0032.1	FOXC1	6.50074	0.945693	NC_000011.10:65418899-65420098	944	951	-	CCCGAGTA
MA0093.1	USF1	6.50057	0.828267	NC_000011.10:65418899-65420098	822	828	-	CAAGTGA
MA0093.1	USF1	6.50057	0.828267	NC_000011.10:65418899-65420098	969	975	-	CAAGTGA
MA0481.3	FOXP1	6.49887	0.821172	NC_000011.10:65418899-65420098	640	650	-	ATATAGACAGA
MA0161.2	NFIC	6.49742	0.817384	NC_000011.10:65418899-65420098	1025	1035	+	GCCTGGGCAAC
MA0080.2	SPI1	6.49578	0.831831	NC_000011.10:65418899-65420098	1151	1157	+	GGGAAGA
MA0899.1	HOXA10	6.4956	0.830622	NC_000011.10:65418899-65420098	1048	1058	+	CATCAAAAAAA
MA0024.2	E2F1	6.49438	0.865728	NC_000011.10:65418899-65420098	309	319	+	GAGGCGTGAAA
UN0228.1	ZNF781	6.4937	0.801084	NC_000011.10:65418899-65420098	564	575	-	TAAGAAAGGGTG
MA0748.2	YY2	6.49102	0.804767	NC_000011.10:65418899-65420098	480	490	+	GAATGGAGGGC
UN0223.1	ZNF766	6.48716	0.821853	NC_000011.10:65418899-65420098	652	663	+	TTTGGAAACCAC
MA0508.2	PRDM1	6.48692	0.830358	NC_000011.10:65418899-65420098	500	509	+	GCACATTCTC
MA0057.1	MZF1(var.2)	6.48689	0.826279	NC_000011.10:65418899-65420098	950	959	+	GGAGGCTGAG
MA0666.1	MSX1	6.48483	0.870076	NC_000011.10:65418899-65420098	529	536	-	ACAATGAC
MA0080.1	SPI1	6.48328	0.906524	NC_000011.10:65418899-65420098	79	84	+	TGGAAG
MA0770.1	HSF2	6.48143	0.81076	NC_000011.10:65418899-65420098	109	121	-	TCCTGGAACACTC
MA0717.1	RAX2	6.47681	0.870206	NC_000011.10:65418899-65420098	904	911	-	CTAATTTT
MA0810.1	TFAP2A(var.2)	6.47624	0.853476	NC_000011.10:65418899-65420098	64	75	-	CTCCTTCAGGCC
MA1501.1	HOXB7	6.47577	0.849383	NC_000011.10:65418899-65420098	528	537	+	TGTCATTGTC
MA1100.2	ASCL1	6.47347	0.85153	NC_000011.10:65418899-65420098	579	588	+	GGCTTCTGCT
UN0333.1	ZNF548	6.47118	0.825379	NC_000011.10:65418899-65420098	384	393	-	AGCCCTGAGG
MA0160.1	NR4A2	6.47078	0.818419	NC_000011.10:65418899-65420098	538	545	-	AAGGGCAG
MA0693.2	VDR	6.47049	0.847993	NC_000011.10:65418899-65420098	674	681	+	TGGCTTCA
MA0893.1	GSX2	6.46984	0.857879	NC_000011.10:65418899-65420098	903	912	+	AAAAATTAGC
MA0056.1	MZF1	6.46905	0.88063	NC_000011.10:65418899-65420098	174	179	+	TGGGGG
MA0056.1	MZF1	6.46905	0.88063	NC_000011.10:65418899-65420098	223	228	+	TGGGGG
MA0056.1	MZF1	6.46905	0.88063	NC_000011.10:65418899-65420098	270	275	+	TGGGGG
MA0502.1	NFYB	6.46841	0.827224	NC_000011.10:65418899-65420098	41	55	-	AAGGTCACCACTCAG
MA1472.1	BHLHA15(var.2)	6.46768	0.851211	NC_000011.10:65418899-65420098	579	588	+	GGCTTCTGCT
MA0712.1	OTX2	6.46703	0.880064	NC_000011.10:65418899-65420098	925	932	+	GTAAGCCT
MA0718.1	RAX	6.46591	0.8557	NC_000011.10:65418899-65420098	723	732	-	GCCAATCAGG
MA0486.2	HSF1	6.46019	0.804424	NC_000011.10:65418899-65420098	109	121	-	TCCTGGAACACTC
MA0157.1	FOXO3	6.45764	0.80905	NC_000011.10:65418899-65420098	290	297	-	AGGAAACA
MA0157.1	FOXO3	6.45764	0.80905	NC_000011.10:65418899-65420098	118	125	+	AGGAAACA
MA0103.2	ZEB1	6.4576	0.855042	NC_000011.10:65418899-65420098	667	675	+	GCTGACCTG
MA1649.1	ZBTB12	6.45608	0.816302	NC_000011.10:65418899-65420098	934	944	-	AGCTGGGACTA
MA0597.1	THAP1	6.45369	0.865148	NC_000011.10:65418899-65420098	726	734	-	TTGCCAATC
MA1644.1	NFYC	6.45331	0.806459	NC_000011.10:65418899-65420098	713	723	+	GACCAGTGACC
MA0893.2	GSX2	6.45247	0.901873	NC_000011.10:65418899-65420098	904	911	+	AAAATTAG
MA0093.1	USF1	6.45226	0.826604	NC_000011.10:65418899-65420098	823	829	+	CACTTGA
MA0093.1	USF1	6.45226	0.826604	NC_000011.10:65418899-65420098	970	976	+	CACTTGA
MA1463.1	ARGFX	6.45132	0.844785	NC_000011.10:65418899-65420098	903	912	-	GCTAATTTTT
MA0825.1	MNT	6.45055	0.841616	NC_000011.10:65418899-65420098	470	479	-	TCCACGGGTC
MA1103.2	FOXK2	6.45017	0.810092	NC_000011.10:65418899-65420098	117	127	+	CAGGAAACACT
MA0765.2	ETV5	6.4499	0.80958	NC_000011.10:65418899-65420098	323	333	+	GGGCTCCCGGC
MA1542.1	OSR1	6.4495	0.850269	NC_000011.10:65418899-65420098	514	523	-	TGCTACTACT
MA0748.2	YY2	6.44715	0.803842	NC_000011.10:65418899-65420098	438	448	+	AAATGGCCCTG
MA0666.1	MSX1	6.44706	0.869141	NC_000011.10:65418899-65420098	786	793	-	GCGATTAC
MA0143.4	SOX2	6.44494	0.827648	NC_000011.10:65418899-65420098	477	487	+	GGAGAATGGAG
MA1511.1	KLF10	6.44013	0.85039	NC_000011.10:65418899-65420098	191	201	-	GCCACCCCTCC
MA0158.1	HOXA5	6.43814	0.879623	NC_000011.10:65418899-65420098	784	791	+	CTGTAATC
MA0524.1	TFAP2C	6.43555	0.845107	NC_000011.10:65418899-65420098	486	500	-	CAGGGCCCCAGCCCT
MA1644.1	NFYC	6.43074	0.805976	NC_000011.10:65418899-65420098	528	538	-	GGACAATGACA
MA0528.1	ZNF263	6.43003	0.807821	NC_000011.10:65418899-65420098	983	1003	+	GAGGGAGGGTGCAGTGAGCAG
MA0882.1	DLX6	6.42708	0.879818	NC_000011.10:65418899-65420098	904	911	+	AAAATTAG
MA0057.1	MZF1(var.2)	6.4262	0.824359	NC_000011.10:65418899-65420098	171	180	+	AAATGGGGGA
MA1507.1	HOXD4	6.42554	0.899489	NC_000011.10:65418899-65420098	529	536	+	GTCATTGT
MA0661.1	MEOX1	6.42247	0.857936	NC_000011.10:65418899-65420098	528	537	+	TGTCATTGTC
MA0152.1	NFATC2	6.42094	0.817847	NC_000011.10:65418899-65420098	1151	1157	-	TCTTCCC
MA0080.2	SPI1	6.41775	0.829231	NC_000011.10:65418899-65420098	1154	1160	+	AAGAAGC
MA0871.1	TFEC	6.41646	0.822196	NC_000011.10:65418899-65420098	139	148	+	ATCAAGAGAT
MA0671.1	NFIX	6.41576	0.896549	NC_000011.10:65418899-65420098	727	735	+	ATTGGCAAT
MA0693.2	VDR	6.41485	0.846407	NC_000011.10:65418899-65420098	719	726	-	CAGGGTCA
UN0245.1	ZSCAN20	6.411	0.824703	NC_000011.10:65418899-65420098	111	123	+	GTGTTCCAGGAAA
MA1480.1	DPRX	6.40678	0.829324	NC_000011.10:65418899-65420098	546	555	-	GGCTTATACC
MA0847.1	FOXD2	6.40577	0.888868	NC_000011.10:65418899-65420098	882	888	+	AAAAATA
MA0820.1	FIGLA	6.40559	0.843766	NC_000011.10:65418899-65420098	1128	1137	+	CCCTCCTGTT
MA0642.1	EN2	6.40547	0.864194	NC_000011.10:65418899-65420098	40	49	-	ACCACTCAGC
MA0442.2	SOX10	6.40357	0.831102	NC_000011.10:65418899-65420098	566	576	-	GTAAGAAAGGG
MA0809.1	TEAD4	6.40126	0.856693	NC_000011.10:65418899-65420098	1100	1109	-	TGGATTCCAG
MA1570.1	TFAP4(var.2)	6.40044	0.859807	NC_000011.10:65418899-65420098	142	151	-	AACATCTCTT
MA0685.1	SP4	6.3991	0.815838	NC_000011.10:65418899-65420098	188	204	-	TAGGCCACCCCTCCCAG
MA1540.1	NR5A1	6.39882	0.828097	NC_000011.10:65418899-65420098	801	811	+	TGGGAGGTCAA
MA1583.1	ZFP57	6.39515	0.834592	NC_000011.10:65418899-65420098	734	746	-	TTCTTGCGGCTAT
MA0850.1	FOXP3	6.39315	0.876536	NC_000011.10:65418899-65420098	642	648	-	ATAGACA
UN0199.1	ZNF518A	6.39177	0.848882	NC_000011.10:65418899-65420098	1054	1063	+	AAAAAAAAAG
MA0528.1	ZNF263	6.39151	0.807482	NC_000011.10:65418899-65420098	1057	1077	+	AAAAAAGAAAAGAAAGAAAGG
MA1152.1	SOX15	6.39105	0.841599	NC_000011.10:65418899-65420098	1064	1073	-	TCTTTCTTTT
MA0871.1	TFEC	6.38924	0.821539	NC_000011.10:65418899-65420098	284	293	-	AACACAAGCT
MA0597.1	THAP1	6.38856	0.863155	NC_000011.10:65418899-65420098	4	12	-	CCGCCCCAA
MA0760.1	ERF	6.38659	0.805165	NC_000011.10:65418899-65420098	77	86	+	AGTGGAAGTG
UN0216.1	ZNF713	6.38573	0.802006	NC_000011.10:65418899-65420098	1050	1068	+	TCAAAAAAAAAAAGAAAAG
MA0468.1	DUX4	6.38393	0.87519	NC_000011.10:65418899-65420098	1042	1052	+	AGACTCCATCA
MA0753.1	ZNF740	6.37965	0.809117	NC_000011.10:65418899-65420098	4	13	-	GCCGCCCCAA
MA0511.2	RUNX2	6.37333	0.842347	NC_000011.10:65418899-65420098	918	926	-	ACACCACCA
MA1540.1	NR5A1	6.36862	0.827487	NC_000011.10:65418899-65420098	807	817	+	GTCAAGGCAGG
UN0124.1	HOXB1	6.36851	0.890585	NC_000011.10:65418899-65420098	724	731	+	CTGATTGG
MA0894.1	HESX1	6.3675	0.863954	NC_000011.10:65418899-65420098	723	732	+	CCTGATTGGC
MA0907.1	HOXC13	6.36637	0.81437	NC_000011.10:65418899-65420098	859	869	+	TGTGGTAAAAC
MA0914.1	ISL2	6.36614	0.853118	NC_000011.10:65418899-65420098	724	731	-	CCAATCAG
MA0910.2	HOXD8	6.36535	0.884235	NC_000011.10:65418899-65420098	786	793	-	GCGATTAC
MA0767.1	GCM2	6.36261	0.821254	NC_000011.10:65418899-65420098	268	277	+	GTTGGGGGTG
UN0329.1	ZNF490	6.3619	0.804903	NC_000011.10:65418899-65420098	957	967	+	GAGGCAGGAAA
UN0149.1	ZBTB44	6.36075	0.845083	NC_000011.10:65418899-65420098	989	999	-	TCACTGCACCC
MA0876.1	BSX	6.35828	0.898728	NC_000011.10:65418899-65420098	904	911	+	AAAATTAG
MA0131.2	HINFP	6.35485	0.802566	NC_000011.10:65418899-65420098	665	676	-	CCAGGTCAGCTC
MA1100.2	ASCL1	6.35409	0.849112	NC_000011.10:65418899-65420098	58	67	-	GGCCTCTGCC
MA1132.1	JUN::JUNB	6.35364	0.810123	NC_000011.10:65418899-65420098	954	963	+	GCTGAGGCAG
MA1578.1	VEZF1	6.35202	0.837962	NC_000011.10:65418899-65420098	267	276	-	ACCCCCAACT
MA0442.1	SOX10	6.35185	0.88644	NC_000011.10:65418899-65420098	479	484	-	CATTCT
MA0442.1	SOX10	6.35185	0.88644	NC_000011.10:65418899-65420098	503	508	+	CATTCT
MA0158.2	HOXA5	6.35182	0.888257	NC_000011.10:65418899-65420098	786	793	-	GCGATTAC
MA0630.1	SHOX	6.34924	0.856917	NC_000011.10:65418899-65420098	904	911	+	AAAATTAG
MA0701.1	LHX9	6.3489	0.875194	NC_000011.10:65418899-65420098	529	536	-	ACAATGAC
MA0599.1	KLF5	6.34444	0.883963	NC_000011.10:65418899-65420098	1184	1193	-	GGCCCGCCCT
MA0028.1	ELK1	6.34261	0.82302	NC_000011.10:65418899-65420098	326	335	-	TGGCCGGGAG
MA0160.1	NR4A2	6.34173	0.813885	NC_000011.10:65418899-65420098	533	540	-	CAGGACAA
MA0079.3	SP1	6.34044	0.860911	NC_000011.10:65418899-65420098	5	15	-	GCGCCGCCCCA
MA1152.1	SOX15	6.33982	0.840449	NC_000011.10:65418899-65420098	1068	1077	-	CCTTTCTTTC
MA0698.1	ZBTB18	6.33877	0.832959	NC_000011.10:65418899-65420098	682	694	+	GAACAAGATGTGG
MA0465.1	CDX2	6.3383	0.848187	NC_000011.10:65418899-65420098	886	896	+	ATACAAAAAAA
MA0741.1	KLF16	6.33719	0.814537	NC_000011.10:65418899-65420098	269	279	-	CCCACCCCCAA
MA0079.1	SP1	6.33692	0.807905	NC_000011.10:65418899-65420098	486	495	+	AGGGCTGGGG
MA0597.1	THAP1	6.33217	0.861429	NC_000011.10:65418899-65420098	827	835	-	CTGACCTCA
MA0130.1	ZNF354C	6.33082	0.886859	NC_000011.10:65418899-65420098	25	30	-	GACCAC
MA0597.1	THAP1	6.32163	0.861106	NC_000011.10:65418899-65420098	1026	1034	-	TTGCCCAGG
MA0099.3	FOS::JUN	6.3212	0.820339	NC_000011.10:65418899-65420098	954	963	-	CTGCCTCAGC
MA0528.1	ZNF263	6.32008	0.806852	NC_000011.10:65418899-65420098	587	607	-	GGAGCCCCTGGAAAAGGGGAG
MA1554.1	RFX7	6.31872	0.854997	NC_000011.10:65418899-65420098	45	53	-	GGTCACCAC
MA0764.1	ETV4	6.31831	0.829018	NC_000011.10:65418899-65420098	116	125	+	CCAGGAAACA
MA0036.2	GATA2	6.31566	0.837703	NC_000011.10:65418899-65420098	1060	1073	-	TCTTTCTTTTCTTT
MA1496.1	HOXA4	6.3153	0.901062	NC_000011.10:65418899-65420098	786	793	-	GCGATTAC
MA0057.1	MZF1(var.2)	6.31517	0.820847	NC_000011.10:65418899-65420098	42	51	+	TGAGTGGTGA
MA1116.1	RBPJ	6.31371	0.855485	NC_000011.10:65418899-65420098	592	601	-	CCTGGAAAAG
MA0713.1	PHOX2A	6.31351	0.817285	NC_000011.10:65418899-65420098	900	910	+	AAAAAAAATTA
MA0162.2	EGR1	6.31315	0.847789	NC_000011.10:65418899-65420098	2	15	-	GCGCCGCCCCAACT
MA0634.1	ALX3	6.30677	0.839188	NC_000011.10:65418899-65420098	903	912	+	AAAAATTAGC
MA1125.1	ZNF384	6.30648	0.838309	NC_000011.10:65418899-65420098	884	895	+	AAATACAAAAAA
MA0845.1	FOXB1	6.30379	0.823446	NC_000011.10:65418899-65420098	1111	1121	-	TTTGGCAACAT
MA0746.1	SP3	6.30006	0.812539	NC_000011.10:65418899-65420098	422	432	-	TCCCCGCTCAC
MA0098.1	ETS1	6.29975	0.930928	NC_000011.10:65418899-65420098	355	360	+	TTTCCA
MA0098.1	ETS1	6.29975	0.930928	NC_000011.10:65418899-65420098	594	599	+	TTTCCA
MA0098.1	ETS1	6.29975	0.930928	NC_000011.10:65418899-65420098	79	84	-	CTTCCA
MA0098.1	ETS1	6.29975	0.930928	NC_000011.10:65418899-65420098	654	659	-	TTTCCA
MA0746.2	SP3	6.29943	0.829478	NC_000011.10:65418899-65420098	4	16	-	AGCGCCGCCCCAA
MA0846.1	FOXC2	6.29614	0.83151	NC_000011.10:65418899-65420098	1060	1071	+	AAAGAAAAGAAA
MA0039.4	KLF4	6.29395	0.800461	NC_000011.10:65418899-65420098	1018	1029	+	CACTCCAGCCTG
MA0103.2	ZEB1	6.29296	0.852247	NC_000011.10:65418899-65420098	419	427	-	GCTCACCAG
MA0080.2	SPI1	6.29282	0.825069	NC_000011.10:65418899-65420098	962	968	+	AGGAAAA
MA0003.2	TFAP2A	6.29081	0.802176	NC_000011.10:65418899-65420098	50	64	-	CTCTGCCCTAAGGTC
MA0671.1	NFIX	6.29046	0.893599	NC_000011.10:65418899-65420098	850	858	-	TTGGCCAGG
UN0307.1	EOMES	6.28891	0.810913	NC_000011.10:65418899-65420098	28	38	+	GTCAGGAGGCT
MA0746.1	SP3	6.28595	0.812261	NC_000011.10:65418899-65420098	78	88	-	TCCACTTCCAC
MA0161.1	NFIC	6.28526	0.885715	NC_000011.10:65418899-65420098	114	119	-	CTGGAA
MA0161.1	NFIC	6.28526	0.885715	NC_000011.10:65418899-65420098	356	361	-	CTGGAA
MA0161.1	NFIC	6.28526	0.885715	NC_000011.10:65418899-65420098	595	600	-	CTGGAA
MA0161.1	NFIC	6.28526	0.885715	NC_000011.10:65418899-65420098	1100	1105	+	CTGGAA
MA0888.1	EVX2	6.28339	0.870135	NC_000011.10:65418899-65420098	785	794	-	TGCGATTACA
MA0887.1	EVX1	6.28334	0.865573	NC_000011.10:65418899-65420098	785	794	-	TGCGATTACA
MA0662.1	MIXL1	6.28216	0.868713	NC_000011.10:65418899-65420098	785	794	-	TGCGATTACA
MA1495.1	HOXA1	6.28025	0.902192	NC_000011.10:65418899-65420098	529	536	-	ACAATGAC
MA0867.2	SOX4	6.27932	0.853057	NC_000011.10:65418899-65420098	1065	1074	+	AAAGAAAGAA
MA0105.3	NFKB1	6.27923	0.840578	NC_000011.10:65418899-65420098	350	360	+	TGCAGTTTCCA
MA0152.1	NFATC2	6.27851	0.812594	NC_000011.10:65418899-65420098	79	85	-	ACTTCCA
MA1649.1	ZBTB12	6.27499	0.812077	NC_000011.10:65418899-65420098	592	602	-	CCCTGGAAAAG
MA0105.3	NFKB1	6.2701	0.840445	NC_000011.10:65418899-65420098	962	972	-	GTGATTTTCCT
MA0597.1	THAP1	6.26998	0.859525	NC_000011.10:65418899-65420098	150	158	-	CGGCCCTAA
MA0052.2	MEF2A	6.26955	0.812259	NC_000011.10:65418899-65420098	886	900	+	ATACAAAAAAAAAAA
MA1501.1	HOXB7	6.26721	0.845449	NC_000011.10:65418899-65420098	568	577	-	GGTAAGAAAG
MA0810.1	TFAP2A(var.2)	6.26489	0.850196	NC_000011.10:65418899-65420098	443	454	+	GCCCTGGAGGCC
MA0496.1	MAFK	6.26402	0.840684	NC_000011.10:65418899-65420098	662	676	-	CCAGGTCAGCTCTGT
MA0597.1	THAP1	6.26208	0.859284	NC_000011.10:65418899-65420098	1170	1178	+	CCACCCACA
MA0595.1	SREBF1	6.25969	0.806334	NC_000011.10:65418899-65420098	821	830	+	ATCACTTGAG
MA1513.1	KLF15	6.25925	0.832384	NC_000011.10:65418899-65420098	485	495	-	CCCCAGCCCTC
MA0157.1	FOXO3	6.25847	0.80236	NC_000011.10:65418899-65420098	655	662	+	GGAAACCA
MA0867.2	SOX4	6.25815	0.852679	NC_000011.10:65418899-65420098	741	750	+	CAAGAAAGGG
UN0307.1	EOMES	6.25789	0.810232	NC_000011.10:65418899-65420098	229	239	+	CAGAGCAGGCC
MA1515.1	KLF2	6.25722	0.830621	NC_000011.10:65418899-65420098	1168	1178	+	GGCCACCCACA
MA0746.2	SP3	6.25063	0.82884	NC_000011.10:65418899-65420098	421	433	-	CTCCCCGCTCACC
MA1578.1	VEZF1	6.25045	0.835871	NC_000011.10:65418899-65420098	1170	1179	+	CCACCCACAC
MA0868.2	SOX8	6.24684	0.818656	NC_000011.10:65418899-65420098	681	690	+	AGAACAAGAT
MA0510.1	RFX5	6.24581	0.845389	NC_000011.10:65418899-65420098	1024	1038	+	AGCCTGGGCAACAGA
MA1578.1	VEZF1	6.24554	0.83577	NC_000011.10:65418899-65420098	687	696	-	CCCCACATCT
MA0145.3	TFCP2	6.24526	0.818747	NC_000011.10:65418899-65420098	256	265	-	TAACCGGCCT
MA1578.1	VEZF1	6.24386	0.835735	NC_000011.10:65418899-65420098	270	279	-	CCCACCCCCA
MA0904.2	HOXB5	6.24092	0.886012	NC_000011.10:65418899-65420098	529	536	-	ACAATGAC
MA0673.1	NKX2-8	6.2407	0.883387	NC_000011.10:65418899-65420098	104	112	-	ACTCTTCAC
MA1100.2	ASCL1	6.23781	0.846756	NC_000011.10:65418899-65420098	58	67	+	GGCAGAGGCC
MA0820.1	FIGLA	6.23711	0.84041	NC_000011.10:65418899-65420098	1158	1167	-	AACTCCTGCT
UN0330.1	ZNF513	6.23486	0.838331	NC_000011.10:65418899-65420098	982	991	+	GGAGGGAGGG
MA1467.1	ATOH1(var.2)	6.23309	0.838317	NC_000011.10:65418899-65420098	142	151	+	AAGAGATGTT
MA0081.1	SPIB	6.23238	0.85524	NC_000011.10:65418899-65420098	582	588	-	AGCAGAA
MA0753.1	ZNF740	6.23143	0.806385	NC_000011.10:65418899-65420098	173	182	-	CTTCCCCCAT
MA0774.1	MEIS2	6.23129	0.837869	NC_000011.10:65418899-65420098	640	647	-	TAGACAGA
MA1631.1	ASCL1(var.2)	6.2308	0.806859	NC_000011.10:65418899-65420098	755	767	-	TGGCCCCTGTCTC
MA0700.1	LHX2	6.23036	0.867624	NC_000011.10:65418899-65420098	723	732	-	GCCAATCAGG
MA0077.1	SOX9	6.23007	0.805849	NC_000011.10:65418899-65420098	477	485	-	CCATTCTCC
MA0819.1	CLOCK	6.22794	0.817988	NC_000011.10:65418899-65420098	470	479	+	GACCCGTGGA
MA1563.1	SOX18	6.22768	0.891895	NC_000011.10:65418899-65420098	339	346	+	CACAGTGA
MA0625.1	NFATC3	6.22662	0.817195	NC_000011.10:65418899-65420098	290	299	+	TGTTTCCTGC
MA0095.1	YY1	6.22486	0.889769	NC_000011.10:65418899-65420098	481	486	-	TCCATT
MA0522.3	TCF3	6.22201	0.826005	NC_000011.10:65418899-65420098	1157	1167	-	AACTCCTGCTT
UN0113.1	BBX	6.22118	0.814796	NC_000011.10:65418899-65420098	669	681	-	TGAAGCCAGGTCA
MA0849.1	FOXO6	6.2208	0.87954	NC_000011.10:65418899-65420098	290	296	-	GGAAACA
MA0849.1	FOXO6	6.2208	0.87954	NC_000011.10:65418899-65420098	119	125	+	GGAAACA
MA0892.1	GSX1	6.2185	0.86244	NC_000011.10:65418899-65420098	903	912	+	AAAAATTAGC
MA0032.2	FOXC1	6.21422	0.846773	NC_000011.10:65418899-65420098	1111	1121	-	TTTGGCAACAT
UN0175.1	ZNF296	6.21326	0.830103	NC_000011.10:65418899-65420098	850	860	-	CATTGGCCAGG
MA1548.1	PLAGL2	6.21259	0.824996	NC_000011.10:65418899-65420098	379	388	-	TGAGGCCCCT
MA0812.1	TFAP2B(var.2)	6.20514	0.844251	NC_000011.10:65418899-65420098	64	74	-	TCCTTCAGGCC
MA1554.1	RFX7	6.20418	0.852455	NC_000011.10:65418899-65420098	93	101	-	AGTTGCTGC
MA1100.2	ASCL1	6.20313	0.846054	NC_000011.10:65418899-65420098	757	766	-	GGCCCCTGTC
MA1100.2	ASCL1	6.20105	0.846012	NC_000011.10:65418899-65420098	1106	1115	+	TCCAGATGTT
MA0741.1	KLF16	6.20041	0.812301	NC_000011.10:65418899-65420098	1169	1179	+	GCCACCCACAC
UN0323.1	ZNF425	6.20001	0.812296	NC_000011.10:65418899-65420098	363	373	+	CCCAGGCCCTG
MA0076.2	ELK4	6.19955	0.837379	NC_000011.10:65418899-65420098	960	970	-	GATTTTCCTGC
MA0721.1	UNCX	6.19832	0.860387	NC_000011.10:65418899-65420098	904	911	-	CTAATTTT
MA0057.1	MZF1(var.2)	6.19738	0.817121	NC_000011.10:65418899-65420098	986	995	+	GGAGGGTGCA
MA0738.1	HIC2	6.19713	0.86659	NC_000011.10:65418899-65420098	618	626	-	GTACCCGGG
MA0658.1	LHX6	6.19632	0.854772	NC_000011.10:65418899-65420098	723	732	+	CCTGATTGGC
UN0173.1	ZNF28	6.19532	0.839464	NC_000011.10:65418899-65420098	702	711	+	GGCACCCGGG
UN0175.1	ZNF296	6.19487	0.829729	NC_000011.10:65418899-65420098	710	720	-	CACTGGTCTCC
UN0308.1	ESR2	6.19395	0.812967	NC_000011.10:65418899-65420098	53	64	+	CTTAGGGCAGAG
MA1536.1	NR2C2(var.2)	6.193	0.926305	NC_000011.10:65418899-65420098	538	545	-	AAGGGCAG
MA0497.1	MEF2C	6.19273	0.816038	NC_000011.10:65418899-65420098	1047	1061	+	CCATCAAAAAAAAAA
MA0028.1	ELK1	6.19238	0.818028	NC_000011.10:65418899-65420098	534	543	-	GGGCAGGACA
MA1497.1	HOXA6	6.18936	0.852844	NC_000011.10:65418899-65420098	436	445	-	GGCCATTTTG
MA0636.1	BHLHE41	6.18914	0.845114	NC_000011.10:65418899-65420098	821	830	+	ATCACTTGAG
MA0753.1	ZNF740	6.18892	0.805602	NC_000011.10:65418899-65420098	189	198	-	ACCCCTCCCA
MA1484.1	ETS2	6.18831	0.872088	NC_000011.10:65418899-65420098	625	634	-	CCCAGGAAGT
MA0814.1	TFAP2C(var.2)	6.18551	0.847075	NC_000011.10:65418899-65420098	64	74	-	TCCTTCAGGCC
MA0842.1	NRL	6.18548	0.83459	NC_000011.10:65418899-65420098	332	342	-	TGTGTGCTGGC
UN0227.1	ZNF780A	6.1836	0.81452	NC_000011.10:65418899-65420098	318	327	-	AGCCCGCCTT
MA0741.1	KLF16	6.1814	0.811991	NC_000011.10:65418899-65420098	188	198	-	ACCCCTCCCAG
MA0003.1	TFAP2A	6.18084	0.862587	NC_000011.10:65418899-65420098	1091	1099	+	GCCCTAACC
MA0769.2	TCF7	6.17962	0.81992	NC_000011.10:65418899-65420098	1047	1057	-	TTTTTTGATGG
UN0312.1	ZBTB42	6.17724	0.805673	NC_000011.10:65418899-65420098	1008	1019	-	TGCAGTGGTGTG
MA0882.1	DLX6	6.17511	0.873285	NC_000011.10:65418899-65420098	724	731	-	CCAATCAG
MA0471.1	E2F6	6.17211	0.852084	NC_000011.10:65418899-65420098	324	334	-	GGCCGGGAGCC
MA0028.2	ELK1	6.17032	0.843474	NC_000011.10:65418899-65420098	624	633	-	CCAGGAAGTA
MA0057.1	MZF1(var.2)	6.16317	0.816039	NC_000011.10:65418899-65420098	423	432	+	TGAGCGGGGA
MA0753.1	ZNF740	6.16002	0.805069	NC_000011.10:65418899-65420098	222	231	-	CTGCCCCCAC
MA0028.1	ELK1	6.15913	0.816923	NC_000011.10:65418899-65420098	735	744	+	TAGCCGCAAG
[truncated: 2,244 more rows]

## Sheet: enhancer site2
Matrix ID	Name	Score	Relative score	Sequence ID	Start	End	Strand	Predicted sequence
UN0155.1	ZFP64	30.2368	0.904785	NC_000011.10:65420199-65421198	432	455	-	ACTGCACTCCAGGCTGGCCAACAA
UN0231.1	ZNF787	18.9479	0.93374	NC_000011.10:65420199-65421198	509	523	+	TGCCTCAGTCTCCCC
CN0185.1	LM185	18.7342	0.871714	NC_000011.10:65420199-65421198	767	783	-	GCTTTTCTCTATTTCAG
MA0770.1	HSF2	18.2399	0.95803	NC_000011.10:65420199-65421198	943	955	+	TTCTAGAACATTT
MA1596.1	ZNF460	17.6097	0.89306	NC_000011.10:65420199-65421198	510	525	+	GCCTCAGTCTCCCCAG
UN0123.1	FOXR2	16.8348	0.906982	NC_000011.10:65420199-65421198	398	414	-	ATACATATATATATATA
CN0228.1	LM228	16.7954	0.870984	NC_000011.10:65420199-65421198	938	952	-	TGTTCTAGAAAGCTG
UN0330.1	ZNF513	16.6412	0.994934	NC_000011.10:65420199-65421198	43	52	+	AGAGGAAGAG
MA0050.2	IRF1	16.4533	0.871587	NC_000011.10:65420199-65421198	571	591	+	TTTTTCTTTCATTTTTTGTAG
MA1125.1	ZNF384	16.3083	0.991393	NC_000011.10:65420199-65421198	560	571	-	AAAAAAAAAAAA
MA1125.1	ZNF384	16.3083	0.991393	NC_000011.10:65420199-65421198	561	572	-	AAAAAAAAAAAA
MA1125.1	ZNF384	16.3083	0.991393	NC_000011.10:65420199-65421198	562	573	-	AAAAAAAAAAAA
MA1125.1	ZNF384	16.3083	0.991393	NC_000011.10:65420199-65421198	563	574	-	AAAAAAAAAAAA
MA1125.1	ZNF384	16.3083	0.991393	NC_000011.10:65420199-65421198	564	575	-	AAAAAAAAAAAA
CN0140.1	LM140	16.1618	0.873935	NC_000011.10:65420199-65421198	245	258	+	GTGCCCTTTTGTCC
CN0187.1	LM187	16	0.856487	NC_000011.10:65420199-65421198	569	583	+	TTTTTTTCTTTCATT
MA1125.1	ZNF384	15.8078	0.983732	NC_000011.10:65420199-65421198	384	395	+	CTTAAAAAAAAA
MA1587.1	ZNF135	15.7862	0.90688	NC_000011.10:65420199-65421198	623	636	+	TCTCGAACTCCTGG
CN0221.1	LM221	15.6272	0.848531	NC_000011.10:65420199-65421198	202	216	-	TTGCTGGCCTCCAAG
MA0050.2	IRF1	15.5922	0.861729	NC_000011.10:65420199-65421198	565	585	+	TTTTTTTTTTTCTTTCATTTT
UN0123.1	FOXR2	15.5919	0.893112	NC_000011.10:65420199-65421198	394	410	-	ATATATATATATAGATT
CN0186.1	LM186	15.5694	0.861571	NC_000011.10:65420199-65421198	367	380	+	GTCAGTAATTGTCC
MA1125.1	ZNF384	15.5692	0.980081	NC_000011.10:65420199-65421198	565	576	-	GAAAAAAAAAAA
MA1581.1	ZBTB6	15.5633	0.970805	NC_000011.10:65420199-65421198	490	502	-	TCCCTTGAGCCTA
MA1125.1	ZNF384	15.4851	0.978793	NC_000011.10:65420199-65421198	566	577	-	AGAAAAAAAAAA
UN0123.1	FOXR2	15.4441	0.891463	NC_000011.10:65420199-65421198	396	412	-	ACATATATATATATAGA
UN0123.1	FOXR2	15.3648	0.890578	NC_000011.10:65420199-65421198	397	413	+	CTATATATATATATGTA
MA1125.1	ZNF384	15.2898	0.975803	NC_000011.10:65420199-65421198	567	578	-	AAGAAAAAAAAA
MA0486.2	HSF1	14.9694	0.911851	NC_000011.10:65420199-65421198	943	955	+	TTCTAGAACATTT
MA1125.1	ZNF384	14.9424	0.970487	NC_000011.10:65420199-65421198	383	394	+	ACTTAAAAAAAA
MA0052.2	MEF2A	14.9283	0.928822	NC_000011.10:65420199-65421198	20	34	-	GTCTAAAAATACCTC
MA1125.1	ZNF384	14.8417	0.968945	NC_000011.10:65420199-65421198	568	579	-	AAAGAAAAAAAA
CN0178.1	LM178	14.7828	0.801989	NC_000011.10:65420199-65421198	688	707	-	AGATTTTATTTTTCAAAAAA
MA0497.1	MEF2C	14.7349	0.931449	NC_000011.10:65420199-65421198	21	35	-	AGTCTAAAAATACCT
UN0228.1	ZNF781	14.7224	0.929254	NC_000011.10:65420199-65421198	590	601	+	AGAGACAGGGTC
CN0059.1	LM59	14.5132	0.857821	NC_000011.10:65420199-65421198	948	961	+	GAACATTTTGACAG
MA0679.2	ONECUT1	14.5082	0.895192	NC_000011.10:65420199-65421198	390	405	+	AAAAAATCTATATATA
UN0225.1	ZNF770	14.5004	0.959843	NC_000011.10:65420199-65421198	474	485	+	TGCAGCCTCAAA
MA0486.1	HSF1	14.4663	0.900451	NC_000011.10:65420199-65421198	942	956	+	TTTCTAGAACATTTT
MA1125.1	ZNF384	14.4358	0.962733	NC_000011.10:65420199-65421198	385	396	+	TTAAAAAAAAAT
UN0123.1	FOXR2	14.332	0.879052	NC_000011.10:65420199-65421198	395	411	+	ATCTATATATATATATG
UN0199.1	ZNF518A	14.3295	0.945429	NC_000011.10:65420199-65421198	386	395	+	TAAAAAAAAA
MA0052.4	MEF2A	14.2999	0.907198	NC_000011.10:65420199-65421198	20	34	-	GTCTAAAAATACCTC
UN0174.1	ZNF284	14.2483	0.915101	NC_000011.10:65420199-65421198	506	517	-	ACTGAGGCAGCA
MA0058.2	MAX	14.2337	0.974803	NC_000011.10:65420199-65421198	128	137	-	AACCACATGG
CN0166.1	LM166	13.9872	0.835349	NC_000011.10:65420199-65421198	848	861	+	CCTGGTGAGATAAA
MA0771.1	HSF4	13.6789	0.918824	NC_000011.10:65420199-65421198	943	955	+	TTCTAGAACATTT
MA1125.1	ZNF384	13.6201	0.950248	NC_000011.10:65420199-65421198	559	570	-	AAAAAAAAAAAG
CN0176.1	LM176	13.532	0.823747	NC_000011.10:65420199-65421198	500	514	-	GAGGCAGCAGGATCC
MA0729.1	RARA	13.5136	0.844552	NC_000011.10:65420199-65421198	243	260	-	AAGGACAAAAGGGCACTG
MA0757.1	ONECUT3	13.4654	0.8867	NC_000011.10:65420199-65421198	390	403	+	AAAAAATCTATATA
CN0181.1	LM181	13.4154	0.820057	NC_000011.10:65420199-65421198	985	999	-	ATTTGGCCTGAAAGA
MA0517.1	STAT1::STAT2	13.3075	0.875491	NC_000011.10:65420199-65421198	573	587	+	TTTCTTTCATTTTTT
MA1125.1	ZNF384	13.2458	0.944519	NC_000011.10:65420199-65421198	686	697	-	TTTCAAAAAAGA
MA1121.1	TEAD2	13.2384	0.931349	NC_000011.10:65420199-65421198	165	177	+	ATACATTCCTTTC
MA0258.2	ESR2	13.1116	0.902981	NC_000011.10:65420199-65421198	865	879	-	GAGTCAGCCAGACCT
MA0481.1	FOXP1	13.1001	0.885899	NC_000011.10:65420199-65421198	559	573	-	AAAAAAAAAAAAAAG
MA0863.1	MTF1	13.0261	0.830588	NC_000011.10:65420199-65421198	973	986	+	TTTCCACACGGTTC
MA0756.1	ONECUT2	13.0094	0.883763	NC_000011.10:65420199-65421198	390	403	+	AAAAAATCTATATA
MA0508.1	PRDM1	12.9893	0.877302	NC_000011.10:65420199-65421198	573	587	-	AAAAAATGAAAGAAA
MA1647.1	PRDM4	12.9688	0.961779	NC_000011.10:65420199-65421198	807	817	-	TGCTGTTTCTG
MA1116.1	RBPJ	12.9367	0.993923	NC_000011.10:65420199-65421198	609	618	-	CCTGGGAAAC
MA0050.2	IRF1	12.9325	0.831285	NC_000011.10:65420199-65421198	554	574	+	CCTGGCTTTTTTTTTTTTTTT
UN0238.1	ZNF823	12.8772	0.921068	NC_000011.10:65420199-65421198	590	601	+	AGAGACAGGGTC
MA0865.1	E2F8	12.8557	0.850721	NC_000011.10:65420199-65421198	174	185	+	TTTCCCGAGAAA
MA0830.1	TCF4	12.854	0.984016	NC_000011.10:65420199-65421198	550	559	+	TGCACCTGGC
MA0052.3	MEF2A	12.8495	0.905389	NC_000011.10:65420199-65421198	22	33	-	TCTAAAAATACC
UN0152.1	ZFP28	12.8063	0.809787	NC_000011.10:65420199-65421198	568	587	+	TTTTTTTTCTTTCATTTTTT
CN0201.1	LM201	12.7921	0.800992	NC_000011.10:65420199-65421198	227	243	-	GTTTCAGAGGGTCCTTA
MA0481.1	FOXP1	12.7738	0.880553	NC_000011.10:65420199-65421198	560	574	-	AAAAAAAAAAAAAAA
MA0481.1	FOXP1	12.7738	0.880553	NC_000011.10:65420199-65421198	561	575	-	AAAAAAAAAAAAAAA
MA0808.1	TEAD3	12.7617	0.989956	NC_000011.10:65420199-65421198	167	174	+	ACATTCCT
MA0813.1	TFAP2B(var.3)	12.7418	0.909704	NC_000011.10:65420199-65421198	103	115	+	GCCCCTTAAGGCA
MA0090.2	TEAD1	12.6898	0.983584	NC_000011.10:65420199-65421198	166	175	+	TACATTCCTT
MA0830.2	TCF4	12.6551	0.927805	NC_000011.10:65420199-65421198	549	561	+	GTGCACCTGGCTT
MA0080.5	SPI1	12.5191	0.822713	NC_000011.10:65420199-65421198	38	57	+	TTTGTAGAGGAAGAGAGCAG
UN0334.1	ZNF549	12.517	0.920526	NC_000011.10:65420199-65421198	929	940	+	TAAGCTGCCCAG
MA1635.1	BHLHE22(var.2)	12.4642	0.977289	NC_000011.10:65420199-65421198	8	17	+	TCCAGCTGGG
MA1635.1	BHLHE22(var.2)	12.4619	0.97725	NC_000011.10:65420199-65421198	8	17	-	CCCAGCTGGA
MA1649.1	ZBTB12	12.4419	0.955944	NC_000011.10:65420199-65421198	943	953	+	TTCTAGAACAT
UN0152.1	ZFP28	12.4186	0.805771	NC_000011.10:65420199-65421198	561	580	+	TTTTTTTTTTTTTTTCTTTC
UN0331.1	ZNF519	12.3649	0.916348	NC_000011.10:65420199-65421198	278	288	-	GGAGCTGCCTT
MA0112.2	ESR1	12.3603	0.801471	NC_000011.10:65420199-65421198	860	879	+	AAGAAAGGTCTGGCTGACTC
MA0592.3	ESRRA	12.3502	0.893703	NC_000011.10:65420199-65421198	252	264	-	TTTCAAGGACAAA
MA0482.2	GATA4	12.2671	0.920215	NC_000011.10:65420199-65421198	853	864	-	TTCTTTATCTCA
UN0307.1	EOMES	12.2298	0.941252	NC_000011.10:65420199-65421198	502	512	-	GGCAGCAGGAT
MA0764.2	ETV4	12.1457	0.957422	NC_000011.10:65420199-65421198	43	52	+	AGAGGAAGAG
MA0811.1	TFAP2B	12.125	0.932648	NC_000011.10:65420199-65421198	104	115	+	CCCCTTAAGGCA
MA0081.2	SPIB	12.1038	0.845109	NC_000011.10:65420199-65421198	40	55	-	GCTCTCTTCCTCTACA
MA0481.1	FOXP1	12.0904	0.869354	NC_000011.10:65420199-65421198	567	581	-	TGAAAGAAAAAAAAA
MA1108.2	MXI1	12.0615	0.989413	NC_000011.10:65420199-65421198	127	136	-	ACCACATGGA
MA1647.1	PRDM4	12.0418	0.940485	NC_000011.10:65420199-65421198	237	247	-	CACTGTTTCAG
MA0810.1	TFAP2A(var.2)	12.0171	0.939474	NC_000011.10:65420199-65421198	104	115	+	CCCCTTAAGGCA
MA0660.1	MEF2B	12.0143	0.899911	NC_000011.10:65420199-65421198	22	33	-	TCTAAAAATACC
MA1125.1	ZNF384	12.0142	0.925669	NC_000011.10:65420199-65421198	386	397	+	TAAAAAAAAATC
MA0037.2	GATA3	12.0141	0.958037	NC_000011.10:65420199-65421198	855	862	+	AGATAAAG
MA0809.1	TEAD4	12.0021	0.976535	NC_000011.10:65420199-65421198	166	175	+	TACATTCCTT
MA0528.2	ZNF263	11.9885	0.903463	NC_000011.10:65420199-65421198	646	657	-	GGTGGGAGGATT
MA1540.1	NR5A1	11.9732	0.940716	NC_000011.10:65420199-65421198	253	263	-	TTCAAGGACAA
MA0773.1	MEF2D	11.9659	0.909995	NC_000011.10:65420199-65421198	22	33	-	TCTAAAAATACC
MA0050.1	IRF1	11.9261	0.880654	NC_000011.10:65420199-65421198	575	586	-	AAAAATGAAAGA
MA0442.2	SOX10	11.9114	0.949274	NC_000011.10:65420199-65421198	298	308	+	GGCACAAAGGA
MA0524.2	TFAP2C	11.906	0.927653	NC_000011.10:65420199-65421198	104	115	+	CCCCTTAAGGCA
MA0865.1	E2F8	11.8945	0.835146	NC_000011.10:65420199-65421198	987	998	+	TTTCAGGCCAAA
MA0867.2	SOX4	11.8749	0.953192	NC_000011.10:65420199-65421198	299	308	+	GCACAAAGGA
UN0199.1	ZNF518A	11.8439	0.915196	NC_000011.10:65420199-65421198	560	569	-	AAAAAAAAAA
UN0199.1	ZNF518A	11.8439	0.915196	NC_000011.10:65420199-65421198	561	570	-	AAAAAAAAAA
UN0199.1	ZNF518A	11.8439	0.915196	NC_000011.10:65420199-65421198	562	571	-	AAAAAAAAAA
UN0199.1	ZNF518A	11.8439	0.915196	NC_000011.10:65420199-65421198	563	572	-	AAAAAAAAAA
UN0199.1	ZNF518A	11.8439	0.915196	NC_000011.10:65420199-65421198	564	573	-	AAAAAAAAAA
UN0199.1	ZNF518A	11.8439	0.915196	NC_000011.10:65420199-65421198	565	574	-	AAAAAAAAAA
UN0199.1	ZNF518A	11.8439	0.915196	NC_000011.10:65420199-65421198	566	575	-	AAAAAAAAAA
MA0592.1	ESRRA	11.8382	0.895705	NC_000011.10:65420199-65421198	293	303	+	ACAAGGGCACA
MA1631.1	ASCL1(var.2)	11.7869	0.909327	NC_000011.10:65420199-65421198	549	561	+	GTGCACCTGGCTT
MA0679.1	ONECUT1	11.7847	0.883964	NC_000011.10:65420199-65421198	390	403	+	AAAAAATCTATATA
CN0010.1	LM10	11.7683	0.842516	NC_000011.10:65420199-65421198	313	330	+	TGGTTCCCTTTGTGACAG
CN0109.1	LM109	11.7606	0.810501	NC_000011.10:65420199-65421198	603	617	+	TGCTGTGTTTCCCAG
CN0106.1	LM106	11.7528	0.835426	NC_000011.10:65420199-65421198	506	518	+	TGCTGCCTCAGTC
MA0481.1	FOXP1	11.7386	0.863589	NC_000011.10:65420199-65421198	562	576	-	GAAAAAAAAAAAAAA
UN0174.1	ZNF284	11.7359	0.881257	NC_000011.10:65420199-65421198	474	485	-	TTTGAGGCTGCA
CN0120.1	LM120	11.733	0.810965	NC_000011.10:65420199-65421198	160	173	+	CTTAAATACATTCC
CN0057.1	LM57	11.6308	0.808348	NC_000011.10:65420199-65421198	366	379	+	TGTCAGTAATTGTC
UN0123.1	FOXR2	11.6142	0.848724	NC_000011.10:65420199-65421198	399	415	+	ATATATATATATGTATT
UN0212.1	ZNF675	11.5924	0.851524	NC_000011.10:65420199-65421198	947	959	-	GTCAAAATGTTCT
MA0481.1	FOXP1	11.5852	0.861076	NC_000011.10:65420199-65421198	563	577	-	AGAAAAAAAAAAAAA
MA1548.1	PLAGL2	11.5512	0.929381	NC_000011.10:65420199-65421198	799	808	-	TGGGCCCCAG
MA0522.2	TCF3	11.5493	0.963655	NC_000011.10:65420199-65421198	550	559	+	TGCACCTGGC
MA0052.1	MEF2A	11.5331	0.885053	NC_000011.10:65420199-65421198	23	32	+	GTATTTTTAG
MA1652.1	ZKSCAN5	11.5233	0.875876	NC_000011.10:65420199-65421198	43	56	+	AGAGGAAGAGAGCA
MA0499.2	MYOD1	11.5127	0.902109	NC_000011.10:65420199-65421198	549	561	+	GTGCACCTGGCTT
MA0154.2	EBF1	11.5058	0.938629	NC_000011.10:65420199-65421198	492	502	+	GGCTCAAGGGA
MA0052.3	MEF2A	11.4886	0.886795	NC_000011.10:65420199-65421198	396	407	-	TATATATATAGA
MA1579.1	ZBTB26	11.4761	0.906852	NC_000011.10:65420199-65421198	283	297	+	AGCTCCAGATACAAG
UN0306.1	DACH1	11.4672	0.950683	NC_000011.10:65420199-65421198	8	17	-	CCCAGCTGGA
MA0141.3	ESRRB	11.4607	0.892253	NC_000011.10:65420199-65421198	252	262	-	TCAAGGACAAA
UN0306.1	DACH1	11.4596	0.950548	NC_000011.10:65420199-65421198	8	17	+	TCCAGCTGGG
MA0809.2	TEAD4	11.4537	0.908086	NC_000011.10:65420199-65421198	165	176	+	ATACATTCCTTT
UN0159.1	ZNF100	11.4371	0.855413	NC_000011.10:65420199-65421198	649	662	+	CCTCCCACCATGGC
UN0329.1	ZNF490	11.3968	0.898784	NC_000011.10:65420199-65421198	896	906	+	GAAGCAGCAGT
MA0745.2	SNAI2	11.3669	0.903488	NC_000011.10:65420199-65421198	549	561	+	GTGCACCTGGCTT
MA1112.1	NR4A1	11.3644	0.931067	NC_000011.10:65420199-65421198	862	871	+	GAAAGGTCTG
MA0052.2	MEF2A	11.3636	0.880834	NC_000011.10:65420199-65421198	394	408	-	ATATATATATAGATT
MA0051.1	IRF2	11.363	0.80357	NC_000011.10:65420199-65421198	570	587	-	AAAAAATGAAAGAAAAAA
MA0442.2	SOX10	11.3297	0.936794	NC_000011.10:65420199-65421198	318	328	-	GTCACAAAGGG
MA0775.1	MEIS3	11.2956	0.979185	NC_000011.10:65420199-65421198	324	331	+	GTGACAGG
MA0774.1	MEIS2	11.2885	0.952576	NC_000011.10:65420199-65421198	955	962	+	TTGACAGA
UN0315.1	ZNF141	11.2675	0.869754	NC_000011.10:65420199-65421198	823	834	-	GGTCGTCCCCGC
MA1112.2	NR4A1	11.2379	0.913058	NC_000011.10:65420199-65421198	244	255	-	CAAAAGGGCACT
MA0523.1	TCF7L2	11.2134	0.897408	NC_000011.10:65420199-65421198	573	586	-	AAAAATGAAAGAAA
MA1125.1	ZNF384	11.2087	0.91334	NC_000011.10:65420199-65421198	558	569	-	AAAAAAAAAAGC
MA0103.3	ZEB1	11.2084	0.943896	NC_000011.10:65420199-65421198	550	560	+	TGCACCTGGCT
MA0774.1	MEIS2	11.2009	0.950589	NC_000011.10:65420199-65421198	324	331	+	GTGACAGG
UN0317.1	ZNF18	11.1934	0.894324	NC_000011.10:65420199-65421198	739	751	+	TGTGTGTGAATTA
UN0160.1	ZNF101	11.1418	0.878145	NC_000011.10:65420199-65421198	796	807	+	CAACTGGGGCCC
MA0050.2	IRF1	11.1255	0.8106	NC_000011.10:65420199-65421198	559	579	+	CTTTTTTTTTTTTTTTTCTTT
MA0481.1	FOXP1	11.1147	0.853365	NC_000011.10:65420199-65421198	566	580	-	GAAAGAAAAAAAAAA
MA0052.1	MEF2A	11.1104	0.876272	NC_000011.10:65420199-65421198	397	406	+	CTATATATAT
MA1542.1	OSR1	11.0928	0.928382	NC_000011.10:65420199-65421198	521	530	-	AGCTACTGGG
MA0481.1	FOXP1	11.0903	0.852965	NC_000011.10:65420199-65421198	565	579	-	AAAGAAAAAAAAAAA
MA0513.1	SMAD2::SMAD3::SMAD4	11.076	0.865646	NC_000011.10:65420199-65421198	869	881	+	CTGGCTGACTCCA
UN0123.1	FOXR2	11.0611	0.842551	NC_000011.10:65420199-65421198	392	408	-	ATATATATATAGATTTT
UN0245.1	ZSCAN20	11.0581	0.918294	NC_000011.10:65420199-65421198	282	294	+	CAGCTCCAGATAC
MA0258.1	ESR2	11.0043	0.835377	NC_000011.10:65420199-65421198	863	880	+	AAAGGTCTGGCTGACTCC
MA1108.2	MXI1	10.9857	0.969312	NC_000011.10:65420199-65421198	544	553	-	TGCACATGAC
UN0331.1	ZNF519	10.9844	0.891699	NC_000011.10:65420199-65421198	929	939	+	TAAGCTGCCCA
MA0901.2	HOXB13	10.9754	0.869776	NC_000011.10:65420199-65421198	694	707	+	GAAAAATAAAATCT
MA0528.1	ZNF263	10.964	0.847781	NC_000011.10:65420199-65421198	143	163	-	TAAGGAGAGATGAGCTGAGGG
MA1540.1	NR5A1	10.952	0.920084	NC_000011.10:65420199-65421198	658	668	-	TTGAAGGCCAT
MA0481.1	FOXP1	10.93	0.850339	NC_000011.10:65420199-65421198	564	578	-	AAGAAAAAAAAAAAA
UN0334.1	ZNF549	10.9185	0.886735	NC_000011.10:65420199-65421198	504	515	+	CCTGCTGCCTCA
MA0845.1	FOXB1	10.8871	0.895601	NC_000011.10:65420199-65421198	398	408	+	TATATATATAT
MA0845.1	FOXB1	10.8871	0.895601	NC_000011.10:65420199-65421198	399	409	-	TATATATATAT
MA0845.1	FOXB1	10.8871	0.895601	NC_000011.10:65420199-65421198	400	410	+	TATATATATAT
MA0831.2	TFE3	10.8674	0.943359	NC_000011.10:65420199-65421198	544	551	-	CACATGAC
CN0086.1	LM86	10.8361	0.804718	NC_000011.10:65420199-65421198	552	566	+	CACCTGGCTTTTTTT
MA0738.1	HIC2	10.8316	0.96977	NC_000011.10:65420199-65421198	87	95	-	GTGCCCACA
MA0815.1	TFAP2C(var.3)	10.7954	0.88606	NC_000011.10:65420199-65421198	103	115	+	GCCCCTTAAGGCA
MA1476.1	DLX5	10.7888	0.974915	NC_000011.10:65420199-65421198	371	378	-	ACAATTAC
MA0052.4	MEF2A	10.787	0.849794	NC_000011.10:65420199-65421198	394	408	-	ATATATATATAGATT
MA0867.2	SOX4	10.6836	0.931873	NC_000011.10:65420199-65421198	318	327	-	TCACAAAGGG
MA0052.1	MEF2A	10.6835	0.867403	NC_000011.10:65420199-65421198	397	406	-	ATATATATAG
UN0339.1	ZNF708	10.6749	0.842615	NC_000011.10:65420199-65421198	87	101	-	AAAGCTGTGCCCACA
MA0090.3	TEAD1	10.6704	0.87624	NC_000011.10:65420199-65421198	165	177	+	ATACATTCCTTTC
MA0775.1	MEIS3	10.6689	0.965308	NC_000011.10:65420199-65421198	955	962	+	TTGACAGA
MA0102.3	CEBPA	10.6647	0.925753	NC_000011.10:65420199-65421198	923	933	+	GTTTCATAAGC
MA0758.1	E2F7	10.6574	0.833172	NC_000011.10:65420199-65421198	173	186	+	CTTTCCCGAGAAAA
MA0036.3	GATA2	10.6335	0.921526	NC_000011.10:65420199-65421198	853	863	-	TCTTTATCTCA
MA0811.1	TFAP2B	10.6332	0.90899	NC_000011.10:65420199-65421198	104	115	-	TGCCTTAAGGGG
MA0867.2	SOX4	10.6219	0.93077	NC_000011.10:65420199-65421198	249	258	-	GGACAAAAGG
MA0524.2	TFAP2C	10.6184	0.90673	NC_000011.10:65420199-65421198	104	115	-	TGCCTTAAGGGG
MA0043.3	HLF	10.5943	0.889526	NC_000011.10:65420199-65421198	921	934	-	AGCTTATGAAACCA
MA1548.1	PLAGL2	10.5774	0.910341	NC_000011.10:65420199-65421198	100	109	+	TTGGCCCCTT
MA1152.1	SOX15	10.5585	0.935178	NC_000011.10:65420199-65421198	250	259	+	CTTTTGTCCT
MA0144.2	STAT3	10.5572	0.925451	NC_000011.10:65420199-65421198	941	951	-	GTTCTAGAAAG
MA1638.1	HAND2	10.5159	0.949735	NC_000011.10:65420199-65421198	840	849	+	CTCAGATGCC
MA0137.1	STAT1	10.5142	0.808702	NC_000011.10:65420199-65421198	574	587	-	AAAAAATGAAAGAA
UN0336.1	ZNF671	10.5099	0.863707	NC_000011.10:65420199-65421198	444	458	+	CTGGAGTGCAGTGGC
MA0872.1	TFAP2A(var.3)	10.498	0.871378	NC_000011.10:65420199-65421198	103	115	+	GCCCCTTAAGGCA
MA0059.1	MAX::MYC	10.4906	0.863753	NC_000011.10:65420199-65421198	127	137	-	AACCACATGGA
MA0007.2	AR	10.488	0.883419	NC_000011.10:65420199-65421198	65	79	-	GGGTACACATTGGGC
MA0052.4	MEF2A	10.4865	0.844883	NC_000011.10:65420199-65421198	395	409	+	ATCTATATATATATA
MA0081.1	SPIB	10.4696	1	NC_000011.10:65420199-65421198	43	49	+	AGAGGAA
MA0062.3	GABPA	10.4555	0.847737	NC_000011.10:65420199-65421198	41	54	-	CTCTCTTCCTCTAC
MA0882.1	DLX6	10.4532	0.984214	NC_000011.10:65420199-65421198	371	378	-	ACAATTAC
UN0207.1	ZNF585B	10.4526	0.806408	NC_000011.10:65420199-65421198	244	259	-	AGGACAAAAGGGCACT
UN0313.1	ZFP91	10.4287	0.839796	NC_000011.10:65420199-65421198	102	115	+	GGCCCCTTAAGGCA
UN0338.1	ZNF680	10.4246	0.835455	NC_000011.10:65420199-65421198	426	440	-	GGCCAACAAGAGTGA
MA0508.3	PRDM1	10.4244	0.896082	NC_000011.10:65420199-65421198	854	864	-	TTCTTTATCTC
UN0123.1	FOXR2	10.423	0.835431	NC_000011.10:65420199-65421198	400	416	-	TAATACATATATATATA
MA0090.1	TEAD1	10.4093	0.85579	NC_000011.10:65420199-65421198	166	177	+	TACATTCCTTTC
UN0245.1	ZSCAN20	10.4061	0.905164	NC_000011.10:65420199-65421198	941	953	-	ATGTTCTAGAAAG
MA0003.2	TFAP2A	10.4023	0.862237	NC_000011.10:65420199-65421198	632	646	+	CCTGGCCTCTAGGCA
MA0025.2	NFIL3	10.3946	0.876101	NC_000011.10:65420199-65421198	921	933	-	GCTTATGAAACCA
MA1480.1	DPRX	10.3561	0.90677	NC_000011.10:65420199-65421198	148	157	+	AGCTCATCTC
MA0498.2	MEIS1	10.3534	1	NC_000011.10:65420199-65421198	955	961	+	TTGACAG
MA0708.1	MSX2	10.3479	0.947781	NC_000011.10:65420199-65421198	371	378	-	ACAATTAC
UN0174.1	ZNF284	10.3234	0.862231	NC_000011.10:65420199-65421198	107	118	+	CTTAAGGCAGGA
MA0815.1	TFAP2C(var.3)	10.3002	0.879198	NC_000011.10:65420199-65421198	103	115	-	TGCCTTAAGGGGC
CN0039.1	LM39	10.2961	0.813958	NC_000011.10:65420199-65421198	314	331	-	CCTGTCACAAAGGGAACC
MA0036.2	GATA2	10.2745	0.891677	NC_000011.10:65420199-65421198	853	866	-	CTTTCTTTATCTCA
UN0336.1	ZNF671	10.2405	0.858654	NC_000011.10:65420199-65421198	873	887	-	GGGCAGTGGAGTCAG
UN0227.1	ZNF780A	10.2293	0.886584	NC_000011.10:65420199-65421198	110	119	-	GTCCTGCCTT
UN0156.1	ZFP69	10.2177	0.804915	NC_000011.10:65420199-65421198	713	729	-	AATCCCAGAAACAAACT
MA1116.1	RBPJ	10.2142	0.937016	NC_000011.10:65420199-65421198	728	737	+	TTTGGGAATG
MA0772.1	IRF7	10.1787	0.841179	NC_000011.10:65420199-65421198	575	588	-	CAAAAAATGAAAGA
MA0052.1	MEF2A	10.17	0.856736	NC_000011.10:65420199-65421198	35	44	+	TTATTTGTAG
MA0003.4	TFAP2A	10.1624	0.856577	NC_000011.10:65420199-65421198	507	520	+	GCTGCCTCAGTCTC
MA0910.2	HOXD8	10.1616	0.959302	NC_000011.10:65420199-65421198	371	378	-	ACAATTAC
MA1525.1	NFATC4	10.1503	0.921948	NC_000011.10:65420199-65421198	971	980	-	TGTGGAAAGA
UN0329.1	ZNF490	10.1462	0.875465	NC_000011.10:65420199-65421198	504	514	-	GAGGCAGCAGG
MA0761.2	ETV1	10.142	0.852617	NC_000011.10:65420199-65421198	41	54	+	GTAGAGGAAGAGAG
UN0248.1	ZSCAN5A	10.1389	0.826944	NC_000011.10:65420199-65421198	375	392	+	TTGTCCCTACTTAAAAAA
MA0625.1	NFATC3	10.1353	0.916502	NC_000011.10:65420199-65421198	971	980	+	TCTTTCCACA
MA0473.3	ELF1	10.1225	0.844319	NC_000011.10:65420199-65421198	41	54	+	GTAGAGGAAGAGAG
MA0872.1	TFAP2A(var.3)	10.1141	0.865482	NC_000011.10:65420199-65421198	103	115	-	TGCCTTAAGGGGC
MA0875.1	BARX1	10.0978	0.976879	NC_000011.10:65420199-65421198	371	378	-	ACAATTAC
UN0164.1	ZNF174	10.0859	0.845024	NC_000011.10:65420199-65421198	539	554	+	AGGCAGTCATGTGCAC
MA0813.1	TFAP2B(var.3)	10.0794	0.870055	NC_000011.10:65420199-65421198	103	115	-	TGCCTTAAGGGGC
MA0062.1	GABPA	10.0484	0.878919	NC_000011.10:65420199-65421198	43	52	+	AGAGGAAGAG
UN0245.1	ZSCAN20	10.0359	0.897708	NC_000011.10:65420199-65421198	940	952	+	GCTTTCTAGAACA
MA0592.1	ESRRA	10.0258	0.860722	NC_000011.10:65420199-65421198	252	262	-	TCAAGGACAAA
MA0666.1	MSX1	10.0255	0.957765	NC_000011.10:65420199-65421198	371	378	-	ACAATTAC
MA0595.1	SREBF1	10.0155	0.888808	NC_000011.10:65420199-65421198	145	154	+	CTCAGCTCAT
MA1601.1	ZNF75D	10.0073	0.892706	NC_000011.10:65420199-65421198	649	658	-	TGGTGGGAGG
MA0497.1	MEF2C	9.97938	0.867198	NC_000011.10:65420199-65421198	763	777	+	AGACCTGAAATAGAG
MA0103.2	ZEB1	9.96915	0.914661	NC_000011.10:65420199-65421198	549	557	+	GTGCACCTG
MA1637.1	EBF3	9.96583	0.85091	NC_000011.10:65420199-65421198	492	504	+	GGCTCAAGGGATC
MA0471.1	E2F6	9.95721	0.907928	NC_000011.10:65420199-65421198	648	658	-	TGGTGGGAGGA
MA1104.1	GATA6	9.95343	0.88207	NC_000011.10:65420199-65421198	852	864	+	GTGAGATAAAGAA
MA1104.2	GATA6	9.94432	0.862442	NC_000011.10:65420199-65421198	853	865	-	TTTCTTTATCTCA
MA0258.2	ESR2	9.93423	0.861006	NC_000011.10:65420199-65421198	865	879	+	AGGTCTGGCTGACTC
MA0052.3	MEF2A	9.93274	0.865535	NC_000011.10:65420199-65421198	396	407	+	TCTATATATATA
MA0592.3	ESRRA	9.92204	0.850023	NC_000011.10:65420199-65421198	291	303	+	ATACAAGGGCACA
MA1540.1	NR5A1	9.91715	0.899178	NC_000011.10:65420199-65421198	292	302	+	TACAAGGGCAC
MA0861.1	TP73	9.90989	0.848995	NC_000011.10:65420199-65421198	781	798	+	AGCAAGTTAAGACATCAA
MA0052.4	MEF2A	9.90418	0.835367	NC_000011.10:65420199-65421198	691	705	+	TTTGAAAAATAAAAT
UN0199.1	ZNF518A	9.88788	0.891405	NC_000011.10:65420199-65421198	385	394	+	TTAAAAAAAA
UN0228.1	ZNF781	9.88006	0.853829	NC_000011.10:65420199-65421198	323	334	+	TGTGACAGGGAA
UN0225.1	ZNF770	9.87375	0.879017	NC_000011.10:65420199-65421198	506	517	+	TGCTGCCTCAGT
MA0640.2	ELF3	9.86502	0.846585	NC_000011.10:65420199-65421198	42	55	-	GCTCTCTTCCTCTA
MA0481.1	FOXP1	9.86444	0.832878	NC_000011.10:65420199-65421198	852	866	+	GTGAGATAAAGAAAG
UN0163.1	ZNF141	9.85672	0.831796	NC_000011.10:65420199-65421198	824	836	+	CGGGGACGACCCA
MA0598.3	EHF	9.84638	0.834522	NC_000011.10:65420199-65421198	40	54	-	CTCTCTTCCTCTACA
UN0123.1	FOXR2	9.83935	0.828917	NC_000011.10:65420199-65421198	393	409	+	AAATCTATATATATATA
MA0100.3	MYB	9.82554	0.937212	NC_000011.10:65420199-65421198	794	803	+	ATCAACTGGG
MA1541.1	NR6A1	9.82498	0.811201	NC_000011.10:65420199-65421198	652	668	-	TTGAAGGCCATGGTGGG
MA1463.1	ARGFX	9.80878	0.902144	NC_000011.10:65420199-65421198	744	753	-	TCTAATTCAC
MA0810.1	TFAP2A(var.2)	9.79611	0.905002	NC_000011.10:65420199-65421198	104	115	-	TGCCTTAAGGGG
MA0058.1	MAX	9.79439	0.8995	NC_000011.10:65420199-65421198	128	137	-	AACCACATGG
MA0068.2	PAX4	9.78695	0.917647	NC_000011.10:65420199-65421198	745	752	-	CTAATTCA
MA1646.1	OSR2	9.7812	0.875149	NC_000011.10:65420199-65421198	520	531	+	CCCCAGTAGCTG
MA0077.1	SOX9	9.77987	0.907753	NC_000011.10:65420199-65421198	709	717	+	CCATAGTTT
MA0673.1	NKX2-8	9.75631	0.946957	NC_000011.10:65420199-65421198	444	452	-	GCACTCCAG
MA0037.3	GATA3	9.7456	0.945301	NC_000011.10:65420199-65421198	855	862	+	AGATAAAG
MA1125.1	ZNF384	9.74462	0.890932	NC_000011.10:65420199-65421198	580	591	-	CTACAAAAAATG
UN0321.1	ZNF331	9.71197	0.819856	NC_000011.10:65420199-65421198	50	63	+	GAGAGCAGAACCCA
MA0768.1	LEF1	9.7035	0.817943	NC_000011.10:65420199-65421198	572	586	-	AAAAATGAAAGAAAA
MA0068.2	PAX4	9.70338	0.915328	NC_000011.10:65420199-65421198	745	752	+	TGAATTAG
MA0475.1	FLI1	9.68287	0.887349	NC_000011.10:65420199-65421198	43	53	+	AGAGGAAGAGA
MA0820.1	FIGLA	9.66254	0.908633	NC_000011.10:65420199-65421198	8	17	+	TCCAGCTGGG
MA0766.1	GATA5	9.65685	0.958365	NC_000011.10:65420199-65421198	855	862	+	AGATAAAG
MA0700.2	LHX2	9.65424	0.899487	NC_000011.10:65420199-65421198	370	380	-	GGACAATTACT
UN0228.1	ZNF781	9.64088	0.850104	NC_000011.10:65420199-65421198	510	521	-	GGAGACTGAGGC
MA1532.1	NR1D2	9.63421	0.853869	NC_000011.10:65420199-65421198	237	251	-	AGGGCACTGTTTCAG
MA0763.1	ETV3	9.62455	0.871165	NC_000011.10:65420199-65421198	765	774	+	ACCTGAAATA
MA0762.1	ETV2	9.62393	0.867808	NC_000011.10:65420199-65421198	764	774	+	GACCTGAAATA
UN0143.1	ZBTB20	9.61758	0.912316	NC_000011.10:65420199-65421198	392	403	+	AAAATCTATATA
MA0511.1	RUNX2	9.60245	0.848092	NC_000011.10:65420199-65421198	125	139	+	TATCCATGTGGTTGT
MA1548.1	PLAGL2	9.59465	0.891126	NC_000011.10:65420199-65421198	800	809	+	TGGGGCCCAG
MA0102.4	CEBPA	9.59405	0.846192	NC_000011.10:65420199-65421198	452	465	+	CAGTGGCACAATCA
MA0820.1	FIGLA	9.58681	0.907125	NC_000011.10:65420199-65421198	8	17	-	CCCAGCTGGA
MA0473.1	ELF1	9.57235	0.878631	NC_000011.10:65420199-65421198	40	52	+	TGTAGAGGAAGAG
MA0496.3	MAFK	9.56726	0.800798	NC_000011.10:65420199-65421198	506	520	+	TGCTGCCTCAGTCTC
MA1502.1	HOXB8	9.56463	0.953124	NC_000011.10:65420199-65421198	371	378	-	ACAATTAC
MA1489.1	FOXN3	9.56102	0.875	NC_000011.10:65420199-65421198	136	143	-	GTAGACAA
UN0200.1	ZNF524	9.56005	0.868495	NC_000011.10:65420199-65421198	623	634	+	TCTCGAACTCCT
MA0800.1	EOMES	9.55651	0.854891	NC_000011.10:65420199-65421198	739	751	+	TGTGTGTGAATTA
MA0093.3	USF1	9.55152	0.846898	NC_000011.10:65420199-65421198	542	555	+	CAGTCATGTGCACC
UN0197.1	ZNF490	9.55052	0.852466	NC_000011.10:65420199-65421198	926	937	-	GGCAGCTTATGA
CN0046.1	LM46	9.54251	0.811835	NC_000011.10:65420199-65421198	924	937	-	GGCAGCTTATGAAA
UN0227.1	ZNF780A	9.5421	0.874344	NC_000011.10:65420199-65421198	538	547	-	TGACTGCCTG
MA0526.3	USF2	9.54208	0.845013	NC_000011.10:65420199-65421198	542	555	+	CAGTCATGTGCACC
MA0025.1	NFIL3	9.53726	0.85695	NC_000011.10:65420199-65421198	921	931	-	TTATGAAACCA
MA1101.1	BACH2	9.53355	0.82284	NC_000011.10:65420199-65421198	504	517	-	ACTGAGGCAGCAGG
MA0837.1	CEBPE	9.50323	0.904314	NC_000011.10:65420199-65421198	454	463	+	GTGGCACAAT
MA1558.1	SNAI1	9.5013	0.917279	NC_000011.10:65420199-65421198	550	559	-	GCCAGGTGCA
MA0517.1	STAT1::STAT2	9.49081	0.820954	NC_000011.10:65420199-65421198	556	570	+	TGGCTTTTTTTTTTT
MA0030.1	FOXF2	9.47696	0.81646	NC_000011.10:65420199-65421198	135	148	-	TGAGGGTAGACAAC
UN0124.1	HOXB1	9.46529	0.950059	NC_000011.10:65420199-65421198	371	378	+	GTAATTGT
MA1655.1	ZNF341	9.46233	0.860358	NC_000011.10:65420199-65421198	808	819	+	AGAAACAGCACT
UN0328.1	ZNF479	9.4426	0.835078	NC_000011.10:65420199-65421198	329	341	+	AGGGAAGCCTATG
MA0158.1	HOXA5	9.44083	0.985374	NC_000011.10:65420199-65421198	369	376	+	CAGTAATT
MA0814.2	TFAP2C(var.2)	9.43323	0.844601	NC_000011.10:65420199-65421198	507	520	-	GAGACTGAGGCAGC
MA0673.1	NKX2-8	9.42158	0.940905	NC_000011.10:65420199-65421198	381	389	+	CTACTTAAA
MA1472.1	BHLHA15(var.2)	9.41638	0.911411	NC_000011.10:65420199-65421198	8	17	-	CCCAGCTGGA
MA0027.2	EN1	9.41109	0.946075	NC_000011.10:65420199-65421198	371	378	-	ACAATTAC
MA0042.1	FOXI1	9.40511	0.862833	NC_000011.10:65420199-65421198	33	44	+	ACTTATTTGTAG
MA0890.1	GBX2	9.40356	0.927606	NC_000011.10:65420199-65421198	370	379	-	GACAATTACT
MA0684.2	RUNX3	9.39786	0.877606	NC_000011.10:65420199-65421198	128	139	-	ACAACCACATGG
MA0052.2	MEF2A	9.37321	0.85404	NC_000011.10:65420199-65421198	395	409	+	ATCTATATATATATA
MA0122.2	NKX3-2	9.37289	0.90431	NC_000011.10:65420199-65421198	380	388	+	CCTACTTAA
UN0196.1	ZNF479	9.36252	0.841147	NC_000011.10:65420199-65421198	329	341	+	AGGGAAGCCTATG
MA0661.1	MEOX1	9.3621	0.918503	NC_000011.10:65420199-65421198	370	379	+	AGTAATTGTC
MA0150.1	NFE2L2	9.35371	0.834195	NC_000011.10:65420199-65421198	894	904	+	GTGAAGCAGCA
MA0059.1	MAX::MYC	9.34965	0.834903	NC_000011.10:65420199-65421198	126	136	+	ATCCATGTGGT
MA0024.3	E2F1	9.34695	0.845263	NC_000011.10:65420199-65421198	99	110	-	TAAGGGGCCAAA
MA1472.1	BHLHA15(var.2)	9.34453	0.909944	NC_000011.10:65420199-65421198	8	17	+	TCCAGCTGGG
MA0077.1	SOX9	9.34391	0.895238	NC_000011.10:65420199-65421198	917	925	+	CCATTGGTT
MA0718.1	RAX	9.33788	0.919063	NC_000011.10:65420199-65421198	370	379	-	GACAATTACT
MA0820.1	FIGLA	9.32635	0.901937	NC_000011.10:65420199-65421198	550	559	+	TGCACCTGGC
MA1683.1	FOXA3	9.32475	0.880322	NC_000011.10:65420199-65421198	69	79	-	GGGTACACATT
MA0706.1	MEOX2	9.32061	0.924322	NC_000011.10:65420199-65421198	370	379	+	AGTAATTGTC
UN0170.1	ZNF257	9.31767	0.855282	NC_000011.10:65420199-65421198	632	642	-	TAGAGGCCAGG
UN0159.1	ZNF100	9.31499	0.820204	NC_000011.10:65420199-65421198	266	279	-	TTTGCCACCCTGGG
UN0149.1	ZBTB44	9.31459	0.908409	NC_000011.10:65420199-65421198	470	480	+	TCACTGCAGCC
UN0160.1	ZNF101	9.31431	0.8461	NC_000011.10:65420199-65421198	508	519	-	AGACTGAGGCAG
MA0876.1	BSX	9.30766	0.9637	NC_000011.10:65420199-65421198	371	378	-	ACAATTAC
MA0052.4	MEF2A	9.30468	0.825571	NC_000011.10:65420199-65421198	382	396	+	TACTTAAAAAAAAAT
UN0157.1	ZIM3	9.29367	0.831725	NC_000011.10:65420199-65421198	556	570	-	AAAAAAAAAAAGCCA
MA1113.1	PBX2	9.29226	0.83937	NC_000011.10:65420199-65421198	364	375	-	ATTACTGACATA
MA0654.1	ISX	9.29222	0.939973	NC_000011.10:65420199-65421198	371	378	-	ACAATTAC
MA1498.1	HOXA7	9.29182	0.950812	NC_000011.10:65420199-65421198	371	378	-	ACAATTAC
MA1633.1	BACH1	9.28984	0.830701	NC_000011.10:65420199-65421198	505	517	-	ACTGAGGCAGCAG
MA0106.2	TP53	9.27436	0.826919	NC_000011.10:65420199-65421198	782	796	+	GCAAGTTAAGACATC
MA0104.4	MYCN	9.26963	0.864031	NC_000011.10:65420199-65421198	126	137	+	ATCCATGTGGTT
MA0104.4	MYCN	9.26963	0.864031	NC_000011.10:65420199-65421198	126	137	-	AACCACATGGAT
MA0794.1	PROX1	9.2694	0.861275	NC_000011.10:65420199-65421198	907	918	+	GAAGACTCCTCC
MA0836.2	CEBPD	9.25652	0.852111	NC_000011.10:65420199-65421198	453	465	+	AGTGGCACAATCA
UN0238.1	ZNF823	9.25349	0.847653	NC_000011.10:65420199-65421198	510	521	-	GGAGACTGAGGC
MA0007.2	AR	9.24136	0.866649	NC_000011.10:65420199-65421198	946	960	+	TAGAACATTTTGACA
MA0524.2	TFAP2C	9.23767	0.884292	NC_000011.10:65420199-65421198	635	646	-	TGCCTAGAGGCC
MA1579.1	ZBTB26	9.23509	0.860953	NC_000011.10:65420199-65421198	938	952	-	TGTTCTAGAAAGCTG
MA0497.1	MEF2C	9.23181	0.857098	NC_000011.10:65420199-65421198	803	817	+	GGCCCAGAAACAGCA
MA0137.2	STAT1	9.23151	0.83067	NC_000011.10:65420199-65421198	717	731	-	CAAATCCCAGAAACA
MA0497.1	MEF2C	9.21825	0.856915	NC_000011.10:65420199-65421198	395	409	-	TATATATATATAGAT
MA1518.1	LHX1	9.20142	0.971491	NC_000011.10:65420199-65421198	371	378	-	ACAATTAC
MA1523.1	MSANTD3	9.1828	0.882015	NC_000011.10:65420199-65421198	445	454	-	CTGCACTCCA
MA0802.1	TBR1	9.18166	0.872544	NC_000011.10:65420199-65421198	740	749	+	GTGTGTGAAT
MA1579.1	ZBTB26	9.17813	0.859786	NC_000011.10:65420199-65421198	941	955	+	CTTTCTAGAACATTT
MA0158.1	HOXA5	9.1776	0.976104	NC_000011.10:65420199-65421198	747	754	-	CTCTAATT
MA0157.1	FOXO3	9.16847	0.900112	NC_000011.10:65420199-65421198	608	615	-	GGGAAACA
MA1577.1	TLX2	9.16822	0.942164	NC_000011.10:65420199-65421198	371	378	-	ACAATTAC
MA0466.2	CEBPB	9.16604	0.908955	NC_000011.10:65420199-65421198	454	463	+	GTGGCACAAT
UN0218.1	ZNF750	9.15323	0.854871	NC_000011.10:65420199-65421198	507	519	+	GCTGCCTCAGTCT
MA0018.4	CREB1	9.15112	0.850426	NC_000011.10:65420199-65421198	788	800	-	AGTTGATGTCTTA
UN0121.1	FEZF1	9.14812	0.873104	NC_000011.10:65420199-65421198	555	565	-	AAAAAAGCCAG
UN0225.1	ZNF770	9.14705	0.866322	NC_000011.10:65420199-65421198	203	214	-	GCTGGCCTCCAA
MA0047.3	FOXA2	9.14689	0.878602	NC_000011.10:65420199-65421198	69	79	-	GGGTACACATT
MA0811.1	TFAP2B	9.14666	0.885413	NC_000011.10:65420199-65421198	635	646	+	GGCCTCTAGGCA
MA1511.1	KLF10	9.14488	0.886301	NC_000011.10:65420199-65421198	831	841	+	GACCCACCTCT
MA0528.2	ZNF263	9.13682	0.847106	NC_000011.10:65420199-65421198	823	834	+	GCGGGGACGACC
MA0517.1	STAT1::STAT2	9.12976	0.815795	NC_000011.10:65420199-65421198	775	789	-	TAACTTGCTTTTCTC
UN0153.1	ZFP3	9.1285	0.804923	NC_000011.10:65420199-65421198	481	494	+	TCAAAATCCTAGGC
MA1100.2	ASCL1	9.12599	0.905263	NC_000011.10:65420199-65421198	550	559	+	TGCACCTGGC
MA1505.1	HOXC8	9.12547	0.958519	NC_000011.10:65420199-65421198	371	378	-	ACAATTAC
MA0668.1	NEUROD2	9.124	0.913866	NC_000011.10:65420199-65421198	127	136	-	ACCACATGGA
MA0148.4	FOXA1	9.09753	0.854041	NC_000011.10:65420199-65421198	68	79	-	GGGTACACATTG
MA0500.2	MYOG	9.09606	0.880938	NC_000011.10:65420199-65421198	7	18	+	CTCCAGCTGGGC
MA1549.1	POU6F1(var.2)	9.09182	0.905174	NC_000011.10:65420199-65421198	77	86	-	GTAAGGAGGG
MA0642.1	EN2	9.09181	0.922409	NC_000011.10:65420199-65421198	370	379	-	GACAATTACT
MA0056.1	MZF1	9.08528	1	NC_000011.10:65420199-65421198	519	524	-	TGGGGA
MA0500.2	MYOG	9.08318	0.880689	NC_000011.10:65420199-65421198	7	18	-	GCCCAGCTGGAG
MA0511.2	RUNX2	9.08224	0.89228	NC_000011.10:65420199-65421198	130	138	-	CAACCACAT
UN0123.1	FOXR2	9.07565	0.820395	NC_000011.10:65420199-65421198	24	40	-	AAATAAGTCTAAAAATA
MA0688.1	TBX2	9.06494	0.866038	NC_000011.10:65420199-65421198	739	749	+	TGTGTGTGAAT
MA0690.1	TBX21	9.06182	0.86228	NC_000011.10:65420199-65421198	739	748	+	TGTGTGTGAA
UN0328.1	ZNF479	9.05383	0.827536	NC_000011.10:65420199-65421198	904	916	+	AGTGAAGACTCCT
UN0318.1	ZNF189	9.05032	0.83252	NC_000011.10:65420199-65421198	807	819	-	AGTGCTGTTTCTG
MA1548.1	PLAGL2	9.04878	0.880452	NC_000011.10:65420199-65421198	800	809	-	CTGGGCCCCA
MA0258.1	ESR2	9.04807	0.807408	NC_000011.10:65420199-65421198	490	507	+	TAGGCTCAAGGGATCCTG
UN0150.1	ZBTB45	9.04293	0.887443	NC_000011.10:65420199-65421198	404	414	-	ATACATATATA
MA1641.1	MYF5	9.04103	0.875245	NC_000011.10:65420199-65421198	7	18	-	GCCCAGCTGGAG
MA1641.1	MYF5	9.04002	0.875225	NC_000011.10:65420199-65421198	7	18	+	CTCCAGCTGGGC
UN0149.1	ZBTB44	9.03526	0.902421	NC_000011.10:65420199-65421198	471	481	-	AGGCTGCAGTG
UN0307.1	EOMES	9.03335	0.871124	NC_000011.10:65420199-65421198	819	829	+	TACAGCGGGGA
MA0745.1	SNAI2	9.027	0.926577	NC_000011.10:65420199-65421198	551	559	-	GCCAGGTGC
MA0716.1	PRRX1	9.0259	0.935286	NC_000011.10:65420199-65421198	371	378	-	ACAATTAC
MA0143.4	SOX2	9.02151	0.883108	NC_000011.10:65420199-65421198	707	717	-	AAACTATGGTA
MA0836.1	CEBPD	9.0065	0.899074	NC_000011.10:65420199-65421198	454	463	+	GTGGCACAAT
UN0174.1	ZNF284	9.00441	0.844463	NC_000011.10:65420199-65421198	893	904	+	TGTGAAGCAGCA
MA1501.1	HOXB7	9.0015	0.897018	NC_000011.10:65420199-65421198	370	379	+	AGTAATTGTC
MA0498.2	MEIS1	9.00065	0.971353	NC_000011.10:65420199-65421198	324	330	+	GTGACAG
UN0199.1	ZNF518A	8.99693	0.880569	NC_000011.10:65420199-65421198	567	576	-	GAAAAAAAAA
MA0071.1	RORA	8.99513	0.851744	NC_000011.10:65420199-65421198	254	263	-	TTCAAGGACA
MA1521.1	MAFA	8.99403	0.813543	NC_000011.10:65420199-65421198	505	519	-	AGACTGAGGCAGCAG
MA1533.1	NR1I2	8.98305	0.809367	NC_000011.10:65420199-65421198	981	997	-	TTGGCCTGAAAGAACCG
MA1577.1	TLX2	8.98162	0.938272	NC_000011.10:65420199-65421198	745	752	+	TGAATTAG
MA1112.2	NR4A1	8.97959	0.870898	NC_000011.10:65420199-65421198	861	872	+	AGAAAGGTCTGG
MA0498.2	MEIS1	8.96312	0.970558	NC_000011.10:65420199-65421198	365	371	-	CTGACAT
MA0481.3	FOXP1	8.95425	0.875787	NC_000011.10:65420199-65421198	69	79	-	GGGTACACATT
MA0714.1	PITX3	8.94531	0.909732	NC_000011.10:65420199-65421198	724	732	-	CCAAATCCC
MA0644.1	ESX1	8.94066	0.921417	NC_000011.10:65420199-65421198	370	379	-	GACAATTACT
MA1505.1	HOXC8	8.9381	0.954794	NC_000011.10:65420199-65421198	371	378	+	GTAATTGT
MA0526.1	USF2	8.93111	0.896038	NC_000011.10:65420199-65421198	127	137	+	TCCATGTGGTT
MA0132.2	PDX1	8.9207	0.94295	NC_000011.10:65420199-65421198	371	378	-	ACAATTAC
MA0442.1	SOX10	8.90979	1	NC_000011.10:65420199-65421198	301	306	-	CTTTGT
MA0442.1	SOX10	8.90979	1	NC_000011.10:65420199-65421198	320	325	+	CTTTGT
MA0902.2	HOXB2	8.8997	0.946446	NC_000011.10:65420199-65421198	371	378	-	ACAATTAC
MA0147.3	MYC	8.89852	0.853623	NC_000011.10:65420199-65421198	549	560	-	AGCCAGGTGCAC
MA0513.1	SMAD2::SMAD3::SMAD4	8.8873	0.829925	NC_000011.10:65420199-65421198	953	965	-	TTGTCTGTCAAAA
MA0818.1	BHLHE22	8.88696	0.878173	NC_000011.10:65420199-65421198	334	343	+	AGCCTATGCT
MA0799.1	RFX4	8.88116	0.848972	NC_000011.10:65420199-65421198	524	539	+	AGTAGCTGAGACTACA
UN0216.1	ZNF713	8.88029	0.82179	NC_000011.10:65420199-65421198	560	578	-	AAGAAAAAAAAAAAAAAAA
MA0471.2	E2F6	8.87574	0.845819	NC_000011.10:65420199-65421198	648	660	-	CATGGTGGGAGGA
MA0442.2	SOX10	8.87453	0.884117	NC_000011.10:65420199-65421198	352	362	-	AAAACATAGGA
MA0153.1	HNF1B	8.87089	0.80438	NC_000011.10:65420199-65421198	67	78	+	CCAATGTGTACC
MA0258.1	ESR2	8.86673	0.804816	NC_000011.10:65420199-65421198	864	881	-	TGGAGTCAGCCAGACCTT
MA0486.1	HSF1	8.86169	0.807071	NC_000011.10:65420199-65421198	973	987	+	TTTCCACACGGTTCT
MA0124.1	NKX3-1	8.84374	0.901639	NC_000011.10:65420199-65421198	381	387	+	CTACTTA
UN0334.1	ZNF549	8.83619	0.842719	NC_000011.10:65420199-65421198	206	217	-	TTTGCTGGCCTC
MA0831.1	TFE3	8.83207	0.89354	NC_000011.10:65420199-65421198	544	553	-	TGCACATGAC
MA0024.1	E2F1	8.83194	0.870251	NC_000011.10:65420199-65421198	99	106	+	TTTGGCCC
MA0734.1	GLI2	8.82593	0.81944	NC_000011.10:65420199-65421198	615	626	-	GAGACCAGCCTG
MA0889.1	GBX1	8.82322	0.908611	NC_000011.10:65420199-65421198	370	379	-	GACAATTACT
MA0596.1	SREBF2	8.82201	0.848409	NC_000011.10:65420199-65421198	145	154	-	ATGAGCTGAG
MA0750.1	ZBTB7A	8.81824	0.819591	NC_000011.10:65420199-65421198	825	836	+	GGGGACGACCCA
MA0050.1	IRF1	8.81818	0.811377	NC_000011.10:65420199-65421198	695	706	+	AAAAATAAAATC
MA1570.1	TFAP4(var.2)	8.81676	0.905915	NC_000011.10:65420199-65421198	127	136	-	ACCACATGGA
MA0062.3	GABPA	8.814	0.81586	NC_000011.10:65420199-65421198	535	548	-	ATGACTGCCTGTAG
MA0612.2	EMX1	8.8093	0.929451	NC_000011.10:65420199-65421198	371	378	-	ACAATTAC
MA0057.1	MZF1(var.2)	8.80882	0.899727	NC_000011.10:65420199-65421198	1	10	-	GGAGGGTGAG
MA0868.2	SOX8	8.80458	0.87381	NC_000011.10:65420199-65421198	250	259	-	AGGACAAAAG
MA0030.1	FOXF2	8.80013	0.801144	NC_000011.10:65420199-65421198	69	82	-	GGAGGGTACACATT
MA1100.1	ASCL1	8.79992	0.849477	NC_000011.10:65420199-65421198	6	18	+	CCTCCAGCTGGGC
UN0238.1	ZNF823	8.79229	0.838309	NC_000011.10:65420199-65421198	43	54	+	AGAGGAAGAGAG
MA0157.1	FOXO3	8.78665	0.887286	NC_000011.10:65420199-65421198	71	78	-	GGTACACA
MA1531.1	NR1D1	8.77633	0.857958	NC_000011.10:65420199-65421198	237	251	-	AGGGCACTGTTTCAG
MA0014.3	PAX5	8.77574	0.844742	NC_000011.10:65420199-65421198	420	431	-	GAGTGAGACCCT
MA1649.1	ZBTB12	8.77549	0.870411	NC_000011.10:65420199-65421198	194	204	+	GTGTGGAACTT
MA0645.1	ETV6	8.77337	0.878232	NC_000011.10:65420199-65421198	43	52	+	AGAGGAAGAG
MA0770.1	HSF2	8.7721	0.839449	NC_000011.10:65420199-65421198	938	950	-	TTCTAGAAAGCTG
MA0093.2	USF1	8.76966	0.888379	NC_000011.10:65420199-65421198	543	553	-	TGCACATGACT
MA1118.1	SIX1	8.75621	0.834191	NC_000011.10:65420199-65421198	762	772	+	GAGACCTGAAA
MA0508.3	PRDM1	8.74762	0.863867	NC_000011.10:65420199-65421198	413	423	-	CCCTTTCTAAT
MA1100.2	ASCL1	8.74632	0.897572	NC_000011.10:65420199-65421198	550	559	-	GCCAGGTGCA
MA1491.1	GLI3	8.74272	0.848693	NC_000011.10:65420199-65421198	827	841	+	GGACGACCCACCTCT
MA1636.1	CEBPG(var.2)	8.73357	0.832985	NC_000011.10:65420199-65421198	920	934	-	AGCTTATGAAACCAA
MA0810.1	TFAP2A(var.2)	8.73143	0.888478	NC_000011.10:65420199-65421198	635	646	-	TGCCTAGAGGCC
UN0307.1	EOMES	8.7311	0.864493	NC_000011.10:65420199-65421198	7	17	-	CCCAGCTGGAG
MA0130.1	ZNF354C	8.72314	0.991568	NC_000011.10:65420199-65421198	877	882	+	CTCCAC
MA1500.1	HOXB6	8.72171	0.947145	NC_000011.10:65420199-65421198	371	378	+	GTAATTGT
MA0684.1	RUNX3	8.71857	0.874689	NC_000011.10:65420199-65421198	129	138	-	CAACCACATG
MA0811.1	TFAP2B	8.7177	0.87861	NC_000011.10:65420199-65421198	635	646	-	TGCCTAGAGGCC
MA1122.1	TFDP1	8.70653	0.858149	NC_000011.10:65420199-65421198	821	831	+	CAGCGGGGACG
MA0760.1	ERF	8.70277	0.850724	NC_000011.10:65420199-65421198	765	774	+	ACCTGAAATA
MA0738.1	HIC2	8.69668	0.922239	NC_000011.10:65420199-65421198	12	20	-	CTGCCCAGC
MA0738.1	HIC2	8.69668	0.922239	NC_000011.10:65420199-65421198	933	941	+	CTGCCCAGC
MA0524.2	TFAP2C	8.6923	0.875429	NC_000011.10:65420199-65421198	635	646	+	GGCCTCTAGGCA
UN0219.1	ZNF75A	8.6811	0.809086	NC_000011.10:65420199-65421198	270	283	-	TGCCTTTGCCACCC
MA0080.2	SPI1	8.67949	0.904594	NC_000011.10:65420199-65421198	45	51	+	AGGAAGA
UN0223.1	ZNF766	8.67943	0.856814	NC_000011.10:65420199-65421198	920	931	-	TTATGAAACCAA
MA0048.1	NHLH1	8.67625	0.81716	NC_000011.10:65420199-65421198	7	18	-	GCCCAGCTGGAG
MA1525.1	NFATC4	8.67286	0.893909	NC_000011.10:65420199-65421198	195	204	+	TGTGGAACTT
MA0050.1	IRF1	8.67267	0.808133	NC_000011.10:65420199-65421198	667	678	+	AAAAGCGAATGG
UN0199.1	ZNF518A	8.66961	0.876587	NC_000011.10:65420199-65421198	388	397	+	AAAAAAAATC
MA0465.2	CDX2	8.66649	0.840378	NC_000011.10:65420199-65421198	694	705	+	GAAAAATAAAAT
MA0632.2	TCFL5	8.66123	0.902408	NC_000011.10:65420199-65421198	545	554	+	TCATGTGCAC
MA1570.1	TFAP4(var.2)	8.64154	0.902571	NC_000011.10:65420199-65421198	127	136	+	TCCATGTGGT
MA0674.1	NKX6-1	8.64153	0.924641	NC_000011.10:65420199-65421198	381	388	+	CTACTTAA
MA1152.1	SOX15	8.63882	0.892072	NC_000011.10:65420199-65421198	298	307	-	CCTTTGTGCC
UN0238.1	ZNF823	8.63721	0.835167	NC_000011.10:65420199-65421198	114	125	+	CAGGACAGAGAT
MA0701.1	LHX9	8.6323	0.937653	NC_000011.10:65420199-65421198	371	378	-	ACAATTAC
MA0659.2	MAFG	8.63221	0.801665	NC_000011.10:65420199-65421198	365	379	+	ATGTCAGTAATTGTC
MA0894.1	HESX1	8.62467	0.907318	NC_000011.10:65420199-65421198	370	379	+	AGTAATTGTC
MA1101.1	BACH2	8.61917	0.807476	NC_000011.10:65420199-65421198	893	906	+	TGTGAAGCAGCAGT
MA0871.2	TFEC	8.61556	0.877325	NC_000011.10:65420199-65421198	543	553	-	TGCACATGACT
MA0076.1	ELK4	8.61491	0.834688	NC_000011.10:65420199-65421198	765	773	+	ACCTGAAAT
MA0837.1	CEBPE	8.60662	0.88978	NC_000011.10:65420199-65421198	923	932	-	CTTATGAAAC
MA0748.1	YY2	8.60571	0.839305	NC_000011.10:65420199-65421198	912	922	+	CTCCTCCATTG
MA0522.2	TCF3	8.60429	0.914142	NC_000011.10:65420199-65421198	8	17	-	CCCAGCTGGA
MA0810.1	TFAP2A(var.2)	8.60407	0.886501	NC_000011.10:65420199-65421198	491	502	-	TCCCTTGAGCCT
MA0830.1	TCF4	8.5989	0.91894	NC_000011.10:65420199-65421198	8	17	-	CCCAGCTGGA
MA0043.1	HLF	8.59533	0.84952	NC_000011.10:65420199-65421198	922	933	+	GGTTTCATAAGC
MA0144.2	STAT3	8.59436	0.901672	NC_000011.10:65420199-65421198	688	698	+	TTTTTTGAAAA
MA0486.1	HSF1	8.59183	0.802574	NC_000011.10:65420199-65421198	753	767	-	GGTCTCGAAATCTCT
MA0003.3	TFAP2A	8.58903	0.889818	NC_000011.10:65420199-65421198	4	14	+	ACCCTCCAGCT
UN0174.1	ZNF284	8.58545	0.83882	NC_000011.10:65420199-65421198	588	599	+	GTAGAGACAGGG
MA0080.1	SPI1	8.57876	0.994464	NC_000011.10:65420199-65421198	330	335	+	GGGAAG
UN0123.1	FOXR2	8.57659	0.814826	NC_000011.10:65420199-65421198	402	418	-	TCTAATACATATATATA
MA1647.1	PRDM4	8.57179	0.860776	NC_000011.10:65420199-65421198	589	599	-	CCCTGTCTCTA
MA1655.1	ZNF341	8.56678	0.840732	NC_000011.10:65420199-65421198	615	626	-	GAGACCAGCCTG
UN0331.1	ZNF519	8.56608	0.848517	NC_000011.10:65420199-65421198	504	514	+	CCTGCTGCCTC
MA1655.1	ZNF341	8.56608	0.840716	NC_000011.10:65420199-65421198	90	101	+	GGGCACAGCTTT
MA0809.1	TEAD4	8.56316	0.902951	NC_000011.10:65420199-65421198	20	29	-	AAAATACCTC
MA0160.1	NR4A2	8.55354	0.891599	NC_000011.10:65420199-65421198	253	260	-	AAGGACAA
MA1123.1	TWIST1	8.55132	0.855243	NC_000011.10:65420199-65421198	6	18	+	CCTCCAGCTGGGC
MA0003.2	TFAP2A	8.54702	0.835135	NC_000011.10:65420199-65421198	635	649	-	GATTGCCTAGAGGCC
UN0334.1	ZNF549	8.54506	0.836565	NC_000011.10:65420199-65421198	277	288	-	GGAGCTGCCTTT
MA0717.1	RAX2	8.54017	0.930278	NC_000011.10:65420199-65421198	371	378	-	ACAATTAC
MA1120.1	SOX13	8.52831	0.87462	NC_000011.10:65420199-65421198	707	717	-	AAACTATGGTA
MA0597.1	THAP1	8.52665	0.92859	NC_000011.10:65420199-65421198	87	95	-	GTGCCCACA
MA0596.1	SREBF2	8.52409	0.841451	NC_000011.10:65420199-65421198	516	525	-	CTGGGGAGAC
MA0692.1	TFEB	8.51887	0.878689	NC_000011.10:65420199-65421198	544	553	-	TGCACATGAC
MA0056.1	MZF1	8.50962	0.973735	NC_000011.10:65420199-65421198	824	829	+	CGGGGA
CN0010.1	LM10	8.48737	0.80724	NC_000011.10:65420199-65421198	251	268	-	GGGTTTTCAAGGACAAAA
MA1647.1	PRDM4	8.48454	0.858772	NC_000011.10:65420199-65421198	714	724	+	GTTTGTTTCTG
MA0750.1	ZBTB7A	8.48069	0.812758	NC_000011.10:65420199-65421198	129	140	-	GACAACCACATG
MA1649.1	ZBTB12	8.47965	0.863509	NC_000011.10:65420199-65421198	622	632	+	GTCTCGAACTC
MA0734.2	GLI2	8.4794	0.841166	NC_000011.10:65420199-65421198	827	841	+	GGACGACCCACCTCT
MA0914.1	ISL2	8.47194	0.907904	NC_000011.10:65420199-65421198	381	388	+	CTACTTAA
MA0143.4	SOX2	8.4712	0.871263	NC_000011.10:65420199-65421198	317	327	-	TCACAAAGGGA
MA0508.3	PRDM1	8.46812	0.858498	NC_000011.10:65420199-65421198	589	599	-	CCCTGTCTCTA
MA0003.1	TFAP2A	8.46306	0.93706	NC_000011.10:65420199-65421198	106	114	-	GCCTTAAGG
MA0136.2	ELF5	8.46265	0.871609	NC_000011.10:65420199-65421198	42	52	+	TAGAGGAAGAG
MA1507.1	HOXD4	8.4553	0.940979	NC_000011.10:65420199-65421198	371	378	-	ACAATTAC
MA0089.2	NFE2L1	8.45216	0.815414	NC_000011.10:65420199-65421198	891	906	+	ACTGTGAAGCAGCAGT
MA0721.1	UNCX	8.45169	0.926706	NC_000011.10:65420199-65421198	371	378	-	ACAATTAC
MA0801.1	MGA	8.44888	0.895859	NC_000011.10:65420199-65421198	740	747	+	GTGTGTGA
UN0216.1	ZNF713	8.44861	0.818366	NC_000011.10:65420199-65421198	571	589	-	ACAAAAAATGAAAGAAAAA
MA0886.1	EMX2	8.44673	0.913106	NC_000011.10:65420199-65421198	370	379	-	GACAATTACT
MA0517.1	STAT1::STAT2	8.44376	0.805992	NC_000011.10:65420199-65421198	694	708	-	TAGATTTTATTTTTC
MA1508.1	IKZF1	8.43669	0.831579	NC_000011.10:65420199-65421198	965	976	-	GAAAGAGGGAAT
UN0328.1	ZNF479	8.43371	0.815506	NC_000011.10:65420199-65421198	512	524	-	TGGGGAGACTGAG
MA0060.1	NFYA	8.43097	0.82303	NC_000011.10:65420199-65421198	428	443	-	GCTGGCCAACAAGAGT
MA1504.1	HOXC4	8.42783	0.94712	NC_000011.10:65420199-65421198	371	378	-	ACAATTAC
MA0150.1	NFE2L2	8.4246	0.811101	NC_000011.10:65420199-65421198	450	460	-	GTGCCACTGCA
MA1105.1	GRHL2	8.4234	0.807369	NC_000011.10:65420199-65421198	777	791	+	GAAAAGCAAGTTAAG
MA0610.1	DMRT3	8.42207	0.85049	NC_000011.10:65420199-65421198	287	297	-	CTTGTATCTGG
UN0199.1	ZNF518A	8.42197	0.873576	NC_000011.10:65420199-65421198	696	705	+	AAAATAAAAT
UN0225.1	ZNF770	8.41965	0.853614	NC_000011.10:65420199-65421198	632	643	+	CCTGGCCTCTAG
MA1125.1	ZNF384	8.41925	0.870647	NC_000011.10:65420199-65421198	692	703	+	TTGAAAAATAAA
MA1151.1	RORC	8.41901	0.863422	NC_000011.10:65420199-65421198	359	370	+	TTTTGTATGTCA
MA0522.2	TCF3	8.41796	0.91101	NC_000011.10:65420199-65421198	8	17	+	TCCAGCTGGG
MA0497.1	MEF2C	8.41483	0.84606	NC_000011.10:65420199-65421198	690	704	+	TTTTGAAAAATAAAA
MA1152.1	SOX15	8.41172	0.886973	NC_000011.10:65420199-65421198	319	328	+	CCTTTGTGAC
UN0312.1	ZBTB42	8.40812	0.849348	NC_000011.10:65420199-65421198	8	19	+	TCCAGCTGGGCA
MA1547.1	PITX2	8.4066	0.913127	NC_000011.10:65420199-65421198	745	752	-	CTAATTCA
MA0060.1	NFYA	8.40421	0.822518	NC_000011.10:65420199-65421198	913	928	-	TGAAACCAATGGAGGA
MA0481.1	FOXP1	8.40249	0.808922	NC_000011.10:65420199-65421198	558	572	-	AAAAAAAAAAAAAGC
MA1115.1	POU5F1	8.40126	0.853116	NC_000011.10:65420199-65421198	358	368	-	ACATACAAAAC
MA1472.1	BHLHA15(var.2)	8.39197	0.890496	NC_000011.10:65420199-65421198	898	907	-	CACTGCTGCT
MA0738.1	HIC2	8.39114	0.915437	NC_000011.10:65420199-65421198	882	890	+	CTGCCCAGT
MA1109.1	NEUROD1	8.37464	0.846019	NC_000011.10:65420199-65421198	6	18	-	GCCCAGCTGGAGG
MA1123.2	TWIST1	8.37304	0.849842	NC_000011.10:65420199-65421198	6	18	+	CCTCCAGCTGGGC
MA1481.1	DRGX	8.36929	0.933469	NC_000011.10:65420199-65421198	371	378	-	ACAATTAC
MA0888.1	EVX2	8.36914	0.915118	NC_000011.10:65420199-65421198	370	379	-	GACAATTACT
MA0093.1	USF1	8.36731	0.892505	NC_000011.10:65420199-65421198	129	135	+	CATGTGG
MA0058.3	MAX	8.35977	0.889715	NC_000011.10:65420199-65421198	127	136	-	ACCACATGGA
MA1125.1	ZNF384	8.35048	0.869594	NC_000011.10:65420199-65421198	693	704	+	TGAAAAATAAAA
MA0719.1	RHOXF1	8.34737	0.965178	NC_000011.10:65420199-65421198	491	498	-	TTGAGCCT
MA0090.2	TEAD1	8.3472	0.894109	NC_000011.10:65420199-65421198	20	29	-	AAAATACCTC
MA0137.3	STAT1	8.34462	0.874437	NC_000011.10:65420199-65421198	941	951	-	GTTCTAGAAAG
UN0307.1	EOMES	8.34403	0.856001	NC_000011.10:65420199-65421198	898	908	+	AGCAGCAGTGA
MA0124.1	NKX3-1	8.33279	0.883275	NC_000011.10:65420199-65421198	408	414	-	ATACATA
MA0147.3	MYC	8.33213	0.841798	NC_000011.10:65420199-65421198	126	137	+	ATCCATGTGGTT
MA0071.1	RORA	8.33031	0.83339	NC_000011.10:65420199-65421198	292	301	+	TACAAGGGCA
MA0845.1	FOXB1	8.32897	0.855328	NC_000011.10:65420199-65421198	364	374	+	TATGTCAGTAA
MA1641.1	MYF5	8.32262	0.861463	NC_000011.10:65420199-65421198	92	103	+	GCACAGCTTTGG
MA1641.1	MYF5	8.32222	0.861455	NC_000011.10:65420199-65421198	92	103	-	CCAAAGCTGTGC
MA0761.2	ETV1	8.31186	0.818192	NC_000011.10:65420199-65421198	535	548	+	CTACAGGCAGTCAT
MA0161.2	NFIC	8.30947	0.859843	NC_000011.10:65420199-65421198	881	891	-	TACTGGGCAGT
MA1645.1	NKX2-2	8.2909	0.836694	NC_000011.10:65420199-65421198	442	455	-	ACTGCACTCCAGGC
MA0090.3	TEAD1	8.28664	0.833602	NC_000011.10:65420199-65421198	442	454	-	CTGCACTCCAGGC
UN0318.1	ZNF189	8.28479	0.818183	NC_000011.10:65420199-65421198	44	56	-	TGCTCTCTTCCTC
MA1103.2	FOXK2	8.28325	0.853457	NC_000011.10:65420199-65421198	69	79	-	GGGTACACATT
MA0852.2	FOXK1	8.28079	0.823388	NC_000011.10:65420199-65421198	133	146	-	AGGGTAGACAACCA
MA0524.1	TFAP2C	8.27575	0.868201	NC_000011.10:65420199-65421198	489	503	+	CTAGGCTCAAGGGAT
MA1529.1	NHLH2	8.27103	0.809893	NC_000011.10:65420199-65421198	89	106	-	GGGCCAAAGCTGTGCCCA
MA0031.1	FOXD1	8.26945	0.857375	NC_000011.10:65420199-65421198	70	77	-	GTACACAT
MA1521.1	MAFA	8.26687	0.801997	NC_000011.10:65420199-65421198	505	519	+	CTGCTGCCTCAGTCT
MA0689.1	TBX20	8.26636	0.831698	NC_000011.10:65420199-65421198	739	749	+	TGTGTGTGAAT
MA0033.1	FOXL1	8.26506	0.979612	NC_000011.10:65420199-65421198	398	405	+	TATATATA
MA0033.1	FOXL1	8.26506	0.979612	NC_000011.10:65420199-65421198	398	405	-	TATATATA
MA0033.1	FOXL1	8.26506	0.979612	NC_000011.10:65420199-65421198	400	407	+	TATATATA
MA0033.1	FOXL1	8.26506	0.979612	NC_000011.10:65420199-65421198	400	407	-	TATATATA
MA0033.1	FOXL1	8.26506	0.979612	NC_000011.10:65420199-65421198	402	409	+	TATATATA
MA0033.1	FOXL1	8.26506	0.979612	NC_000011.10:65420199-65421198	402	409	-	TATATATA
MA1534.1	NR1I3	8.26058	0.902598	NC_000011.10:65420199-65421198	711	719	-	ACAAACTAT
MA1496.1	HOXA4	8.25208	0.940325	NC_000011.10:65420199-65421198	371	378	-	ACAATTAC
MA0887.1	EVX1	8.25193	0.91037	NC_000011.10:65420199-65421198	370	379	-	GACAATTACT
MA0837.1	CEBPE	8.24902	0.883983	NC_000011.10:65420199-65421198	454	463	-	ATTGTGCCAC
MA0101.1	REL	8.24736	0.855413	NC_000011.10:65420199-65421198	260	269	-	TGGGTTTTCA
MA0849.1	FOXO6	8.23405	0.914005	NC_000011.10:65420199-65421198	71	77	-	GTACACA
MA0817.1	BHLHE23	8.23337	0.867004	NC_000011.10:65420199-65421198	333	344	-	AAGCATAGGCTT
MA1481.1	DRGX	8.23287	0.930745	NC_000011.10:65420199-65421198	745	752	+	TGAATTAG
MA0895.1	HMBOX1	8.23179	0.880517	NC_000011.10:65420199-65421198	782	791	+	GCAAGTTAAG
MA0524.2	TFAP2C	8.23143	0.86794	NC_000011.10:65420199-65421198	491	502	+	AGGCTCAAGGGA
MA0630.1	SHOX	8.22948	0.917505	NC_000011.10:65420199-65421198	371	378	+	GTAATTGT
MA0161.2	NFIC	8.22632	0.857895	NC_000011.10:65420199-65421198	638	648	+	CTCTAGGCAAT
MA0900.1	HOXA2	8.21752	0.916219	NC_000011.10:65420199-65421198	370	379	-	GACAATTACT
MA0878.1	CDX1	8.21039	0.894841	NC_000011.10:65420199-65421198	696	704	+	AAAATAAAA
MA0024.3	E2F1	8.19904	0.82615	NC_000011.10:65420199-65421198	99	110	+	TTTGGCCCCTTA
MA0497.1	MEF2C	8.196	0.843103	NC_000011.10:65420199-65421198	381	395	+	CTACTTAAAAAAAAA
MA0099.2	FOS::JUN	8.18522	0.909521	NC_000011.10:65420199-65421198	509	515	+	TGCCTCA
MA0671.1	NFIX	8.1848	0.938197	NC_000011.10:65420199-65421198	99	107	-	GGGGCCAAA
MA0080.1	SPI1	8.18402	0.977898	NC_000011.10:65420199-65421198	45	50	+	AGGAAG
MA1593.1	ZNF317	8.17803	0.820405	NC_000011.10:65420199-65421198	49	60	+	AGAGAGCAGAAC
UN0196.1	ZNF479	8.17175	0.819421	NC_000011.10:65420199-65421198	904	916	+	AGTGAAGACTCCT
MA0592.1	ESRRA	8.17028	0.824905	NC_000011.10:65420199-65421198	244	254	-	AAAAGGGCACT
MA0675.1	NKX6-2	8.16901	0.925517	NC_000011.10:65420199-65421198	371	378	-	ACAATTAC
MA0052.4	MEF2A	8.1632	0.806918	NC_000011.10:65420199-65421198	383	397	+	ACTTAAAAAAAAATC
MA0482.2	GATA4	8.16314	0.834984	NC_000011.10:65420199-65421198	774	785	-	TTGCTTTTCTCT
MA0836.2	CEBPD	8.15444	0.832226	NC_000011.10:65420199-65421198	922	934	+	GGTTTCATAAGCT
UN0307.1	EOMES	8.14795	0.851699	NC_000011.10:65420199-65421198	599	609	-	CACAGCAAGAC
MA0014.2	PAX5	8.14523	0.822721	NC_000011.10:65420199-65421198	871	889	-	CTGGGCAGTGGAGTCAGCC
MA0773.1	MEF2D	8.14419	0.867572	NC_000011.10:65420199-65421198	396	407	-	TATATATATAGA
MA0143.4	SOX2	8.14273	0.864192	NC_000011.10:65420199-65421198	299	309	+	GCACAAAGGAG
MA0033.1	FOXL1	8.14166	0.974019	NC_000011.10:65420199-65421198	408	415	-	AATACATA
MA0479.1	FOXH1	8.13895	0.887121	NC_000011.10:65420199-65421198	743	753	-	TCTAATTCACA
MA1104.2	GATA6	8.13605	0.827423	NC_000011.10:65420199-65421198	783	795	-	ATGTCTTAACTTG
MA0152.1	NFATC2	8.13433	0.881041	NC_000011.10:65420199-65421198	972	978	+	CTTTCCA
MA0502.2	NFYB	8.13402	0.827573	NC_000011.10:65420199-65421198	916	927	+	TCCATTGGTTTC
MA0634.1	ALX3	8.13101	0.88759	NC_000011.10:65420199-65421198	744	753	-	TCTAATTCAC
MA1478.1	DMRTA2	8.12744	0.847126	NC_000011.10:65420199-65421198	235	246	+	CTCTGAAACAGT
MA0904.2	HOXB5	8.12195	0.923613	NC_000011.10:65420199-65421198	371	378	+	GTAATTGT
MA0028.1	ELK1	8.11454	0.881904	NC_000011.10:65420199-65421198	763	772	+	AGACCTGAAA
MA1100.1	ASCL1	8.11079	0.837901	NC_000011.10:65420199-65421198	548	560	+	TGTGCACCTGGCT
MA0084.1	SRY	8.10532	0.880927	NC_000011.10:65420199-65421198	715	723	-	AGAAACAAA
[truncated: 3,135 more rows]
