# Supplementary material for: LncRNA NEAT1 controls the lineage fates of BMSCs during skeletal aging by impairing mitochondrial function and pluripotency maintenance
Source: Cell Death Differ. 2021 Sep 8;29(2):351–65. doi: 10.1038/s41418-021-00858-0 (PMC8816946; doi:10.1038/s41418-021-00858-0)
Supplement: Supplementary file 12 — Supplementary Table3 [file 41418_2021_858_MOESM12_ESM.xlsx]

## Sheet: Sheet1
Protein IDs	Protein names	Gene names	Fasta headers	Peptides R1942-4-antisense	Peptides R1942-4-sense	Unique peptides R1942-4-antisense	Unique peptides R1942-4-sense	Mol. weight [kDa]	Sequence length	Sequence lengths	Score	Sequence coverage R1942-4-antisense [%]	Sequence coverage R1942-4-sense [%]	Intensity R1942-4-antisense	Intensity R1942-4-sense	iBAQ R1942-4-antisense	iBAQ R1942-4-sense	LFQ intensity R1942-4-antisense	LFQ intensity R1942-4-sense
P48431	Transcription factor SOX-2	SOX2	sp|P48431|SOX2_HUMAN Transcription factor SOX-2 OS=Homo sapiens OX=9606 GN=SOX2 PE=1 SV=1	0	5	0	5	34.31	317	317	110.8	0	13.2	0	193510000	0	17592000	0	144360000
Q01860	POU domain, class 5, transcription factor 1	POU5F1	sp|Q01860|PO5F1_HUMAN POU domain, class 5, transcription factor 1 OS=Homo sapiens OX=9606 GN=POU5F1 PE=1 SV=1	0	1	0	1	38.57	360	360	65.654	0	1.9	0	10495000	0	1049500	0	0
Q13501;E7EMC7;B4E3V2;E3WH17;E9PFW8;E3W990;B4DE82;C9JRJ8;D6RBF1;C9J6J8;Q13502	Sequestosome-1;Tyrosine-protein kinase receptor	SQSTM1;SQSTM1-ALK	sp|Q13501|SQSTM_HUMAN Sequestosome-1 OS=Homo sapiens OX=9606 GN=SQSTM1 PE=1 SV=1;tr|E7EMC7|E7EMC7_HUMAN Sequestosome-1 OS=Homo sapiens OX=9606 GN=SQSTM1 PE=1 SV=1;tr|B4E3V2|B4E3V2_HUMAN cDNA FLJ52854, highly similar to Sequestosome-1 OS=Homo sapiens OX=960	0	4	0	4	47.687	440	440;378;296;814;167;190;232;140;69;73;420	63.586	0	17.7	0	28566000	0	1428300	0	12869000
P24941	Cyclin-dependent kinase 2	CDK2	sp|P24941|CDK2_HUMAN Cyclin-dependent kinase 2 OS=Homo sapiens OX=9606 GN=CDK2 PE=1 SV=2	0	1	0	1	33.929	298	298	55.963	0	3.4	0	123890000	0	6520500	0	52979000
D3DVC4;P48681;Q05BW3;A5PKT9	Nestin	NES	tr|D3DVC4|D3DVC4_HUMAN Nestin, isoform CRA_c OS=Homo sapiens OX=9606 GN=NES PE=3 SV=1;sp|P48681|NEST_HUMAN Nestin OS=Homo sapiens OX=9606 GN=NES PE=1 SV=2;tr|Q05BW3|Q05BW3_HUMAN NES protein (Fragment) OS=Homo sapiens OX=9606 GN=NES PE=2 SV=1;tr|A5PKT9|A5PK	0	1	0	1	177.42	1621	1621;1621;590;593	52.238	0	0.9	0	13927000	0	156480	0	0
Q59H57;B4DR70;A8K4H1;Q8TBR3;Q6IBQ5;H3BPE7;Q13344;P35637;Q70T18	RNA-binding protein FUS	FUS	tr|Q59H57|Q59H57_HUMAN Fusion (Involved in t(12;16) in malignant liposarcoma) isoform a variant (Fragment) OS=Homo sapiens OX=9606 PE=2 SV=1;tr|B4DR70|B4DR70_HUMAN cDNA FLJ58049, highly similar to RNA-binding protein FUS OS=Homo sapiens OX=9606 PE=2 SV=1;t	0	1	0	1	31.994	300	300;429;525;526;526;527;528;526;157	45.483	0	5.3	0	13742000	0	1145200	0	6352300
Q14764;X5D2M8;B4DDR2;B4DXN0;X5D7K9;X5DNU0;B4DP93;X5D7S8;X5DP24;X5D7R7;X5DP17;H3BQK6;H3BRL2;H3BNF6;H3BUK7;H3BP76;I3L155	Major vault protein	MVP	sp|Q14764|MVP_HUMAN Major vault protein OS=Homo sapiens OX=9606 GN=MVP PE=1 SV=4;tr|X5D2M8|X5D2M8_HUMAN Major vault protein isoform A (Fragment) OS=Homo sapiens OX=9606 GN=MVP PE=2 SV=1;tr|B4DDR2|B4DDR2_HUMAN cDNA FLJ54588, highly similar to Major vault pr	0	12	0	12	99.326	893	893;893;884;835;827;833;789;673;422;326;235;220;148;144;107;94;61	43.935	0	19.1	0	143540000	0	3338200	0	62412000
A0A2R8Y611;O14617;B3KSV6;B0AZV8;Q6PK82	AP-3 complex subunit delta-1	AP3D1	tr|A0A2R8Y611|A0A2R8Y611_HUMAN AP-3 complex subunit delta-1 (Fragment) OS=Homo sapiens OX=9606 GN=AP3D1 PE=1 SV=1;sp|O14617|AP3D1_HUMAN AP-3 complex subunit delta-1 OS=Homo sapiens OX=9606 GN=AP3D1 PE=1 SV=1	0	2	0	2	106.19	945	945;1153;190;221;865	37.609	0	4.3	0	149060000	0	3726500	0	0
Q05682;E7EX44;B7Z6G4;A0A140VKA0;E9PGZ1;Q9NYG1;C9J813;B4DPW5;Q6PJM5;Q6P707;B4E3I0;Q05DR4;C9JEK3;REV__H0YH95;REV__B7Z7Y5;REV__O75334;REV__G3V200;REV__A0A2R8Y7R9;REV__Q13136;REV__H0YHK3;Q5HY93;REV__E9PJZ7;REV__Q4LE62;Q7Z2Y9;F8WE61;REV__H0YEF9;C9JE79	Caldesmon	CALD1	sp|Q05682|CALD1_HUMAN Caldesmon OS=Homo sapiens OX=9606 GN=CALD1 PE=1 SV=3;tr|E7EX44|E7EX44_HUMAN Caldesmon OS=Homo sapiens OX=9606 GN=CALD1 PE=1 SV=1;tr|B7Z6G4|B7Z6G4_HUMAN cDNA FLJ53193, highly similar to Homo sapiens caldesmon 1 (CALD1), transcript vari	0	1	0	1	93.23	793	793;557;543;538;536;481;459;497;314;180;312;153;132;284;1104;1257;1247;1224;1202;1104;90;583;1258;106;85;387;72	35.308	0	1.3	0	4584800	0	169810	0	0
Q6ZMZ3;G3V533	Nesprin-3	SYNE3	sp|Q6ZMZ3|SYNE3_HUMAN Nesprin-3 OS=Homo sapiens OX=9606 GN=SYNE3 PE=1 SV=2;tr|G3V533|G3V533_HUMAN Nesprin-3 OS=Homo sapiens OX=9606 GN=SYNE3 PE=1 SV=1	0	1	0	1	112.22	975	975;732	25.246	0	1.1	0	3875600	0	59625	0	0
P52907;A8K0T9	F-actin-capping protein subunit alpha-1	CAPZA1	sp|P52907|CAZA1_HUMAN F-actin-capping protein subunit alpha-1 OS=Homo sapiens OX=9606 GN=CAPZA1 PE=1 SV=3;tr|A8K0T9|A8K0T9_HUMAN F-actin-capping protein subunit alpha OS=Homo sapiens OX=9606 PE=2 SV=1	0	2	0	2	32.922	286	286;286	24.572	0	12.2	0	12617000	0	970540	0	6385700
Q8N5A0;A0A087WUT6;O60841;A0JLR8;Q05CQ1;B3KM86;D3DVI5	Eukaryotic translation initiation factor 5B	EIF5B	tr|Q8N5A0|Q8N5A0_HUMAN Eukaryotic translation initiation factor 5B OS=Homo sapiens OX=9606 GN=EIF5B PE=1 SV=1;tr|A0A087WUT6|A0A087WUT6_HUMAN Eukaryotic translation initiation factor 5B OS=Homo sapiens OX=9606 GN=EIF5B PE=1 SV=1;sp|O60841|IF2P_HUMAN Eukaryo	0	2	0	2	138.8	1220	1220;1220;1220;363;400;634;712	24.332	0	2.6	0	23918000	0	468970	0	0
P09914	Interferon-induced protein with tetratricopeptide repeats 1	IFIT1	sp|P09914|IFIT1_HUMAN Interferon-induced protein with tetratricopeptide repeats 1 OS=Homo sapiens OX=9606 GN=IFIT1 PE=1 SV=2	0	1	0	1	55.36	478	478	18.498	0	2.5	0	0	0	0	0	0
Q59F20;Q6X907;E9PEP6;A8K9V7;Q68DN3;O14786;Q5JWQ6;Q5JWQ2;Q71SW6;E7EX60;Q9H2E1;Q5T7F0;Q6AWA9;Q5JWQ4	Neuropilin-1	NRP1;DKFZp781F1414	tr|Q59F20|Q59F20_HUMAN Neuropilin-1 variant (Fragment) OS=Homo sapiens OX=9606 PE=2 SV=1;tr|Q6X907|Q6X907_HUMAN Neuropilin OS=Homo sapiens OX=9606 GN=NRP1 PE=2 SV=1;tr|E9PEP6|E9PEP6_HUMAN Neuropilin OS=Homo sapiens OX=9606 GN=NRP1 PE=1 SV=2;tr|A8K9V7|A8K9V	0	2	0	2	99.693	890	890;906;906;917;923;923;735;105;641;641;704;704;538;597	17.298	0	3.7	0	7896100	0	197400	0	0
A0A024R972;P11047	Laminin subunit gamma-1	LAMC1	tr|A0A024R972|A0A024R972_HUMAN Laminin, gamma 1 (Formerly LAMB2), isoform CRA_a OS=Homo sapiens OX=9606 GN=LAMC1 PE=4 SV=1;sp|P11047|LAMC1_HUMAN Laminin subunit gamma-1 OS=Homo sapiens OX=9606 GN=LAMC1 PE=1 SV=3	0	1	0	1	174.01	1573	1573;1609	17.276	0	0.9	0	4259300	0	57559	0	0
Q9NR99	Matrix-remodeling-associated protein 5	MXRA5	sp|Q9NR99|MXRA5_HUMAN Matrix-remodeling-associated protein 5 OS=Homo sapiens OX=9606 GN=MXRA5 PE=1 SV=3	0	4	0	4	312.15	2828	2828	16.817	0	2.2	0	20517000	0	144490	0	0
Q6FGX5;B3KQF4;P01033;Q5H9B4;Q5H9B5;Q5H9A7;H0Y789;Q58P21	Metalloproteinase inhibitor 1	TIMP1	tr|Q6FGX5|Q6FGX5_HUMAN Epididymis secretory sperm binding protein OS=Homo sapiens OX=9606 GN=TIMP1 PE=2 SV=1;tr|B3KQF4|B3KQF4_HUMAN cDNA FLJ90373 fis, clone NT2RP2004606, highly similar to Metalloproteinase inhibitor 1 OS=Homo sapiens OX=9606 PE=2 SV=1;sp|	0	1	0	1	23.171	207	207;207;207;95;136;143;165;188	15.492	0	3.4	0	4433000	0	403000	0	0
P55268;Q15483;F5H520	Laminin subunit beta-2	LAMB2	sp|P55268|LAMB2_HUMAN Laminin subunit beta-2 OS=Homo sapiens OX=9606 GN=LAMB2 PE=1 SV=2	0	1	0	1	195.98	1798	1798;616;151	14.301	0	1.4	0	5176800	0	55665	0	0
A0A024R1Z6;Q99536;K7ERT7;B3KUF8;K7EJM4;K7ER81;K7ENX2;K7EM19	Synaptic vesicle membrane protein VAT-1 homolog	VAT1	tr|A0A024R1Z6|A0A024R1Z6_HUMAN Vesicle amine transport protein 1 homolog (T californica), isoform CRA_a OS=Homo sapiens OX=9606 GN=VAT1 PE=4 SV=1;sp|Q99536|VAT1_HUMAN Synaptic vesicle membrane protein VAT-1 homolog OS=Homo sapiens OX=9606 GN=VAT1 PE=1 SV=2	0	1	0	1	41.92	393	393;393;146;300;30;92;151;154	11.274	0	3.8	0	12526000	0	782850	0	6507100
Q9Y3Z3;A0A2R8YD90;A0A2R8YCS7;A6NDZ3;A0A2R8Y6J9;A0A2R8YF51;A0A2R8Y5D2;Q59H15;A0A2R8YDI8;A0A2R8Y586	Deoxynucleoside triphosphate triphosphohydrolase SAMHD1	SAMHD1	sp|Q9Y3Z3|SAMH1_HUMAN Deoxynucleoside triphosphate triphosphohydrolase SAMHD1 OS=Homo sapiens OX=9606 GN=SAMHD1 PE=1 SV=2;tr|A0A2R8YD90|A0A2R8YD90_HUMAN Deoxynucleoside triphosphate triphosphohydrolase SAMHD1 (Fragment) OS=Homo sapiens OX=9606 GN=SAMHD1 PE	0	4	0	4	72.2	626	626;413;589;170;212;285;289;336;44;156	10.614	0	6.5	0	28559000	0	815970	0	6227900
Q96PQ9;D0PNI2;P28300;B7ZAJ4;B4DN04;B4DQF8;B0AZT2	Protein-lysine 6-oxidase	LOX	tr|Q96PQ9|Q96PQ9_HUMAN Lysyl oxidase homolog OS=Homo sapiens OX=9606 GN=LOX PE=3 SV=1;tr|D0PNI2|D0PNI2_HUMAN Lysyl oxidase homolog OS=Homo sapiens OX=9606 GN=LOX PE=3 SV=1;sp|P28300|LYOX_HUMAN Protein-lysine 6-oxidase OS=Homo sapiens OX=9606 GN=LOX PE=1 SV	0	1	0	1	46.97	417	417;417;417;187;252;377;120	10.414	0	3.4	0	4098300	0	227680	0	3015500
A0A494C017;C9JJV6;C9JZL8;A0A499FIY8;C9JC07;B4DG42;A0A024R4N0;Q96S97	Myeloid-associated differentiation marker	MYADM;hCG_1640809	tr|A0A494C017|A0A494C017_HUMAN Myeloid-associated differentiation marker (Fragment) OS=Homo sapiens OX=9606 GN=MYADM PE=1 SV=1;tr|C9JJV6|C9JJV6_HUMAN Myeloid-associated differentiation marker (Fragment) OS=Homo sapiens OX=9606 GN=MYADM PE=1 SV=8;tr|C9JZL8|	0	1	0	1	13.153	122	122;146;188;203;259;285;322;322	10.35	0	8.2	0	9421900	0	2355500	0	3794600
F5H365;B4DSQ5;Q15436;B4DF60;B4E0Q9	Protein transport protein Sec23A	SEC23A	tr|F5H365|F5H365_HUMAN Protein transport protein SEC23 OS=Homo sapiens OX=9606 GN=SEC23A PE=1 SV=1;tr|B4DSQ5|B4DSQ5_HUMAN Protein transport protein SEC23 OS=Homo sapiens OX=9606 PE=2 SV=1;sp|Q15436|SC23A_HUMAN Protein transport protein Sec23A OS=Homo sapie	0	1	0	1	82.968	736	736;736;765;663;409	10.308	0	1.5	0	3669400	0	99172	0	3382300
Q15113;A4D2D2;B4DPJ4	Procollagen C-endopeptidase enhancer 1	PCOLCE	sp|Q15113|PCOC1_HUMAN Procollagen C-endopeptidase enhancer 1 OS=Homo sapiens OX=9606 GN=PCOLCE PE=1 SV=2;tr|A4D2D2|A4D2D2_HUMAN Procollagen C-endopeptidase enhancer OS=Homo sapiens OX=9606 GN=PCOLCE PE=4 SV=1	0	3	0	3	47.972	449	449;449;181	9.9215	0	10	0	17183000	0	859140	0	0
B4DRY5;A0A024R7F7;Q4LE60;K7EMA3;K7ENW1;K7ESC1;S4R398;B3KPC8;A0A075B780;Q05D48;A0A024RAM0;O14787;Q92973	Transportin-2;Transportin-1	TNPO2;TNPO2 variant protein;TNPO1	tr|B4DRY5|B4DRY5_HUMAN cDNA FLJ54538, highly similar to Transportin-2 OS=Homo sapiens OX=9606 PE=2 SV=1;tr|A0A024R7F7|A0A024R7F7_HUMAN Transportin 2 (Importin 3, karyopherin beta 2b), isoform CRA_b OS=Homo sapiens OX=9606 GN=TNPO2 PE=4 SV=1;tr|Q4LE60|Q4LE6	0	1	0	1	99.665	880	880;887;1051;56;85;109;193;699;766;771;898;897;898	9.274	0	1.4	0	6270600	0	160780	0	0
O14879;Q5T765;B4DLS7	Interferon-induced protein with tetratricopeptide repeats 3	IFIT3	sp|O14879|IFIT3_HUMAN Interferon-induced protein with tetratricopeptide repeats 3 OS=Homo sapiens OX=9606 GN=IFIT3 PE=1 SV=1;tr|Q5T765|Q5T765_HUMAN Interferon-induced protein with tetratricopeptide repeats 3, isoform CRA_a OS=Homo sapiens OX=9606 GN=IFIT3	0	1	0	1	55.984	490	490;490;311	8.9177	0	3.5	0	8775800	0	365660	0	4768400
H7C2K3;B4E278;H0Y6N5;H0Y742;A7MCZ7;E9PHI4;A0A146IHP0;A4D2Q0;O94901;B0QY60;Q6NT72;B4DIU6;A8K129;A0A024R1P7;B4E2A6;Q9UH99	SUN domain-containing protein 1	SUN1;UNC84A	tr|H7C2K3|H7C2K3_HUMAN SUN domain-containing protein 1 (Fragment) OS=Homo sapiens OX=9606 GN=SUN1 PE=1 SV=1;tr|B4E278|B4E278_HUMAN cDNA FLJ55571, highly similar to Sad1/unc-84 protein-like 1 OS=Homo sapiens OX=9606 PE=2 SV=1;tr|H0Y6N5|H0Y6N5_HUMAN SUN doma	0	1	0	1	46.772	427	427;583;634;710;812;822;888;974;812;198;442;706;717;717;752;717	8.9148	0	5.6	0	4624600	0	220220	0	0
Q59ES5;B2RAU5;Q9Y5X1;O95061;B3KXH8	Sorting nexin;Sorting nexin-9	SNX9;WISP	tr|Q59ES5|Q59ES5_HUMAN Sorting nexin 9 variant (Fragment) OS=Homo sapiens OX=9606 PE=2 SV=1;tr|B2RAU5|B2RAU5_HUMAN Sorting nexin OS=Homo sapiens OX=9606 PE=2 SV=1;sp|Q9Y5X1|SNX9_HUMAN Sorting nexin-9 OS=Homo sapiens OX=9606 GN=SNX9 PE=1 SV=1;tr|O95061|O950	0	1	0	1	39.517	349	349;595;595;320;395	8.666	0	8.3	0	5468600	0	341790	0	2202400
E9PRU1;Q9H3D5;Q96TF5;Q6FH22;B2RCM5;A0A024R5G1;O95967;H0YET5;Q59GI8;H0YCR9;H0YEU0;E9PI47;E9PRQ8;E9PKA3	EGF-containing fibulin-like extracellular matrix protein 2	EFEMP2;MBP1	tr|E9PRU1|E9PRU1_HUMAN EGF-containing fibulin-like extracellular matrix protein 2 OS=Homo sapiens OX=9606 GN=EFEMP2 PE=1 SV=1;tr|Q9H3D5|Q9H3D5_HUMAN Fibulin-like extracellular matrix protein OS=Homo sapiens OX=9606 PE=2 SV=1;tr|Q96TF5|Q96TF5_HUMAN Mutant p	0	1	0	1	48.191	436	436;443;443;443;443;443;443;182;620;69;74;76;183;202	8.2943	0	2.5	0	14092000	0	671060	0	8134000
A0A140VJF3;O43684;B4DDM6;J3QT28;J3QSX4	Mitotic checkpoint protein BUB3	BUB3	tr|A0A140VJF3|A0A140VJF3_HUMAN Testicular tissue protein Li 27 OS=Homo sapiens OX=9606 PE=2 SV=1;sp|O43684|BUB3_HUMAN Mitotic checkpoint protein BUB3 OS=Homo sapiens OX=9606 GN=BUB3 PE=1 SV=1;tr|B4DDM6|B4DDM6_HUMAN cDNA FLJ57899, highly similar to Mitotic	0	1	0	1	36.954	326	326;328;248;278;145	7.558	0	2.1	0	4351200	0	290080	0	0
A4FU77;O75643;Q9P172;Q7L5W4;Q9UNV9;B4E0P5;A2RRQ7;B4E150;Q9H8B9;A0A494C1A5	U5 small nuclear ribonucleoprotein 200 kDa helicase	SNRNP200	tr|A4FU77|A4FU77_HUMAN SNRNP200 protein (Fragment) OS=Homo sapiens OX=9606 GN=SNRNP200 PE=2 SV=1;sp|O75643|U520_HUMAN U5 small nuclear ribonucleoprotein 200 kDa helicase OS=Homo sapiens OX=9606 GN=SNRNP200 PE=1 SV=2;tr|Q9P172|Q9P172_HUMAN PRO2281 OS=Homo s	0	1	0	1	216.18	1887	1887;2136;329;494;595;595;595;718;774;1375	6.9378	0	1	0	3365200	0	32050	0	0
Q96RF0	Sorting nexin-18	SNX18	sp|Q96RF0|SNX18_HUMAN Sorting nexin-18 OS=Homo sapiens OX=9606 GN=SNX18 PE=1 SV=2	0	1	0	1	68.894	628	628	6.1575	0	2.7	0	2596900	0	118040	0	1045900
Q12792;F8VS81	Twinfilin-1	TWF1	sp|Q12792|TWF1_HUMAN Twinfilin-1 OS=Homo sapiens OX=9606 GN=TWF1 PE=1 SV=3;tr|F8VS81|F8VS81_HUMAN Twinfilin-1 (Fragment) OS=Homo sapiens OX=9606 GN=TWF1 PE=1 SV=1	0	1	0	1	40.282	350	350;291	6.1002	0	2.3	0	39498000	0	1795400	0	15907000
Q8IV28;A0A087WZP6;Q14112;H0YJV3;Q5CZI2;B4DPX8	Nidogen-2	NID2;DKFZp686D12108	tr|Q8IV28|Q8IV28_HUMAN NID2 protein OS=Homo sapiens OX=9606 GN=NID2 PE=1 SV=1;tr|A0A087WZP6|A0A087WZP6_HUMAN Nidogen-2 OS=Homo sapiens OX=9606 GN=NID2 PE=1 SV=1;sp|Q14112|NID2_HUMAN Nidogen-2 OS=Homo sapiens OX=9606 GN=NID2 PE=1 SV=3;tr|H0YJV3|H0YJV3_HUMAN	0	2	0	2	107.14	969	969;969;1375;644;1180;559	5.7963	0	4	0	25818000	0	561260	0	9530500
B3KN82;Q9Y2X3;H7BZ72;B4DUY3	Nucleolar protein 58	NOP58	tr|B3KN82|B3KN82_HUMAN cDNA FLJ13913 fis, clone Y79AA1000231, highly similar to Nucleolar protein NOP5 OS=Homo sapiens OX=9606 PE=2 SV=1;sp|Q9Y2X3|NOP58_HUMAN Nucleolar protein 58 OS=Homo sapiens OX=9606 GN=NOP58 PE=1 SV=1;tr|H7BZ72|H7BZ72_HUMAN Nucleolar	0	2	0	2	52.288	466	466;529;187;145	5.6351	0	5.6	0	12572000	0	628580	0	11249000
B4DHG3;E7ETU9;O00469	Procollagen-lysine,2-oxoglutarate 5-dioxygenase 2	PLOD2	tr|B4DHG3|B4DHG3_HUMAN cDNA FLJ55329, highly similar to Procollagen-lysine,2-oxoglutarate5-dioxygenase 2 OS=Homo sapiens OX=9606 PE=2 SV=1;tr|E7ETU9|E7ETU9_HUMAN Procollagen-lysine,2-oxoglutarate 5-dioxygenase 2 OS=Homo sapiens OX=9606 GN=PLOD2 PE=1 SV=1;s	0	1	0	1	81.139	703	703;703;737	5.4477	0	2	0	3958100	0	109950	0	1594100
A0A494C1L1;A0A024R3R5;Q14739	Lamin-B receptor	LBR	tr|A0A494C1L1|A0A494C1L1_HUMAN Delta(14)-sterol reductase LBR OS=Homo sapiens OX=9606 GN=LBR PE=1 SV=1;tr|A0A024R3R5|A0A024R3R5_HUMAN Lamin B receptor, isoform CRA_a OS=Homo sapiens OX=9606 GN=LBR PE=4 SV=1;sp|Q14739|LBR_HUMAN Delta(14)-sterol reductase LB	0	1	0	1	46.925	411	411;615;615	5.2566	0	4.6	0	4574700	0	254150	0	1842400
A0A024R7L5;A0A024R7L8;Q92900;B3KY55;A0A059XG67;A0A059XBJ1;A0A059XAL2;A0A059XAJ5;A0A059X4U2	Regulator of nonsense transcripts 1	UPF1	tr|A0A024R7L5|A0A024R7L5_HUMAN UPF1 OS=Homo sapiens OX=9606 GN=UPF1 PE=2 SV=1;tr|A0A024R7L8|A0A024R7L8_HUMAN UPF1 regulator of nonsense transcripts homolog (Yeast), isoform CRA_a OS=Homo sapiens OX=9606 GN=UPF1 PE=4 SV=1;sp|Q92900|RENT1_HUMAN Regulator of	0	1	0	1	123.03	1118	1118;1129;1129;373;93;93;93;93;93	5.2087	0	1	0	3700600	0	64923	0	0
Q9BSQ6;Q5QTS3;Q53H34;A0A384ME37;M0QYS1;P40429;Q8J015;Q0VGL3;B4DNC8;Q6NVV1	60S ribosomal protein L13a	RPL13A;RPL13a	tr|Q9BSQ6|Q9BSQ6_HUMAN RPL13A protein (Fragment) OS=Homo sapiens OX=9606 GN=RPL13A PE=2 SV=2;tr|Q5QTS3|Q5QTS3_HUMAN FWP004 OS=Homo sapiens OX=9606 PE=2 SV=1;tr|Q53H34|Q53H34_HUMAN Ribosomal protein L13a variant (Fragment) OS=Homo sapiens OX=9606 PE=2 SV=1;	0	1	0	1	23.375	201	201;203;203;203;210;203;142;142;144;102	5.1887	0	5.5	0	28175000	0	3130600	0	16489000
P01023;B7Z7M2;F8W7L3	Alpha-2-macroglobulin	A2M	sp|P01023|A2MG_HUMAN Alpha-2-macroglobulin OS=Homo sapiens OX=9606 GN=A2M PE=1 SV=3	0	3	0	2	163.29	1474	1474;136;168	5.0697	0	2	0	46471000	0	645430	0	11767000
J3QL05;J3KP15;Q8NAK9;B3KUY1;Q53FN0;A0A024R8U5;Q01130;B3KX15;Q6NXQ0;Q8N220;B3KVY2;B3KUF7;A0A024R3A8;A4D2F7;A4D2F6;Q9BRL6	Serine/arginine-rich splicing factor 2;Serine/arginine-rich splicing factor 8	SRSF2;SFRS2;SRP46;LOC346472;LOC392896;SRSF8	tr|J3QL05|J3QL05_HUMAN Serine/arginine-rich-splicing factor 2 (Fragment) OS=Homo sapiens OX=9606 GN=SRSF2 PE=1 SV=1;tr|J3KP15|J3KP15_HUMAN Serine/arginine-rich-splicing factor 2 (Fragment) OS=Homo sapiens OX=9606 GN=SRSF2 PE=1 SV=8;tr|Q8NAK9|Q8NAK9_HUMAN c	0	1	0	1	15.156	130	130;133;201;209;221;221;221;122;179;186;195;199;282;293;549;282	4.8583	0	5.4	0	0	0	0	0	0
Q69EZ8;B4DDT3;E9PIT3;P00734	Prothrombin;Activation peptide fragment 1;Activation peptide fragment 2;Thrombin light chain;Thrombin heavy chain	F2	tr|Q69EZ8|Q69EZ8_HUMAN Prothrombin (Fragment) OS=Homo sapiens OX=9606 PE=2 SV=1;tr|B4DDT3|B4DDT3_HUMAN cDNA FLJ54622, highly similar to Prothrombin OS=Homo sapiens OX=9606 PE=2 SV=1;tr|E9PIT3|E9PIT3_HUMAN Prothrombin OS=Homo sapiens OX=9606 GN=F2 PE=1 SV=1	0	1	0	1	33.637	295	295;471;583;622	4.837	0	5.1	0	43791000	0	2736900	0	15255000
H0Y5B4;H7BZ11;J3KQN4;P83881;H7BY91;H0Y3V9	60S ribosomal protein L36a	RPL36A;RPL36A-HNRNPH2	tr|H0Y5B4|H0Y5B4_HUMAN 60S ribosomal protein L36a OS=Homo sapiens OX=9606 GN=RPL36A PE=1 SV=2;tr|H7BZ11|H7BZ11_HUMAN RPL36A-HNRNPH2 readthrough OS=Homo sapiens OX=9606 GN=RPL36A-HNRNPH2 PE=3 SV=2;tr|J3KQN4|J3KQN4_HUMAN 60S ribosomal protein L36a OS=Homo sa	0	1	0	0	13.228	112	112;118;142;106;70;77	4.8129	0	7.1	0	12576000	0	2515200	0	0
Q9UHS8;Q53HW7;B2R7T6;A0A024R5X2;Q9Y6N5;H3BNP9;A0A1B0GXB4;H3BV36;H3BMS6;H3BNX3	Sulfide:quinone oxidoreductase, mitochondrial	hCG_2001986;SQRDL	tr|Q9UHS8|Q9UHS8_HUMAN PRO1975 OS=Homo sapiens OX=9606 PE=2 SV=1;tr|Q53HW7|Q53HW7_HUMAN Sulfide dehydrogenase like (Fragment) OS=Homo sapiens OX=9606 PE=2 SV=1;tr|B2R7T6|B2R7T6_HUMAN cDNA, FLJ93596, highly similar to Homo sapiens sulfide quinone reductase-	0	1	0	1	44.146	393	393;450;450;450;450;124;140;141;181;289	4.7947	0	3.6	0	4709900	0	168210	0	0
D3DVA5;V9GYM8;A0A5F9ZI21;Q92974;V9GYF5;V9GYG5;V9GZ14;B4DJ49;B7Z977;V9GZ58	Rho guanine nucleotide exchange factor 2	ARHGEF2	tr|D3DVA5|D3DVA5_HUMAN Rho/rac guanine nucleotide exchange factor (GEF) 2, isoform CRA_a OS=Homo sapiens OX=9606 GN=ARHGEF2 PE=4 SV=1;tr|V9GYM8|V9GYM8_HUMAN Rho guanine nucleotide exchange factor 2 OS=Homo sapiens OX=9606 GN=ARHGEF2 PE=1 SV=1;tr|A0A5F9ZI21	0	1	0	1	116	1030	1030;1031;1129;986;178;214;229;443;515;59	4.6889	0	0.7	0	0	0	0	0	0
E7EX53;A0A2R8Y738;A0A2R8YEM3;E7EQV9;A0A024R2Q4;P61313;B4DLP4;E7ENU7;B4DEN1	Ribosomal protein L15;60S ribosomal protein L15	RPL15	tr|E7EX53|E7EX53_HUMAN Ribosomal protein L15 (Fragment) OS=Homo sapiens OX=9606 GN=RPL15 PE=1 SV=1;tr|A0A2R8Y738|A0A2R8Y738_HUMAN Ribosomal protein L15 (Fragment) OS=Homo sapiens OX=9606 GN=RPL15 PE=1 SV=1;tr|A0A2R8YEM3|A0A2R8YEM3_HUMAN Ribosomal protein L	0	1	0	1	15.722	133	133;138;169;174;204;204;164;175;108	4.546	0	6.8	0	19015000	0	3169200	0	8020500
K7EM13;Q68DQ4;B2R5T5;P10644;K7EPB2	cAMP-dependent protein kinase type I-alpha regulatory subunit;cAMP-dependent protein kinase type I-alpha regulatory subunit, N-terminally processed	PRKAR1A;DKFZp779L0468	tr|K7EM13|K7EM13_HUMAN cAMP-dependent protein kinase type I-alpha regulatory subunit (Fragment) OS=Homo sapiens OX=9606 GN=PRKAR1A PE=1 SV=1;tr|Q68DQ4|Q68DQ4_HUMAN Uncharacterized protein DKFZp779L0468 OS=Homo sapiens OX=9606 GN=DKFZp779L0468 PE=2 SV=1;tr|	0	1	0	1	17.347	153	153;381;381;381;297	4.453	0	11.1	0	5249600	0	656200	0	3755600
A0A024R6K8;P23381;G3V3H8;G3V3Y5	Tryptophan--tRNA ligase, cytoplasmic;T1-TrpRS;T2-TrpRS	WARS	tr|A0A024R6K8|A0A024R6K8_HUMAN Epididymis secretory sperm binding protein OS=Homo sapiens OX=9606 GN=WARS PE=2 SV=1;sp|P23381|SYWC_HUMAN Tryptophan--tRNA ligase, cytoplasmic OS=Homo sapiens OX=9606 GN=WARS1 PE=1 SV=2	0	3	0	3	53.165	471	471;471;223;226	4.342	0	8.3	0	17319000	0	753000	0	6975000
Q53GB9;A0A024R8Z1;Q5VV89;O14880;Q5VV87	Microsomal glutathione S-transferase 3	MGST3	tr|Q53GB9|Q53GB9_HUMAN Microsomal glutathione S-transferase 3 variant (Fragment) OS=Homo sapiens OX=9606 PE=2 SV=1;tr|A0A024R8Z1|A0A024R8Z1_HUMAN Microsomal glutathione S-transferase 3, isoform CRA_a OS=Homo sapiens OX=9606 GN=MGST3 PE=4 SV=1;tr|Q5VV89|Q5V	0	2	0	2	16.53	152	152;152;166;152;129	4.2264	0	17.8	0	19568000	0	2795400	0	7880700
Q9UBM7;A0A024R5F7;A0A1Y1B909;A8K0D2;E9PM00;E9PJ54;X5DNI9;X5DRD7;X5D9E1;A0A0S2Z3S3;B4E1K5;A0A0S2Z3U5;E9PRL8;A0A1Y1BBN3;A0A1Y1BG54;A0A0S2Z3N8;E9PIP9;E9PQ71;H0YE57	7-dehydrocholesterol reductase	DHCR7	sp|Q9UBM7|DHCR7_HUMAN 7-dehydrocholesterol reductase OS=Homo sapiens OX=9606 GN=DHCR7 PE=1 SV=1;tr|A0A024R5F7|A0A024R5F7_HUMAN 7-dehydrocholesterol reductase isoform 1 OS=Homo sapiens OX=9606 GN=DHCR7 PE=2 SV=1;tr|A0A1Y1B909|A0A1Y1B909_HUMAN 7-dehydrochole	0	1	0	1	54.489	475	475;475;475;475;258;164;475;335;201;263;280;73;91;198;198;165;107;105;221	4.1116	0	4.6	0	0	0	0	0	0
Q6IAX2;Q59GK9;P46778;G3V1B3;M0R181	60S ribosomal protein L21	RPL21	tr|Q6IAX2|Q6IAX2_HUMAN RPL21 protein OS=Homo sapiens OX=9606 GN=RPL21 PE=2 SV=1;tr|Q59GK9|Q59GK9_HUMAN Ribosomal protein L21 variant (Fragment) OS=Homo sapiens OX=9606 PE=2 SV=1;sp|P46778|RL21_HUMAN 60S ribosomal protein L21 OS=Homo sapiens OX=9606 GN=RPL2	0	1	0	1	18.565	160	160;163;160;87;122	4.0602	0	9.4	0	41430000	0	6905000	0	16795000
B4DH39;Q8TAF6;O60488;H0Y9A0	Long-chain-fatty-acid--CoA ligase 4	FACL4;ACSL4	tr|B4DH39|B4DH39_HUMAN cDNA FLJ57028, highly similar to Long-chain-fatty-acid--CoA ligase 4 OS=Homo sapiens OX=9606 PE=2 SV=1;tr|Q8TAF6|Q8TAF6_HUMAN Acyl-CoA synthetase 4 OS=Homo sapiens OX=9606 GN=FACL4 PE=2 SV=1;sp|O60488|ACSL4_HUMAN Long-chain-fatty-aci	0	1	0	0	72.143	650	650;670;711;156	4.0275	0	2.8	0	0	0	0	0	0
V9HWC9;P00441;H7BYH4;W8Q444;A1YYW4;X5D5A9	Superoxide dismutase [Cu-Zn]	HEL-S-44;SOD1	tr|V9HWC9|V9HWC9_HUMAN Superoxide dismutase [Cu-Zn] OS=Homo sapiens OX=9606 GN=HEL-S-44 PE=2 SV=1;sp|P00441|SODC_HUMAN Superoxide dismutase [Cu-Zn] OS=Homo sapiens OX=9606 GN=SOD1 PE=1 SV=2;tr|H7BYH4|H7BYH4_HUMAN Superoxide dismutase [Cu-Zn] OS=Homo sapien	0	2	0	2	15.936	154	154;154;135;24;36;39	3.9358	0	16.9	0	11084000	0	1385600	0	4464100
A0A024R588;A0A024R566;A0A024R5D9;A0A024R572;Q15637;B4DX42;B4DSE4;B4DJU4;C9J792;H7C561	Splicing factor 1	SF1	tr|A0A024R588|A0A024R588_HUMAN Splicing factor 1, isoform CRA_d OS=Homo sapiens OX=9606 GN=SF1 PE=4 SV=1;tr|A0A024R566|A0A024R566_HUMAN Splicing factor 1, isoform CRA_a OS=Homo sapiens OX=9606 GN=SF1 PE=4 SV=1;tr|A0A024R5D9|A0A024R5D9_HUMAN Splicing factor	0	1	0	1	59.711	548	548;571;638;639;639;433;452;630;62;291	3.7451	0	2.4	0	15351000	0	902980	0	0
Q32P28;E2QRI1;Q68CW0;B4DNM8	Prolyl 3-hydroxylase 1	LEPRE1;P3H1;DKFZp547C166	sp|Q32P28|P3H1_HUMAN Prolyl 3-hydroxylase 1 OS=Homo sapiens OX=9606 GN=P3H1 PE=1 SV=2;tr|E2QRI1|E2QRI1_HUMAN Prolyl 3-hydroxylase 1 (Fragment) OS=Homo sapiens OX=9606 GN=P3H1 PE=1 SV=1;tr|Q68CW0|Q68CW0_HUMAN Uncharacterized protein DKFZp547C166 OS=Homo sap	0	1	0	1	83.393	736	736;207;213;601	3.6764	0	1.4	0	4365700	0	145520	0	0
A0A024R046;O00479	High mobility group nucleosome-binding domain-containing protein 4	HMGN4	tr|A0A024R046|A0A024R046_HUMAN High mobility group nucleosomal binding domain 4, isoform CRA_a OS=Homo sapiens OX=9606 GN=HMGN4 PE=4 SV=1;sp|O00479|HMGN4_HUMAN High mobility group nucleosome-binding domain-containing protein 4 OS=Homo sapiens OX=9606 GN=HM	0	1	0	1	9.5388	90	90;90	3.6492	0	18.9	0	18322000	0	6107400	0	19648000
A0A024R3B9;A0A140G961;V9HW27;C3VMY8;P02511;E9PNH7;E9PJL7;E9PRA8;B4DIA6	Alpha-crystallin B chain	CRYAB;HEL-S-101	tr|A0A024R3B9|A0A024R3B9_HUMAN Alpha-crystallin B chain OS=Homo sapiens OX=9606 GN=CRYAB PE=1 SV=1;tr|A0A140G961|A0A140G961_HUMAN Alpha-crystallin B chain (Fragment) OS=Homo sapiens OX=9606 GN=CRYAB PE=2 SV=1;tr|V9HW27|V9HW27_HUMAN Alpha-crystallin B chain	0	2	0	2	12.253	108	108;168;175;175;175;106;129;155;155	3.5846	0	34.3	0	14321000	0	2045800	0	5767500
A0A384NL93;P10606;Q6FHM4;Q6FHJ9	Cytochrome c oxidase subunit 5B, mitochondrial	COX5B	tr|A0A384NL93|A0A384NL93_HUMAN Epididymis secretory sperm binding protein OS=Homo sapiens OX=9606 PE=2 SV=1;sp|P10606|COX5B_HUMAN Cytochrome c oxidase subunit 5B, mitochondrial OS=Homo sapiens OX=9606 GN=COX5B PE=1 SV=2;tr|Q6FHM4|Q6FHM4_HUMAN COX5B protein	0	1	0	1	13.696	129	129;129;129;129	3.5525	0	6.2	0	13139000	0	1642300	0	0
C9JJ34;C9JDM3;B7Z6U1;A0A140VK94;B4DE76;F6WQW2;P43487;C9JIC6;C9JXG8;D3DX26;C9JGV6	Ran-specific GTPase-activating protein	RANBP1	tr|C9JJ34|C9JJ34_HUMAN Ran-specific GTPase-activating protein (Fragment) OS=Homo sapiens OX=9606 GN=RANBP1 PE=1 SV=1;tr|C9JDM3|C9JDM3_HUMAN Ran-specific GTPase-activating protein (Fragment) OS=Homo sapiens OX=9606 GN=RANBP1 PE=1 SV=8;tr|B7Z6U1|B7Z6U1_HUMAN	0	2	0	2	18.762	163	163;165;191;201;204;278;201;53;145;151;204	3.4573	0	13.5	0	27281000	0	3410100	0	9797500
M0QXF7;M0QYN0;Q969H8	Myeloid-derived growth factor	MYDGF	tr|M0QXF7|M0QXF7_HUMAN Myeloid-derived growth factor (Fragment) OS=Homo sapiens OX=9606 GN=MYDGF PE=1 SV=1;tr|M0QYN0|M0QYN0_HUMAN Myeloid-derived growth factor OS=Homo sapiens OX=9606 GN=MYDGF PE=1 SV=1;sp|Q969H8|MYDGF_HUMAN Myeloid-derived growth factor O	0	1	0	1	9.5594	84	84;189;173	3.4228	0	17.9	0	9305800	0	1551000	0	5374800
Q5VSQ6;P13674	Prolyl 4-hydroxylase subunit alpha-1	P4HA1	tr|Q5VSQ6|Q5VSQ6_HUMAN Procollagen-proline, 2-oxoglutarate 4-dioxygenase (Proline 4-hydroxylase), alpha polypeptide I variant (Fragment) OS=Homo sapiens OX=9606 GN=P4HA1 PE=2 SV=1;sp|P13674|P4HA1_HUMAN Prolyl 4-hydroxylase subunit alpha-1 OS=Homo sapiens O	0	1	0	1	60.966	534	534;534	3.329	0	2.6	0	16995000	0	606950	0	0
E9PCY5;B4DKD0;Q71UH4;Q02880;Q59H80;A0A4D6UXC9	DNA topoisomerase 2;DNA topoisomerase 2-beta	TOP2B	tr|E9PCY5|E9PCY5_HUMAN DNA topoisomerase 2 (Fragment) OS=Homo sapiens OX=9606 GN=TOP2B PE=1 SV=1;tr|B4DKD0|B4DKD0_HUMAN DNA topoisomerase 2 (Fragment) OS=Homo sapiens OX=9606 PE=2 SV=1;tr|Q71UH4|Q71UH4_HUMAN DNA topoisomerase 2 (Fragment) OS=Homo sapiens O	0	1	0	1	130.48	1150	1150;1178;1598;1626;1009;786	3.3143	0	1	0	4528800	0	68618	0	0
A1KY36;P27658	Collagen alpha-1(VIII) chain;Vastatin	COL8A1	tr|A1KY36|A1KY36_HUMAN Cell proliferation-inducing protein 41 OS=Homo sapiens OX=9606 PE=2 SV=1;sp|P27658|CO8A1_HUMAN Collagen alpha-1(VIII) chain OS=Homo sapiens OX=9606 GN=COL8A1 PE=1 SV=2	0	1	0	1	73.452	745	745;744	3.0451	0	2.6	0	7637700	0	218220	0	3076000
B4DYH6;B4DH88;A0A0C4DFM1;A0A024QYR3;Q92544	Transmembrane 9 superfamily member 4	TM9SF4	tr|B4DYH6|B4DYH6_HUMAN Transmembrane 9 superfamily member OS=Homo sapiens OX=9606 PE=2 SV=1;tr|B4DH88|B4DH88_HUMAN Transmembrane 9 superfamily member OS=Homo sapiens OX=9606 PE=2 SV=1;tr|A0A0C4DFM1|A0A0C4DFM1_HUMAN Transmembrane 9 superfamily member OS=Hom	0	1	0	1	29.57	250	250;549;625;642;642	2.997	0	7.6	0	4079800	0	271990	0	1643100
F5GXX5;P61803;F5H895;A0A0B4J239;Q53G02	Dolichyl-diphosphooligosaccharide--protein glycosyltransferase subunit DAD1	DAD1	tr|F5GXX5|F5GXX5_HUMAN Dolichyl-diphosphooligosaccharide--protein glycosyltransferase subunit DAD1 OS=Homo sapiens OX=9606 GN=DAD1 PE=1 SV=1;sp|P61803|DAD1_HUMAN Dolichyl-diphosphooligosaccharide--protein glycosyltransferase subunit DAD1 OS=Homo sapiens OX	0	1	0	1	9.5541	85	85;113;65;78;113	2.8807	0	14.1	0	8983300	0	1497200	0	0
A0A024R8S3;A8MUA9;A8MU27;Q6EEV6;P61956;P55854	Small ubiquitin-related modifier;Small ubiquitin-related modifier 4;Small ubiquitin-related modifier 2;Small ubiquitin-related modifier 3	SUMO2;SUMO3;SUMO4	tr|A0A024R8S3|A0A024R8S3_HUMAN Small ubiquitin-related modifier OS=Homo sapiens OX=9606 GN=SUMO2 PE=3 SV=1;tr|A8MUA9|A8MUA9_HUMAN SMT3 suppressor of mif two 3 homolog 3 (Yeast), isoform CRA_d OS=Homo sapiens OX=9606 GN=SUMO3 PE=1 SV=1;tr|A8MU27|A8MU27_HUMA	0	1	0	1	10.871	95	95;135;147;95;95;103	2.7999	0	12.6	0	10342000	0	5170900	0	4165000
P19623;K7EL89;K7EKM4	Spermidine synthase	SRM	sp|P19623|SPEE_HUMAN Spermidine synthase OS=Homo sapiens OX=9606 GN=SRM PE=1 SV=1;tr|K7EL89|K7EL89_HUMAN Spermidine synthase (Fragment) OS=Homo sapiens OX=9606 GN=SRM PE=1 SV=1;tr|K7EKM4|K7EKM4_HUMAN Spermidine synthase OS=Homo sapiens OX=9606 GN=SRM PE=1	0	2	0	2	33.824	302	302;83;93	2.7044	0	6	0	6575300	0	438350	0	2648100
A0A3F2YNY6;O75400;Q4ZG51;H0YG38;Q05C41;F5H578;B4DPY2	Pre-mRNA-processing factor 40 homolog A	PRPF40A;FNBP3	tr|A0A3F2YNY6|A0A3F2YNY6_HUMAN Pre-mRNA-processing factor 40 homolog A OS=Homo sapiens OX=9606 GN=PRPF40A PE=1 SV=1;sp|O75400|PR40A_HUMAN Pre-mRNA-processing factor 40 homolog A OS=Homo sapiens OX=9606 GN=PRPF40A PE=1 SV=2;tr|Q4ZG51|Q4ZG51_HUMAN cDNA, FLJ9	0	1	0	1	112.4	994	994;957;205;346;414;448;816	2.6417	0	1.8	0	4769800	0	132490	0	0
B4E305;E7EMD0;B4DDH3;B4DKM8;B4DJI8;Q63HL4;B2R6E5;A8K3B4;Q59ED7;H0Y4R2;P16435	NADPH--cytochrome P450 reductase	POR;DKFZp686G04235	tr|B4E305|B4E305_HUMAN cDNA FLJ59656, highly similar to NADPH--cytochrome P450 reductase OS=Homo sapiens OX=9606 PE=2 SV=1;tr|E7EMD0|E7EMD0_HUMAN NADPH--cytochrome P450 reductase OS=Homo sapiens OX=9606 GN=POR PE=1 SV=1;tr|B4DDH3|B4DDH3_HUMAN cDNA FLJ50749	0	1	0	1	51.208	452	452;418;418;488;573;680;680;680;686;725;677	2.6299	0	4.6	0	4078600	0	145670	0	1642600
Q59GN2;P62891	Putative 60S ribosomal protein L39-like 5;60S ribosomal protein L39	RPL39P5;RPL39	sp|Q59GN2|R39L5_HUMAN Putative 60S ribosomal protein L39-like 5 OS=Homo sapiens OX=9606 GN=RPL39P5 PE=5 SV=2;sp|P62891|RL39_HUMAN 60S ribosomal protein L39 OS=Homo sapiens OX=9606 GN=RPL39 PE=1 SV=2	0	1	0	1	6.3225	51	51;51	2.6084	0	19.6	0	13241000	0	13241000	0	5332800
A8KA84;A0A024RBQ5;Q9Y6K5;F8VWK9;F8VS35	2-5-oligoadenylate synthase 3	OAS3	tr|A8KA84|A8KA84_HUMAN cDNA FLJ78682, highly similar to Homo sapiens 2-5-oligoadenylate synthetase 3, 100kDa (OAS3), mRNA OS=Homo sapiens OX=9606 PE=2 SV=1;tr|A0A024RBQ5|A0A024RBQ5_HUMAN 2-5-oligoadenylate synthetase 3, 100kDa, isoform CRA_a OS=Homo sa	0	3	0	3	121.21	1087	1087;1087;1087;177;223	2.5941	0	3.2	0	6340300	0	129390	0	2553500
A0A024R316;A0A384N611;Q6DK41;P41221;F5H364;C9J8I8;F5H7Q6;Q59G81;B3KQX9;Q9H1J7	Protein Wnt;Protein Wnt-5a;Protein Wnt-5b	WNT5A;WNT5B	tr|A0A024R316|A0A024R316_HUMAN Protein Wnt OS=Homo sapiens OX=9606 GN=WNT5A PE=3 SV=1;tr|A0A384N611|A0A384N611_HUMAN Protein Wnt OS=Homo sapiens OX=9606 PE=2 SV=1;tr|Q6DK41|Q6DK41_HUMAN Protein Wnt (Fragment) OS=Homo sapiens OX=9606 GN=WNT5A PE=2 SV=2;sp|P	0	1	0	1	40.886	365	365;380;381;380;157;214;253;284;291;359	2.5265	0	2.7	0	0	0	0	0	0
C9JNK6;C9JAZ1;B7Z9F3;B3KM74;O75431	Metaxin-2	MTX2	tr|C9JNK6|C9JNK6_HUMAN Metaxin-2 OS=Homo sapiens OX=9606 GN=MTX2 PE=1 SV=1;tr|C9JAZ1|C9JAZ1_HUMAN Metaxin-2 (Fragment) OS=Homo sapiens OX=9606 GN=MTX2 PE=1 SV=1;tr|B7Z9F3|B7Z9F3_HUMAN cDNA, FLJ78817, highly similar to Metaxin-2 OS=Homo sapiens OX=9606 PE=2	0	1	0	1	23.643	207	207;229;253;263;263	2.4394	0	9.2	0	8765300	0	973920	0	3530100
V9HW71;P30040;F8W1G0;F8VY02	Endoplasmic reticulum resident protein 29	HEL-S-107;ERP29	tr|V9HW71|V9HW71_HUMAN Endoplasmic reticulum resident protein 29 OS=Homo sapiens OX=9606 GN=HEL-S-107 PE=2 SV=1;sp|P30040|ERP29_HUMAN Endoplasmic reticulum resident protein 29 OS=Homo sapiens OX=9606 GN=ERP29 PE=1 SV=4;tr|F8W1G0|F8W1G0_HUMAN Endoplasmic re	0	1	0	1	28.993	261	261;261;95;160	2.3778	0	5.7	0	11521000	0	822950	0	0
Q6NZ44;B3KXC3;A0A024R525;Q6NS36;P02794;E9PQR3;E9PPQ4;E9PKM5;E9PRK8;E9PK45;G3V1D1;E9PKY7;G3V192;Q8TD27	Ferritin;Ferritin heavy chain;Ferritin heavy chain, N-terminally processed	FTH1	tr|Q6NZ44|Q6NZ44_HUMAN Ferritin OS=Homo sapiens OX=9606 GN=FTH1 PE=1 SV=1;tr|B3KXC3|B3KXC3_HUMAN Ferritin OS=Homo sapiens OX=9606 PE=2 SV=1;tr|A0A024R525|A0A024R525_HUMAN Ferritin OS=Homo sapiens OX=9606 GN=FTH1 PE=3 SV=1;tr|Q6NS36|Q6NS36_HUMAN Ferritin (F	0	2	0	2	21.241	183	183;183;183;232;183;50;58;81;95;102;113;114;153;165	2.3759	0	13.1	0	9930400	0	902770	0	3999300
A0A024R5U7;A0A024R5X3;Q9NWH9;H0YMM0;H7BXE3;H7C3F4	SAFB-like transcription modulator	SLTM	tr|A0A024R5U7|A0A024R5U7_HUMAN SAFB-like, transcription modulator, isoform CRA_a OS=Homo sapiens OX=9606 GN=SLTM PE=4 SV=1;tr|A0A024R5X3|A0A024R5X3_HUMAN SAFB-like, transcription modulator, isoform CRA_b OS=Homo sapiens OX=9606 GN=SLTM PE=4 SV=1;sp|Q9NWH9|	0	1	0	1	92.426	806	806;1168;1034;111;453;600	2.2979	0	1	0	0	0	0	0	0
Q96HS1	Serine/threonine-protein phosphatase PGAM5, mitochondrial	PGAM5	sp|Q96HS1|PGAM5_HUMAN Serine/threonine-protein phosphatase PGAM5, mitochondrial OS=Homo sapiens OX=9606 GN=PGAM5 PE=1 SV=2	0	1	0	1	32.004	289	289	2.2923	0	3.1	0	8210200	0	410510	0	5073500
V9HWA9;P01024;B4E216;M0QXZ3;B4DR57	Complement C3;Complement C3 beta chain;C3-beta-c;Complement C3 alpha chain;C3a anaphylatoxin;Acylation stimulating protein;Complement C3b alpha chain;Complement C3c alpha chain fragment 1;Complement C3dg fragment;Complement C3g fragment;Complement C3d fragment;Complement C3f fragment;Complement C3c alpha chain fragment 2	HEL-S-62p;C3	tr|V9HWA9|V9HWA9_HUMAN Epididymis secretory sperm binding protein Li 62p OS=Homo sapiens OX=9606 GN=HEL-S-62p PE=2 SV=1;sp|P01024|CO3_HUMAN Complement C3 OS=Homo sapiens OX=9606 GN=C3 PE=1 SV=2;tr|B4E216|B4E216_HUMAN cDNA FLJ57339, highly similar to Comple	0	1	0	1	187.15	1663	1663;1663;1098;100;235	2.1116	0	0.7	0	7033700	0	72512	0	0
Q5HYM2;Q53FR4;Q96QK1	Vacuolar protein sorting-associated protein 35	DKFZp686O2462;VPS35	tr|Q5HYM2|Q5HYM2_HUMAN Uncharacterized protein DKFZp686O2462 (Fragment) OS=Homo sapiens OX=9606 GN=DKFZp686O2462 PE=4 SV=1;tr|Q53FR4|Q53FR4_HUMAN Vacuolar protein sorting 35 variant (Fragment) OS=Homo sapiens OX=9606 PE=2 SV=1;sp|Q96QK1|VPS35_HUMAN Vacuola	0	1	0	1	72.044	626	626;796;796	2.0334	0	2.2	0	7085400	0	221420	0	0
Q13242;H0YIB4;A8K3M9;S4R3G0;B4DFT9	Serine/arginine-rich splicing factor 9	SRSF9	sp|Q13242|SRSF9_HUMAN Serine/arginine-rich splicing factor 9 OS=Homo sapiens OX=9606 GN=SRSF9 PE=1 SV=1;tr|H0YIB4|H0YIB4_HUMAN Serine/arginine-rich-splicing factor 9 (Fragment) OS=Homo sapiens OX=9606 GN=SRSF9 PE=1 SV=8;tr|A8K3M9|A8K3M9_HUMAN cDNA FLJ76387	0	1	0	1	25.542	221	221;109;221;119;125	2.0065	0	5	0	5405200	0	360340	0	0
A0A0S2Z5I7;A0A087X020;Q9Y3A5;A0A0S2Z5F7;F8WE72	Ribosome maturation protein SBDS	SBDS	tr|A0A0S2Z5I7|A0A0S2Z5I7_HUMAN Shwachman-Bodian-Diamond syndrome isoform 1 (Fragment) OS=Homo sapiens OX=9606 GN=SBDS PE=2 SV=1;tr|A0A087X020|A0A087X020_HUMAN Ribosome maturation protein SBDS OS=Homo sapiens OX=9606 GN=SBDS PE=1 SV=1;sp|Q9Y3A5|SBDS_HUMAN R	0	1	0	1	28.763	250	250;250;250;44;86	1.9779	0	4	0	6033100	0	354890	0	2429700
A0A1W2PS52;Q76LA1;P04080	Cystatin-B	CSTB	tr|A0A1W2PS52|A0A1W2PS52_HUMAN Cystatin-B OS=Homo sapiens OX=9606 GN=CSTB PE=1 SV=1;tr|Q76LA1|Q76LA1_HUMAN CSTB protein OS=Homo sapiens OX=9606 GN=CSTB PE=2 SV=1;sp|P04080|CYTB_HUMAN Cystatin-B OS=Homo sapiens OX=9606 GN=CSTB PE=1 SV=2	0	1	0	1	9.0182	83	83;98;98	1.9634	0	14.5	0	0	0	0	0	0
F2Z2C0;A8QI98;Q9Y2L1	Exosome complex exonuclease RRP44	DIS3	tr|F2Z2C0|F2Z2C0_HUMAN Exosome complex exonuclease RRP44 OS=Homo sapiens OX=9606 GN=DIS3 PE=1 SV=1;tr|A8QI98|A8QI98_HUMAN DIS3 OS=Homo sapiens OX=9606 PE=2 SV=1;sp|Q9Y2L1|RRP44_HUMAN Exosome complex exonuclease RRP44 OS=Homo sapiens OX=9606 GN=DIS3 PE=1 SV	0	1	0	1	63.616	559	559;958;958	1.9251	0	2.3	0	4914500	0	175520	0	1979300
A0A140VJJ6;C9JEU5;C9JC84;P02679	Fibrinogen gamma chain	FGG	tr|A0A140VJJ6|A0A140VJJ6_HUMAN Testicular tissue protein Li 70 OS=Homo sapiens OX=9606 PE=2 SV=1;tr|C9JEU5|C9JEU5_HUMAN Fibrinogen gamma chain OS=Homo sapiens OX=9606 GN=FGG PE=1 SV=1;tr|C9JC84|C9JC84_HUMAN Fibrinogen gamma chain OS=Homo sapiens OX=9606 GN	0	1	0	1	49.496	437	437;445;461;453	1.9065	0	2.1	0	3767500	0	139540	0	1517300
A0A0A0MS84;A0A338VFC5;A0A024RBD4;Q9Y592;Q3B787;F8VYN8	Centrosomal protein of 83 kDa	CEP83;CCDC41	tr|A0A0A0MS84|A0A0A0MS84_HUMAN Centrosomal protein of 83 kDa OS=Homo sapiens OX=9606 GN=CEP83 PE=1 SV=1;tr|A0A338VFC5|A0A338VFC5_HUMAN Centrosomal protein of 83 kDa OS=Homo sapiens OX=9606 GN=CEP83 PE=1 SV=1;tr|A0A024RBD4|A0A024RBD4_HUMAN Coiled-coil domai	0	1	0	1	56.055	472	472;568;578;701;218;352	1.8933	0	2.8	0	0	0	0	0	0
X6RAC9;P47813;O14602;A6NJH9;A0A1I9KF45	Eukaryotic translation initiation factor 1A, X-chromosomal;Eukaryotic translation initiation factor 1A, Y-chromosomal	EIF1AX;EIF1AY	tr|X6RAC9|X6RAC9_HUMAN Eukaryotic translation initiation factor 1A, X-chromosomal OS=Homo sapiens OX=9606 GN=EIF1AX PE=1 SV=1;sp|P47813|IF1AX_HUMAN Eukaryotic translation initiation factor 1A, X-chromosomal OS=Homo sapiens OX=9606 GN=EIF1AX PE=1 SV=2;sp|O1	0	2	0	2	13.232	116	116;144;144;127;27	1.8808	0	16.4	0	7354700	0	1225800	0	3475100
B4E0Z6;A0A024R7H5;Q10589	Bone marrow stromal antigen 2	BST2	tr|B4E0Z6|B4E0Z6_HUMAN cDNA FLJ59809, highly similar to Bone marrow stromal antigen 2 OS=Homo sapiens OX=9606 PE=2 SV=1;tr|A0A024R7H5|A0A024R7H5_HUMAN Bone marrow stromal antigen 2 OS=Homo sapiens OX=9606 GN=BST2 PE=4 SV=1;sp|Q10589|BST2_HUMAN Bone marrow	0	1	0	1	23.537	216	216;180;180	1.8662	0	3.7	0	18045000	0	1388100	0	7267400
A0A140VJZ1;P45974	Ubiquitin carboxyl-terminal hydrolase 5	USP5	tr|A0A140VJZ1|A0A140VJZ1_HUMAN Ubiquitin carboxyl-terminal hydrolase OS=Homo sapiens OX=9606 PE=2 SV=1;sp|P45974|UBP5_HUMAN Ubiquitin carboxyl-terminal hydrolase 5 OS=Homo sapiens OX=9606 GN=USP5 PE=1 SV=2	0	1	0	1	95.785	858	858;858	1.8549	0	1.4	0	3260500	0	83602	0	1313100
P31949;V9HWH9;B2R5H0	Protein S100-A11;Protein S100-A11, N-terminally processed;Protein S100	S100A11;HEL-S-43	sp|P31949|S10AB_HUMAN Protein S100-A11 OS=Homo sapiens OX=9606 GN=S100A11 PE=1 SV=2;tr|V9HWH9|V9HWH9_HUMAN Protein S100 OS=Homo sapiens OX=9606 GN=HEL-S-43 PE=2 SV=1;tr|B2R5H0|B2R5H0_HUMAN Protein S100 OS=Homo sapiens OX=9606 PE=2 SV=1	0	2	0	2	11.74	105	105;105;105	1.8387	0	25.7	0	22684000	0	4536700	0	9135600
Q53QX9;Q68E10;E9PB90;P52789	Hexokinase;Hexokinase-2	HK2;DKFZp686M1669	tr|Q53QX9|Q53QX9_HUMAN Phosphotransferase (Fragment) OS=Homo sapiens OX=9606 GN=HK2 PE=3 SV=1;tr|Q68E10|Q68E10_HUMAN Uncharacterized protein DKFZp686M1669 OS=Homo sapiens OX=9606 GN=DKFZp686M1669 PE=2 SV=1;tr|E9PB90|E9PB90_HUMAN Hexokinase-2 OS=Homo sapien	0	1	0	0	63.609	573	573;889;889;917	1.8293	0	1.4	0	0	0	0	0	0
C9J0K6;P30626	Sorcin	SRI	tr|C9J0K6|C9J0K6_HUMAN Sorcin OS=Homo sapiens OX=9606 GN=SRI PE=1 SV=1;sp|P30626|SORCN_HUMAN Sorcin OS=Homo sapiens OX=9606 GN=SRI PE=1 SV=1	0	1	0	1	17.605	155	155;198	1.7742	0	7.1	0	5650200	0	434630	0	3905500
Q5JPU0;Q5JPT9;Q5JPU1;Q53GE3;A0A024RBX9;P08559;Q5JPU2;A5YPB6	Pyruvate dehydrogenase E1 component subunit alpha;Pyruvate dehydrogenase E1 component subunit alpha, somatic form, mitochondrial	PDHA1	tr|Q5JPU0|Q5JPU0_HUMAN Pyruvate dehydrogenase E1 component subunit alpha, somatic form, mitochondrial OS=Homo sapiens OX=9606 GN=PDHA1 PE=1 SV=1;tr|Q5JPT9|Q5JPT9_HUMAN Pyruvate dehydrogenase E1 component subunit alpha, somatic form, mitochondrial (Fragment	0	2	0	2	19.845	180	180;203;205;390;390;390;121;261	1.7452	0	12.2	0	6527200	0	725240	0	2628700
C9JDU5;C9JJS3;C9K0K7;I3L0S1;E7EPA1;B2R7R5;A0A024QYY3;O60256	Phosphoribosyl pyrophosphate synthase-associated protein 2	PRPSAP2	tr|C9JDU5|C9JDU5_HUMAN Phosphoribosyl pyrophosphate synthase-associated protein 2 (Fragment) OS=Homo sapiens OX=9606 GN=PRPSAP2 PE=1 SV=1;tr|C9JJS3|C9JJS3_HUMAN Phosphoribosyl pyrophosphate synthase-associated protein 2 (Fragment) OS=Homo sapiens OX=9606 G	0	1	0	1	19.878	176	176;194;244;260;268;369;369;369	1.731	0	8	0	4396000	0	366340	0	1770400
A0A024R248;Q96LW7	Bcl10-interacting CARD protein	C9orf89	tr|A0A024R248|A0A024R248_HUMAN Chromosome 9 open reading frame 89, isoform CRA_b OS=Homo sapiens OX=9606 GN=C9orf89 PE=4 SV=1;sp|Q96LW7|CAR19_HUMAN Caspase recruitment domain-containing protein 19 OS=Homo sapiens OX=9606 GN=CARD19 PE=1 SV=1	0	2	0	2	20.625	183	183;228	1.7136	0	9.8	0	12490000	0	1040900	0	5030300
Q969Q0;B2R4V2;R4GN19	60S ribosomal protein L36a-like	RPL36AL	sp|Q969Q0|RL36L_HUMAN 60S ribosomal protein L36a-like OS=Homo sapiens OX=9606 GN=RPL36AL PE=1 SV=3;tr|B2R4V2|B2R4V2_HUMAN cDNA, FLJ92227, highly similar to Homo sapiens ribosomal protein L36a-like (RPL36AL), mRNA OS=Homo sapiens OX=9606 PE=2 SV=1	0	1	0	0	12.469	106	106;106;25	1.6251	0	7.5	0	0	0	0	0	0
Q59GA5;A0A3B3ISG5;P14735	Insulin-degrading enzyme	IDE	tr|Q59GA5|Q59GA5_HUMAN Insulysin variant (Fragment) OS=Homo sapiens OX=9606 PE=2 SV=1;tr|A0A3B3ISG5|A0A3B3ISG5_HUMAN Insulin-degrading enzyme OS=Homo sapiens OX=9606 GN=IDE PE=1 SV=1;sp|P14735|IDE_HUMAN Insulin-degrading enzyme OS=Homo sapiens OX=9606 GN=I	0	1	0	1	69.413	594	594;1019;1019	1.5704	0	2.5	0	4949300	0	154670	0	1993300
Q8NFW8;Q53GF0;F5GYM0	N-acylneuraminate cytidylyltransferase	CMAS	sp|Q8NFW8|NEUA_HUMAN N-acylneuraminate cytidylyltransferase OS=Homo sapiens OX=9606 GN=CMAS PE=1 SV=2;tr|Q53GF0|Q53GF0_HUMAN Cytidine 5-monophosphate N-acetylneuraminic acid synthetase variant (Fragment) OS=Homo sapiens OX=9606 PE=2 SV=1;tr|F5GYM0|F5GYM0_	0	1	0	1	48.379	434	434;434;97	1.5159	0	2.8	0	10728000	0	466430	0	0
B3KUP0;B3KQR7;B3KS71;C9JP16;B3KX16;Q8NB01;B3KME2;O75718	Cartilage-associated protein	CRTAP	tr|B3KUP0|B3KUP0_HUMAN cDNA FLJ40331 fis, clone TESTI2031687, highly similar to Cartilage-associated protein OS=Homo sapiens OX=9606 PE=2 SV=1;tr|B3KQR7|B3KQR7_HUMAN cDNA PSEC0091 fis, clone PLACE1001683, highly similar to Cartilage-associated protein OS=H	0	1	0	1	29.795	262	262;262;343;358;372;388;401;401	1.4993	0	3.1	0	7272200	0	484810	0	2928800
Q86TY5;Q6FGL0;A0A024R693;Q59FR8;P17931;Q6NVH9	Galectin;Galectin-3	LGALS3;hCG_22119	tr|Q86TY5|Q86TY5_HUMAN Galectin OS=Homo sapiens OX=9606 PE=2 SV=1;tr|Q6FGL0|Q6FGL0_HUMAN Galectin (Fragment) OS=Homo sapiens OX=9606 GN=LGALS3 PE=2 SV=1;tr|A0A024R693|A0A024R693_HUMAN Galectin OS=Homo sapiens OX=9606 GN=hCG_22119 PE=2 SV=1;tr|Q59FR8|Q59FR8	0	1	0	1	13.897	121	121;250;250;258;250;250	1.4939	0	9.1	0	4781700	0	531290	0	3895300
P31944;B2CIS9;A9UFC0	Caspase-14;Caspase-14 subunit p17, mature form;Caspase-14 subunit p10, mature form;Caspase-14 subunit p20, intermediate form;Caspase-14 subunit p8, intermediate form	CASP14	sp|P31944|CASPE_HUMAN Caspase-14 OS=Homo sapiens OX=9606 GN=CASP14 PE=1 SV=2;tr|B2CIS9|B2CIS9_HUMAN Caspase 14, apoptosis-related cysteine peptidase OS=Homo sapiens OX=9606 GN=CASP14 PE=2 SV=1;tr|A9UFC0|A9UFC0_HUMAN Caspase 14 OS=Homo sapiens OX=9606 GN=CA	0	1	0	1	27.679	242	242;242;242	1.4789	0	8.3	0	8874500	0	591640	0	0
B4DXC4;F5H6I7;Q6DD88	Atlastin-3	ATL3	tr|B4DXC4|B4DXC4_HUMAN cDNA FLJ58636, moderately similar to Atlastin OS=Homo sapiens OX=9606 PE=2 SV=1;tr|F5H6I7|F5H6I7_HUMAN Atlastin-3 OS=Homo sapiens OX=9606 GN=ATL3 PE=1 SV=1;sp|Q6DD88|ATLA3_HUMAN Atlastin-3 OS=Homo sapiens OX=9606 GN=ATL3 PE=1 SV=1	0	3	0	3	58.742	523	523;523;541	1.4779	0	9.9	0	14061000	0	585860	0	5662700
E9PFD4;B5MCE7;Q75MG1;B5MCH7;B7Z4K8;E7ETZ4;B3KM68;A0A024RA42;Q9Y6E2	Basic leucine zipper and W2 domain-containing protein 2	BZW2	tr|E9PFD4|E9PFD4_HUMAN BZW2 protein OS=Homo sapiens OX=9606 GN=BZW2 PE=1 SV=2;tr|B5MCE7|B5MCE7_HUMAN Basic leucine zipper and W2 domain-containing protein 2 OS=Homo sapiens OX=9606 GN=BZW2 PE=1 SV=1;tr|Q75MG1|Q75MG1_HUMAN Basic leucine zipper and W2 domain	0	1	0	1	21.511	189	189;225;274;343;393;408;419;419;419	1.4592	0	4.8	0	4269100	0	304930	0	1719300
O95716;A0A024R7G2;B2R8W8	Ras-related protein Rab-3D	RAB3D	sp|O95716|RAB3D_HUMAN Ras-related protein Rab-3D OS=Homo sapiens OX=9606 GN=RAB3D PE=1 SV=1;tr|A0A024R7G2|A0A024R7G2_HUMAN Epididymis secretory sperm binding protein OS=Homo sapiens OX=9606 GN=RAB3D PE=2 SV=1;tr|B2R8W8|B2R8W8_HUMAN cDNA, FLJ94098, highly s	0	1	0	1	24.267	219	219;219;219	1.447	0	5	0	5397700	0	385550	0	2173900
A0A140VK46;P28070	Proteasome subunit beta type-4	PSMB4	tr|A0A140VK46|A0A140VK46_HUMAN Proteasome subunit beta OS=Homo sapiens OX=9606 PE=2 SV=1;sp|P28070|PSB4_HUMAN Proteasome subunit beta type-4 OS=Homo sapiens OX=9606 GN=PSMB4 PE=1 SV=4	0	1	0	1	29.204	264	264;264	1.4137	0	3.8	0	10753000	0	977520	0	4330500
B4DS67;B4DLH2;Q8N357	Solute carrier family 35 member F6	C2orf18;SLC35F6	tr|B4DS67|B4DS67_HUMAN cDNA FLJ59967 OS=Homo sapiens OX=9606 PE=2 SV=1;tr|B4DLH2|B4DLH2_HUMAN Chromosome 2 open reading frame 18, isoform CRA_c OS=Homo sapiens OX=9606 GN=C2orf18 PE=2 SV=1;sp|Q8N357|S35F6_HUMAN Solute carrier family 35 member F6 OS=Homo sa	0	1	0	1	24.072	224	224;288;371	1.3799	0	5.4	0	0	0	0	0	0
A0A0S2Z5N2;A0A024R2F9;Q9BTV4	Transmembrane protein 43	TMEM43	tr|A0A0S2Z5N2|A0A0S2Z5N2_HUMAN Transmembrane protein 43 isoform 2 OS=Homo sapiens OX=9606 GN=TMEM43 PE=2 SV=1;tr|A0A024R2F9|A0A024R2F9_HUMAN Transmembrane protein 43 isoform 1 (Fragment) OS=Homo sapiens OX=9606 GN=TMEM43 PE=2 SV=1;sp|Q9BTV4|TMM43_HUMAN Tra	0	1	0	1	30.263	269	269;400;400	1.3455	0	10.4	0	7646200	0	477890	0	3079400
H3BTL1;H6UMI0;Q658J6;Q9H492;Q9GZQ8;A6NCE7	Microtubule-associated proteins 1A/1B light chain 3A;Microtubule-associated proteins 1A/1B light chain 3B;Microtubule-associated proteins 1A/1B light chain 3 beta 2	MAP1LC3B;DKFZp762B153;MAP1LC3A;MAP1LC3B2	tr|H3BTL1|H3BTL1_HUMAN Microtubule-associated protein 1 light chain 3 beta, isoform CRA_f OS=Homo sapiens OX=9606 GN=MAP1LC3B PE=3 SV=1;tr|H6UMI0|H6UMI0_HUMAN MAP1LC3B-a OS=Homo sapiens OX=9606 GN=MAP1LC3B PE=2 SV=1;tr|Q658J6|Q658J6_HUMAN Microtubule-assoc	0	1	0	1	9.0115	75	75;124;125;121;125;125	1.2274	0	9.3	0	11273000	0	2818300	0	4540100
B0YJ73;Q32Q10;Q15404	Ras suppressor protein 1	RSU1	tr|B0YJ73|B0YJ73_HUMAN Ras suppressor protein 1 variant 5 OS=Homo sapiens OX=9606 GN=RSU1 PE=4 SV=1;tr|Q32Q10|Q32Q10_HUMAN RSU1 protein (Fragment) OS=Homo sapiens OX=9606 GN=RSU1 PE=2 SV=1;sp|Q15404|RSU1_HUMAN Ras suppressor protein 1 OS=Homo sapiens OX=96	0	1	0	1	25.732	229	229;280;277	1.1653	0	10.5	0	4033100	0	310240	0	1624300
K7ES31;K7ERF1;B4DVD7;Q9UBQ5	Eukaryotic translation initiation factor 3 subunit K	EIF3K	tr|K7ES31|K7ES31_HUMAN Eukaryotic translation initiation factor 3 subunit K OS=Homo sapiens OX=9606 GN=EIF3K PE=1 SV=1;tr|K7ERF1|K7ERF1_HUMAN Eukaryotic translation initiation factor 3 subunit K OS=Homo sapiens OX=9606 GN=EIF3K PE=1 SV=1;tr|B4DVD7|B4DVD7_H	0	1	0	1	15.875	137	137;192;211;218	1.1595	0	10.2	0	7907200	0	1129600	0	0
P56545;A0A087WYL1;E7ESU7;D6RAX2;E7EPF8;X5D7T7;X5D8Y5;Q4KMQ8;Q13363	C-terminal-binding protein 2;C-terminal-binding protein 1	CTBP2;CTBP1	sp|P56545|CTBP2_HUMAN C-terminal-binding protein 2 OS=Homo sapiens OX=9606 GN=CTBP2 PE=1 SV=1;tr|A0A087WYL1|A0A087WYL1_HUMAN C-terminal-binding protein 2 (Fragment) OS=Homo sapiens OX=9606 GN=CTBP2 PE=1 SV=1;tr|E7ESU7|E7ESU7_HUMAN C-terminal-binding protei	0	1	0	1	48.944	445	445;117;171;186;202;329;440;440;440	1.1329	0	1.8	0	4100500	0	215810	0	1651400
Q6FGH9;Q96FJ2;P63167	Dynein light chain 2, cytoplasmic;Dynein light chain 1, cytoplasmic	DNCL1;DYNLL2;DYNLL1	tr|Q6FGH9|Q6FGH9_HUMAN Dynein light chain OS=Homo sapiens OX=9606 GN=DNCL1 PE=2 SV=1;sp|Q96FJ2|DYL2_HUMAN Dynein light chain 2, cytoplasmic OS=Homo sapiens OX=9606 GN=DYNLL2 PE=1 SV=1;sp|P63167|DYL1_HUMAN Dynein light chain 1, cytoplasmic OS=Homo sapiens O	0	1	0	1	10.366	89	89;89;89	1.1037	0	12.4	0	8308100	0	1661600	0	3346000
Q6NT15;Q6NT53;Q6NT31;Q17R23;A0A3B3IU55;Q8WXE9	Stonin-2	STON2	tr|Q6NT15|Q6NT15_HUMAN STON2 protein (Fragment) OS=Homo sapiens OX=9606 GN=STON2 PE=2 SV=1;tr|Q6NT53|Q6NT53_HUMAN Stonin 2 OS=Homo sapiens OX=9606 GN=STON2 PE=2 SV=1;tr|Q6NT31|Q6NT31_HUMAN Stonin 2 OS=Homo sapiens OX=9606 GN=STON2 PE=2 SV=1;tr|Q17R23|Q17R2	0	1	0	1	100.94	904	904;905;905;905;977;905	1.1005	0	1	0	12668000	0	342380	0	5101800
A0A0G2JP90;A0A087WW46;A0A0G2JN29;A0A087X117;Q15155;Q9H049;Q1LZN2;J3KN36;P69849;Q5JPE7;H3BUC9;A0A087WTD5	Nodal modulator 1;Nodal modulator 3;Nodal modulator 2	NOMO1;DKFZp547A1913;NOMO3;NOMO2	tr|A0A0G2JP90|A0A0G2JP90_HUMAN Nodal modulator 1 OS=Homo sapiens OX=9606 GN=NOMO1 PE=1 SV=1;tr|A0A087WW46|A0A087WW46_HUMAN Nodal modulator 1 OS=Homo sapiens OX=9606 GN=NOMO1 PE=1 SV=1;tr|A0A0G2JN29|A0A0G2JN29_HUMAN Nodal modulator 1 OS=Homo sapiens OX=9606	0	2	0	2	122.18	1100	1100;1100;1267;1267;1222;282;807;1267;1222;1267;144;282	1.0981	0	2.2	0	58290000	0	987960	0	23475000
A0A1B0GU90;A0A1B0GW73;H3BNF1;A0A1B0GTV3;A0A0S2Z5D0;H3BUV4;A0A1B0GUD2;H3BUT1;A0A1B0GTU6;A0A0S2Z5G3;A0A024R601;Q9NWW5	Ceroid-lipofuscinosis neuronal protein 6	CLN6	tr|A0A1B0GU90|A0A1B0GU90_HUMAN Ceroid-lipofuscinosis neuronal protein 6 (Fragment) OS=Homo sapiens OX=9606 GN=CLN6 PE=4 SV=1;tr|A0A1B0GW73|A0A1B0GW73_HUMAN Uncharacterized protein OS=Homo sapiens OX=9606 PE=4 SV=1;tr|H3BNF1|H3BNF1_HUMAN Ceroid-lipofuscinos	0	1	0	1	8.726	76	76;77;105;108;171;213;215;248;251;278;311;311	1.0683	0	14.5	0	2622300	0	655580	0	1056100
B4DSF0;P35270	Sepiapterin reductase	SPR	tr|B4DSF0|B4DSF0_HUMAN cDNA FLJ56734, moderately similar to Sepiapterin reductase OS=Homo sapiens OX=9606 PE=2 SV=1;sp|P35270|SPRE_HUMAN Sepiapterin reductase OS=Homo sapiens OX=9606 GN=SPR PE=1 SV=1	0	1	0	1	13.013	123	123;261	1.0307	0	15.4	0	3997400	0	571050	0	1609900
A0A024R9Z0;O00483	Cytochrome c oxidase subunit NDUFA4	NDUFA4	tr|A0A024R9Z0|A0A024R9Z0_HUMAN NADH dehydrogenase (Ubiquinone) 1 alpha subcomplex, 4, 9kDa, isoform CRA_b OS=Homo sapiens OX=9606 GN=NDUFA4 PE=4 SV=1;sp|O00483|NDUA4_HUMAN Cytochrome c oxidase subunit NDUFA4 OS=Homo sapiens OX=9606 GN=NDUFA4 PE=1 SV=1	0	1	0	1	9.3697	81	81;81	1.0194	0	14.8	0	4588700	0	764780	0	1848000
A0A0A1HAV6;A8K6I8;P20337	Ras-related protein Rab-3B	RAB3B	tr|A0A0A1HAV6|A0A0A1HAV6_HUMAN H.sapiens ras-related Hrab3B protein OS=Homo sapiens OX=9606 PE=2 SV=1;tr|A8K6I8|A8K6I8_HUMAN cDNA FLJ77324, highly similar to Homo sapiens RAB3B, member RAS oncogene family (RAB3B), mRNA OS=Homo sapiens OX=9606 PE=2 SV=1;sp|	0	1	0	1	24.76	219	219;219;219	1.0085	0	8.2	0	4178600	0	321430	0	1682900
F5H4E5;Q5HYC2	Uncharacterized protein KIAA2026	KIAA2026	tr|F5H4E5|F5H4E5_HUMAN Uncharacterized protein KIAA2026 (Fragment) OS=Homo sapiens OX=9606 GN=KIAA2026 PE=1 SV=1;sp|Q5HYC2|K2026_HUMAN Uncharacterized protein KIAA2026 OS=Homo sapiens OX=9606 GN=KIAA2026 PE=2 SV=2	0	1	0	1	70.079	617	617;2103	0.99318	0	1.1	0	29370000	0	890000	0	11828000
S4R3Q3;A0A024R7I7;B4DE50;P20336	Ras-related protein Rab-3A	RAB3A	tr|S4R3Q3|S4R3Q3_HUMAN Ras-related protein Rab-3A OS=Homo sapiens OX=9606 GN=RAB3A PE=1 SV=1;tr|A0A024R7I7|A0A024R7I7_HUMAN H.sapiens ras-related Hrab3A protein OS=Homo sapiens OX=9606 GN=RAB3A PE=2 SV=1;tr|B4DE50|B4DE50_HUMAN cDNA FLJ59582, highly similar	0	1	0	1	14.066	125	125;220;292;220	0.98043	0	12	0	5898100	0	842580	0	2375400
Q53ZX9;Q53ZX8;A6XMV9;E7EQ64;A0A0J9YYC8;Q5NV56;Q3SY19;Q3SY20;Q7Z5F3;A6XMV8;Q6PK75;H0Y8D1;Q86W17;Q45KI0;Q53ZX7;Q8NHM4;P07477;P07478	Putative trypsin-6;Trypsin-1;Alpha-trypsin chain 1;Alpha-trypsin chain 2;Trypsin-2	PRSS1;TRY8;PRSS2;PRSS3P2	tr|Q53ZX9|Q53ZX9_HUMAN Protease serine 1 (Fragment) OS=Homo sapiens OX=9606 GN=PRSS1 PE=4 SV=1;tr|Q53ZX8|Q53ZX8_HUMAN Protease serine 1 (Fragment) OS=Homo sapiens OX=9606 GN=PRSS1 PE=4 SV=1;tr|A6XMV9|A6XMV9_HUMAN Protease serine 2 preproprotein OS=Homo sap	0	1	0	1	9.1144	84	84;84;261;261;247;247;247;247;261;246;187;142;84;84;84;247;247;247	0.9793	0	23.8	0	39557000	0	7911400	0	15931000
J3KNE3;V9HW44;P68402	Platelet-activating factor acetylhydrolase IB subunit beta	PAFAH1B2;HEL-S-303	tr|J3KNE3|J3KNE3_HUMAN Platelet-activating factor acetylhydrolase IB subunit beta (Fragment) OS=Homo sapiens OX=9606 GN=PAFAH1B2 PE=1 SV=1;tr|V9HW44|V9HW44_HUMAN Epididymis secretory protein Li 303 OS=Homo sapiens OX=9606 GN=HEL-S-303 PE=2 SV=1;sp|P68402|P	0	1	0	1	18.357	175	175;229;229	0.90951	0	5.1	0	3802700	0	950680	0	1531500
Q9C037;H7C0Q6;B4DEC5;B3KS62	E3 ubiquitin-protein ligase TRIM4	TRIM4	sp|Q9C037|TRIM4_HUMAN E3 ubiquitin-protein ligase TRIM4 OS=Homo sapiens OX=9606 GN=TRIM4 PE=1 SV=2;tr|H7C0Q6|H7C0Q6_HUMAN E3 ubiquitin-protein ligase TRIM4 (Fragment) OS=Homo sapiens OX=9606 GN=TRIM4 PE=1 SV=1;tr|B4DEC5|B4DEC5_HUMAN cDNA FLJ60086, highly s	0	1	0	1	57.46	500	500;202;330;474	0.89981	0	2.2	0	132920000	0	4583300	0	53530000
A0A3Q8Q4D0;A0A3S8NFS6;A0A0K0Q2Z1;A0A024R944;A0A2S0BDD1;P01008;Q8TCE1	Antithrombin-III	SERPINC1	tr|A0A3Q8Q4D0|A0A3Q8Q4D0_HUMAN ATIII-T2 OS=Homo sapiens OX=9606 PE=3 SV=1;tr|A0A3S8NFS6|A0A3S8NFS6_HUMAN ATIII-T1 OS=Homo sapiens OX=9606 PE=3 SV=1;tr|A0A0K0Q2Z1|A0A0K0Q2Z1_HUMAN Serpin peptidase inhibitor clade C member 1 OS=Homo sapiens OX=9606 GN=SERPIN	0	2	0	2	45.729	400	400;414;464;464;505;464;259	0.88867	0	4.5	0	20801000	0	945500	0	8377300
Q96H29;A0A024QZT7;M0R1Y2;P33947;P24390	ER lumen protein-retaining receptor;ER lumen protein-retaining receptor 2;ER lumen protein-retaining receptor 1	KDELR2;KDELR1	tr|Q96H29|Q96H29_HUMAN ER lumen protein-retaining receptor OS=Homo sapiens OX=9606 PE=2 SV=1;tr|A0A024QZT7|A0A024QZT7_HUMAN ER lumen protein-retaining receptor OS=Homo sapiens OX=9606 GN=KDELR2 PE=3 SV=1;tr|M0R1Y2|M0R1Y2_HUMAN ER lumen protein-retaining re	0	1	0	1	21.912	190	190;212;220;212;212	0.88671	0	5.8	0	14238000	0	1779700	0	5734000
X5DQL7;O95648;F8W9E5;E7EQM7;C9JM82;E7EPG2;B4DJ62;E7EX32;X5DNA9;G3XAH0;Q7KYV2;Q59GE1;Q99648;Q99719	Septin-5	SEPT5;CDCrel-1	tr|X5DQL7|X5DQL7_HUMAN Septin 5 isoform B (Fragment) OS=Homo sapiens OX=9606 GN=SEPT5 PE=2 SV=1;tr|O95648|O95648_HUMAN Septin-type G domain-containing protein OS=Homo sapiens OX=9606 PE=2 SV=1;tr|F8W9E5|F8W9E5_HUMAN Septin-5 (Fragment) OS=Homo sapiens OX=9	0	1	0	1	14.359	124	124;150;180;248;301;304;322;337;369;378;385;394;417;369	0.8454	0	6.5	0	0	0	0	0	0
M0QXN5;A0A024QZF1;P37198	Nuclear pore glycoprotein p62	NUP62;hCG_19665	tr|M0QXN5|M0QXN5_HUMAN Nuclear pore glycoprotein p62 OS=Homo sapiens OX=9606 GN=NUP62 PE=1 SV=1;tr|A0A024QZF1|A0A024QZF1_HUMAN HCG19665, isoform CRA_a OS=Homo sapiens OX=9606 GN=hCG_19665 PE=4 SV=1;sp|P37198|NUP62_HUMAN Nuclear pore glycoprotein p62 OS=Hom	0	1	0	1	45.615	446	446;522;522	0.82577	0	3.1	0	5351900	0	594650	0	2155400
H0Y8V2;Q86XX4	Extracellular matrix protein FRAS1	FRAS1	tr|H0Y8V2|H0Y8V2_HUMAN Extracellular matrix protein FRAS1 (Fragment) OS=Homo sapiens OX=9606 GN=FRAS1 PE=1 SV=1;sp|Q86XX4|FRAS1_HUMAN Extracellular matrix protein FRAS1 OS=Homo sapiens OX=9606 GN=FRAS1 PE=1 SV=2	0	1	0	1	47.232	426	426;4008	0.82367	0	1.6	0	13975000	0	873410	0	5628100
A0A024R5Q9			tr|A0A024R5Q9|A0A024R5Q9_HUMAN HCG1982563 OS=Homo sapiens OX=9606 GN=hCG_1982563 PE=4 SV=1	0	1	0	1	14.232	122	122	0.8199	0	15.6	0	72367000	0	12061000	0	29145000
B8ZZU8;I3L0M9;A0A384MDL3;Q15370	Transcription elongation factor B polypeptide 2	TCEB2	tr|B8ZZU8|B8ZZU8_HUMAN Elongin-B OS=Homo sapiens OX=9606 GN=ELOB PE=1 SV=1;tr|I3L0M9|I3L0M9_HUMAN Elongin-B (Fragment) OS=Homo sapiens OX=9606 GN=ELOB PE=1 SV=1;tr|A0A384MDL3|A0A384MDL3_HUMAN Epididymis secretory sperm binding protein OS=Homo sapiens OX=96	0	1	0	1	12.527	113	113;140;161;118	0.80781	0	10.6	0	6292500	0	786570	0	2534200
Q9NQP5;A6PVK5;B4E2L8;B2R6V9;P00488	Coagulation factor XIII A chain	F13A1	tr|Q9NQP5|Q9NQP5_HUMAN Coagulation factor XIII A chain (Fragment) OS=Homo sapiens OX=9606 GN=F13A1 PE=1 SV=2;tr|A6PVK5|A6PVK5_HUMAN Coagulation factor XIII A chain (Fragment) OS=Homo sapiens OX=9606 GN=F13A1 PE=1 SV=9;tr|B4E2L8|B4E2L8_HUMAN cDNA FLJ53487,	0	1	0	1	15.951	138	138;185;626;732;732	0.79507	0	11.6	0	6752700	0	1125400	0	2719500
A0A0U1RQT9;C9JYN0;A8K865;A4D0R1;Q16563	Synaptophysin-like protein 1	SYPL1;SYPL	tr|A0A0U1RQT9|A0A0U1RQT9_HUMAN Synaptophysin-like protein 1 (Fragment) OS=Homo sapiens OX=9606 GN=SYPL1 PE=1 SV=1;tr|C9JYN0|C9JYN0_HUMAN Synaptophysin-like protein 1 OS=Homo sapiens OX=9606 GN=SYPL1 PE=1 SV=1;tr|A8K865|A8K865_HUMAN cDNA FLJ75789, highly si	0	1	0	1	14.967	135	135;224;259;259;259	0.77492	0	8.1	0	0	0	0	0	0
H7C342;Q53Y51;J3KQ18;P30046	D-dopachrome decarboxylase	DDT	tr|H7C342|H7C342_HUMAN D-dopachrome decarboxylase (Fragment) OS=Homo sapiens OX=9606 GN=DDT PE=1 SV=1;tr|Q53Y51|Q53Y51_HUMAN D-dopachrome tautomerase OS=Homo sapiens OX=9606 GN=DDT PE=2 SV=1;tr|J3KQ18|J3KQ18_HUMAN D-dopachrome decarboxylase OS=Homo sapiens	0	1	0	1	5.5895	50	50;118;132;118	0.77338	0	22	0	4128400	0	1032100	0	1662600
B4DWK8;A0A384P5Q0;P04040	Catalase	CAT	tr|B4DWK8|B4DWK8_HUMAN Catalase OS=Homo sapiens OX=9606 PE=2 SV=1;tr|A0A384P5Q0|A0A384P5Q0_HUMAN Catalase OS=Homo sapiens OX=9606 PE=2 SV=1;sp|P04040|CATA_HUMAN Catalase OS=Homo sapiens OX=9606 GN=CAT PE=1 SV=3	0	1	0	1	53.286	467	467;527;527	0.72555	0	1.9	0	5652600	0	226100	0	2276500
A0A590UKA0;M0QX65;A0A590UK93;A0A590UKC5;M0QZS6;B3KNJ4;A0A024R0R4;Q9UBE0	SUMO-activating enzyme subunit 1;SUMO-activating enzyme subunit 1, N-terminally processed	SAE1	tr|A0A590UKA0|A0A590UKA0_HUMAN SUMO-activating enzyme subunit 1 (Fragment) OS=Homo sapiens OX=9606 GN=SAE1 PE=1 SV=1;tr|M0QX65|M0QX65_HUMAN SUMO-activating enzyme subunit 1 (Fragment) OS=Homo sapiens OX=9606 GN=SAE1 PE=1 SV=1;tr|A0A590UK93|A0A590UK93_HUMAN	0	1	0	1	13.918	127	127;205;210;235;265;299;346;346	0.72032	0	6.3	0	24715000	0	2746100	0	9953600
Q8N730;B1AH87;Q13850;P30536	Translocator protein	PBR;TSPO	tr|Q8N730|Q8N730_HUMAN Peripheral-type Benzodiazepine Receptor (Fragment) OS=Homo sapiens OX=9606 GN=PBR PE=4 SV=1;tr|B1AH87|B1AH87_HUMAN Putative peripheral benzodiazepine receptor-related protein (Fragment) OS=Homo sapiens OX=9606 GN=TSPO PE=1 SV=1;tr|Q1	0	1	0	1	6.7238	61	61;107;169;169	0.72032	0	13.1	0	28963000	0	7240800	0	11665000
Q6ZUT6	Uncharacterized protein C15orf52	C15orf52	sp|Q6ZUT6|CCD9B_HUMAN Coiled-coil domain-containing protein 9B OS=Homo sapiens OX=9606 GN=CCDC9B PE=1 SV=1	0	1	0	1	57.324	534	534	0.70918	0	1.9	0	53854000	0	2341500	0	21689000
A0A024RA21;A0A090N7T9;Q12765;B8ZZP4;C9J7U9;B4DE46;B4DH22;B4DIV7;C9K052	Secernin-1	SCRN1	tr|A0A024RA21|A0A024RA21_HUMAN Secernin 1, isoform CRA_a OS=Homo sapiens OX=9606 GN=SCRN1 PE=4 SV=1;tr|A0A090N7T9|A0A090N7T9_HUMAN Secernin 1 OS=Homo sapiens OX=9606 GN=SCRN1 PE=4 SV=1;sp|Q12765|SCRN1_HUMAN Secernin-1 OS=Homo sapiens OX=9606 GN=SCRN1 PE=1	0	1	0	1	38.863	346	346;414;414;140;141;142;218;240;245	0.7062	0	7.5	0	15117000	0	1259800	0	0
L0R5A1		CSF2RB	tr|L0R5A1|L0R5A1_HUMAN Alternative protein CSF2RB OS=Homo sapiens OX=9606 GN=CSF2RB PE=4 SV=1	0	1	0	1	11.645	108	108	0.70245	0	7.4	0	1020100000	0	170010000	0	410820000
F5H094;Q5JAR5;G3V0H7	Putative solute carrier organic anion transporter family member 1B7	LST3;SLCO1B7	tr|F5H094|F5H094_HUMAN Solute carrier organic anion transporter family member OS=Homo sapiens OX=9606 GN=SLCO1B3-SLCO1B7 PE=3 SV=1;tr|Q5JAR5|Q5JAR5_HUMAN Solute carrier organic anion transporter family member OS=Homo sapiens OX=9606 GN=LST3 PE=2 SV=1;sp|G3	0	1	0	1	76.345	687	687;687;640	0.70077	0	2.3	0	6058300	0	208910	0	2439900
B7Z1R8			tr|B7Z1R8|B7Z1R8_HUMAN cDNA FLJ53553 OS=Homo sapiens OX=9606 PE=2 SV=1	0	1	0	1	19.77	175	175	0.68591	0	5.1	0	56382000	0	5638200	0	22707000
A0PJK8		SCRIB	tr|A0PJK8|A0PJK8_HUMAN SCRIB protein (Fragment) OS=Homo sapiens OX=9606 GN=SCRIB PE=2 SV=1	0	1	0	1	70.923	682	682	0.67816	0	1.3	0	9587000	0	281970	0	3861000
A8K503;P63279;H3BPC4;H3BQQ9;Q7KZS0;B0QYN7	SUMO-conjugating enzyme UBC9	UBE2I	tr|A8K503|A8K503_HUMAN cDNA FLJ76182, highly similar to Homo sapiens ubiquitin-conjugating enzyme E2I (UBC9 homolog, yeast) (UBE2I), transcript variant 1, mRNA OS=Homo sapiens OX=9606 PE=2 SV=1;sp|P63279|UBC9_HUMAN SUMO-conjugating enzyme UBC9 OS=Homo sapi	0	1	0	1	18.035	158	158;158;70;137;184;184	0.67317	0	6.3	0	5748900	0	821270	0	2315300
Q6ZVL3;B4E244;B3KY47;A0A2R8Y5P9;Q8TF72	Protein Shroom3	SHROOM3	tr|Q6ZVL3|Q6ZVL3_HUMAN cDNA FLJ42424 fis, clone BLADE2004089, moderately similar to Mus musculus PDZ domain actin binding protein Shroom mRNA (Fragment) OS=Homo sapiens OX=9606 PE=2 SV=1;tr|B4E244|B4E244_HUMAN cDNA FLJ55531, highly similar to Homo sapiens	0	1	0	1	87.857	809	809;1124;1774;1915;1996	0.65357	0	1.1	0	55913000	0	1242500	0	22518000
H7BZV8;H7C0C0;A0A494C1S7;Q9Y5Q9	General transcription factor 3C polypeptide 3	GTF3C3	tr|H7BZV8|H7BZV8_HUMAN General transcription factor 3C polypeptide 3 (Fragment) OS=Homo sapiens OX=9606 GN=GTF3C3 PE=1 SV=1;tr|H7C0C0|H7C0C0_HUMAN General transcription factor 3C polypeptide 3 (Fragment) OS=Homo sapiens OX=9606 GN=GTF3C3 PE=1 SV=1;tr|A0A49	0	1	0	1	12.349	109	109;148;631;886	0.65045	0	8.3	0	0	0	0	0	0
I6L9J9;Q09HT1;Q6ZMN3;A0A024R0D5;P51172	Amiloride-sensitive sodium channel subunit delta	SCNN1D	tr|I6L9J9|I6L9J9_HUMAN SCNN1D protein OS=Homo sapiens OX=9606 GN=SCNN1D PE=2 SV=1;tr|Q09HT1|Q09HT1_HUMAN Sodium channel nonvoltage-gated 1 delta OS=Homo sapiens OX=9606 GN=SCNN1D PE=2 SV=1;tr|Q6ZMN3|Q6ZMN3_HUMAN cDNA FLJ16802 fis, clone TESTI4005158, highl	0	1	0	1	41.746	378	378;638;669;669;802	0.64176	0	5.8	0	12047000	0	634060	0	0
A0A024RA50;C0JYZ1;A0A0C4DFR0;A0A087WYC6;Q96DT5	Dynein heavy chain 11, axonemal	DNAH11	tr|A0A024RA50|A0A024RA50_HUMAN Dynein, axonemal, heavy polypeptide 11, isoform CRA_c OS=Homo sapiens OX=9606 GN=DNAH11 PE=4 SV=1;tr|C0JYZ1|C0JYZ1_HUMAN Dynein, axonemal, heavy chain 11 OS=Homo sapiens OX=9606 GN=DNAH11 PE=4 SV=1;tr|A0A0C4DFR0|A0A0C4DFR0_HU	0	1	0	1	310.2	2713	2713;4522;4523;4523;4516	0.63819	0	0.8	0	1194500	0	8593.7	0	481080
H3BPZ1;H3BS72;Q9P035	Very-long-chain (3R)-3-hydroxyacyl-CoA dehydratase 3	HACD3	tr|H3BPZ1|H3BPZ1_HUMAN Very-long-chain (3R)-3-hydroxyacyl-CoA dehydratase OS=Homo sapiens OX=9606 GN=HACD3 PE=1 SV=1;tr|H3BS72|H3BS72_HUMAN Very-long-chain (3R)-3-hydroxyacyl-CoA dehydratase OS=Homo sapiens OX=9606 GN=HACD3 PE=1 SV=1;sp|Q9P035|HACD3_HUMAN	0	1	0	1	40.069	337	337;400;362	0.62978	0	3.3	0	0	0	0	0	0
B4DEE5;O43681	ATPase ASNA1	ASNA1	tr|B4DEE5|B4DEE5_HUMAN Arsenical pump-driving ATPase OS=Homo sapiens OX=9606 PE=2 SV=1;sp|O43681|GET3_HUMAN ATPase GET3 OS=Homo sapiens OX=9606 GN=GET3 PE=1 SV=2	0	1	0	1	35.843	320	320;348	0.62418	0	3.1	0	4957600	0	309850	0	1996600
P19474;H0YDP8	E3 ubiquitin-protein ligase TRIM21	TRIM21	sp|P19474|RO52_HUMAN E3 ubiquitin-protein ligase TRIM21 OS=Homo sapiens OX=9606 GN=TRIM21 PE=1 SV=1;tr|H0YDP8|H0YDP8_HUMAN E3 ubiquitin-protein ligase TRIM21 (Fragment) OS=Homo sapiens OX=9606 GN=TRIM21 PE=1 SV=1	0	1	0	1	54.169	475	475;90	0.58974	0	4.8	0	6189900	0	229250	0	0
