# Supplementary material for: LncRNA NEAT1 controls the lineage fates of BMSCs during skeletal aging by impairing mitochondrial function and pluripotency maintenance
Source: Cell Death Differ. 2021 Sep 8;29(2):351–65. doi: 10.1038/s41418-021-00858-0 (PMC8816946; doi:10.1038/s41418-021-00858-0)
Supplement: Supplementary file 13 — Supplementary Table4 [file 41418_2021_858_MOESM13_ESM.xlsx]

## Sheet: BNIP3L
miRNA family	Conserved sites total	Conserved 8mer sites	Conserved 7mer-m8 sites	Conserved 7mer-1A sites	Poorly conserved sites total	Poorly conserved 8mer sites	Poorly conserved 7mer-m8 sites	Poorly conserved 7mer-1A sites	6mers	Cumulative weighted context++ score	Total context++ score	Aggregate Pct	miRNA family is conserved in:
miR-30-5p	2	1	0	1	1	0	1	0	1	-0.08	-0.69	0.95	Vertebrates
miR-138-5p	1	1	0	0	0	0	0	0	1	-0.84	-0.85	0.84	Vertebrates
miR-137	1	0	0	1	0	0	0	0	0	-0.24	-0.24	0.79	Vertebrates
miR-24-3p	1	1	0	0	0	0	0	0	0	-0.02	-0.52	0.72	Vertebrates
miR-17-5p/20-5p/93-5p/106-5p/519-3p	1	0	1	0	1	0	0	1	1	-0.02	-0.29	0.71	Vertebrates
miR-183-5p.1	1	0	1	0	0	0	0	0	1	-0.02	-0.51	0.64	Vertebrates
miR-302-3p/372-3p/373-3p/520-3p	1	0	1	0	1	0	1	0	0	-0.01	-0.39	0.62	Vertebrates
miR-129-3p	1	0	1	0	0	0	0	0	0	-0.34	-0.34	0.58	Vertebrates
miR-23-3p	1	1	0	0	1	0	0	1	0	-0.01	-0.22	0.5	Vertebrates
miR-27-3p	1	0	0	1	0	0	0	0	0	-0.11	-0.11	0.43	Vertebrates
miR-133a-3p.1	0	0	0	0	1	0	0	1	0	-0.01	-0.13	0.27	Vertebrates
miR-133a-3p.2/133b	1	1	0	0	0	0	0	0	0	-0.02	-0.41	0.24	Vertebrates
miR-205-5p	0	0	0	0	1	0	0	1	0	0	-0.01	0.14	Vertebrates
miR-203a-3p.2	0	0	0	0	1	0	0	1	1	0	-0.01	0.12	Vertebrates
miR-383-5p.1	0	0	0	0	1	0	1	0	0	-0.01	-0.22	< 0.1	Vertebrates
miR-302c-3p.2/520-3p	0	0	0	0	1	0	1	0	1	-0.01	-0.2	< 0.1	Vertebrates
miR-490-3p	0	0	0	0	1	0	0	1	1	-0.2	-0.22	< 0.1	Vertebrates
miR-101-3p.1	0	0	0	0	1	0	0	1	2	-0.02	-0.06	< 0.1	Vertebrates
miR-101-3p.2	0	0	0	0	1	0	1	0	1	-0.05	-0.09	< 0.1	Vertebrates
miR-144-3p	0	0	0	0	1	0	0	1	2	-0.04	-0.1	< 0.1	Vertebrates
miR-183-5p.2	0	0	0	0	1	0	1	0	2	-0.32	-0.44	< 0.1	Vertebrates
miR-383-5p.2	0	0	0	0	1	0	1	0	0	-0.01	-0.17	< 0.1	Vertebrates
miR-221-3p/222-3p	0	0	0	0	1	0	1	0	2	-0.01	-0.27	< 0.1	Vertebrates
miR-129-5p	0	0	0	0	2	0	0	2	1	-0.07	-0.07	< 0.1	Vertebrates
miR-190-5p	1	0	1	0	0	0	0	0	0	-0.27	-0.27	< 0.1	Vertebrates
miR-217	0	0	0	0	1	0	0	1	0	-0.01	-0.17	< 0.1	Vertebrates
miR-216a-5p	0	0	0	0	1	0	1	0	0	-0.01	-0.2	< 0.1	Vertebrates
miR-455-3p.2	0	0	0	0	1	0	1	0	1	0	-0.03	< 0.1	Vertebrates
miR-192-5p/215-5p	0	0	0	0	1	0	0	1	0	-0.01	-0.15	< 0.1	Vertebrates
miR-142-3p.2	0	0	0	0	1	0	1	0	0	-0.01	-0.14	< 0.1	Vertebrates
miR-153-3p	0	0	0	0	1	0	0	1	1	0	-0.09	< 0.1	Vertebrates
miR-145-5p	0	0	0	0	1	0	0	1	0	0	-0.1	< 0.1	Vertebrates
miR-19-3p	0	0	0	0	1	0	0	1	0	-0.01	-0.15	< 0.1	Vertebrates
miR-26-5p	0	0	0	0	1	0	0	1	2	-0.07	-0.2	< 0.1	Vertebrates
miR-1-3p/206	0	0	0	0	1	0	0	0	0	N/A	N/A	< 0.1	Vertebrates
miR-223-3p	0	0	0	0	1	0	1	0	0	0	-0.07	< 0.1	Vertebrates
miR-7-5p	0	0	0	0	1	0	1	0	0	-0.01	-0.15	< 0.1	Vertebrates
miR-154-5p	0	0	0	0	1	1	0	0	1	-0.11	-0.42	N/A	Mammals
miR-361-5p	0	0	0	0	1	1	0	0	0	-0.34	-0.36	N/A	Mammals
miR-1193	0	0	0	0	1	0	1	0	1	-0.3	-0.34	N/A	Mammals
miR-320	0	0	0	0	4	0	1	3	0	-0.24	-0.34	N/A	Mammals
miR-493-3p	0	0	0	0	1	0	1	0	0	-0.01	-0.32	N/A	Mammals
miR-371-5p	0	0	0	0	2	0	1	1	0	-0.27	-0.29	N/A	Mammals
miR-487-3p	0	0	0	0	1	0	0	1	0	-0.01	-0.27	N/A	Mammals
miR-421	0	0	0	0	2	0	1	1	0	-0.2	-0.25	N/A	Mammals
miR-539-3p	0	0	0	0	1	0	0	1	0	-0.24	-0.25	N/A	Mammals
miR-494-3p	0	0	0	0	2	0	1	1	1	-0.01	-0.22	N/A	Mammals
miR-582-5p	0	0	0	0	1	0	1	0	1	-0.19	-0.2	N/A	Mammals
miR-505-3p.2	0	0	0	0	1	1	0	0	1	-0.01	-0.18	N/A	Mammals
miR-542-3p	0	0	0	0	1	0	0	1	0	-0.15	-0.15	N/A	Mammals
miR-224-5p	0	0	0	0	1	0	1	0	0	-0.01	-0.15	N/A	Mammals
miR-505-3p.1	0	0	0	0	1	0	0	1	0	-0.01	-0.13	N/A	Mammals
miR-382-3p	0	0	0	0	1	0	0	1	1	-0.12	-0.12	N/A	Mammals
miR-409-3p	0	0	0	0	1	0	1	0	2	-0.01	-0.12	N/A	Mammals
miR-299-5p	0	0	0	0	1	0	0	1	1	-0.1	-0.11	N/A	Mammals
miR-410-3p	0	0	0	0	2	1	0	1	0	0	-0.11	N/A	Mammals
miR-374-5p	0	0	0	0	1	0	0	1	0	-0.1	-0.1	N/A	Mammals
miR-653-5p	0	0	0	0	1	0	1	0	0	0	-0.09	N/A	Mammals
miR-362-5p/500b-5p	0	0	0	0	1	0	0	1	0	0	-0.09	N/A	Mammals
miR-433-3p	0	0	0	0	1	0	0	1	1	0	-0.08	N/A	Mammals
miR-411-3p	0	0	0	0	1	0	0	1	1	-0.06	-0.08	N/A	Mammals
miR-448	0	0	0	0	1	0	0	1	1	0	-0.07	N/A	Mammals
miR-325-3p	0	0	0	0	1	0	0	1	0	-0.07	-0.07	N/A	Mammals
miR-154-3p/487-3p	0	0	0	0	1	0	0	1	1	0	-0.07	N/A	Mammals
miR-431-5p	0	0	0	0	1	0	0	1	0	-0.04	-0.04	N/A	Mammals
miR-873-5p.2	0	0	0	0	1	0	1	0	0	0	-0.04	N/A	Mammals
miR-496.2	0	0	0	0	1	0	0	1	0	0	-0.03	N/A	Mammals
miR-186-5p	0	0	0	0	3	0	0	2	6	0	-0.03	N/A	Mammals
miR-758-3p	0	0	0	0	1	0	0	1	0	0	-0.03	N/A	Mammals
miR-3171	0	0	0	0	2	2	0	0	0	-0.5	-0.81	N/A	Poorly conserved family
miR-628-5p	0	0	0	0	1	1	0	0	2	-0.69	-0.69	N/A	Poorly conserved family
miR-625-5p	0	0	0	0	1	1	0	0	0	-0.59	-0.59	N/A	Poorly conserved family
miR-3146	0	0	0	0	2	0	2	0	0	-0.02	-0.49	N/A	Poorly conserved family
miR-545-5p	0	0	0	0	3	0	3	0	1	-0.16	-0.46	N/A	Poorly conserved family
miR-552-3p	0	0	0	0	2	0	1	1	1	-0.24	-0.45	N/A	Poorly conserved family
miR-513a-5p	0	0	0	0	1	1	0	0	0	-0.4	-0.4	N/A	Poorly conserved family
miR-2115-3p	0	0	0	0	2	1	1	0	1	-0.31	-0.39	N/A	Poorly conserved family
miR-9-3p	0	0	0	0	3	0	3	0	0	-0.22	-0.37	N/A	Poorly conserved family
miR-506-5p	0	0	0	0	2	1	0	1	0	-0.01	-0.33	N/A	Poorly conserved family
miR-1252-5p	0	0	0	0	2	1	1	0	0	-0.01	-0.29	N/A	Poorly conserved family
miR-5010-5p	0	0	0	0	1	0	0	1	0	-0.28	-0.28	N/A	Poorly conserved family
miR-892-5p	0	0	0	0	2	0	0	2	0	-0.01	-0.26	N/A	Poorly conserved family
miR-3121-3p	0	0	0	0	3	0	1	2	0	-0.01	-0.24	N/A	Poorly conserved family
miR-605-3p	0	0	0	0	1	0	1	0	0	-0.01	-0.24	N/A	Poorly conserved family
miR-1301-3p	0	0	0	0	1	0	1	0	0	-0.01	-0.23	N/A	Poorly conserved family
miR-513c-5p/514b-5p	0	0	0	0	1	0	1	0	1	-0.21	-0.23	N/A	Poorly conserved family
miR-3144-3p	0	0	0	0	1	0	0	1	1	-0.19	-0.23	N/A	Poorly conserved family
miR-582-3p	0	0	0	0	1	1	0	0	1	-0.01	-0.21	N/A	Poorly conserved family
miR-105-5p	0	0	0	0	1	1	0	0	2	-0.01	-0.21	N/A	Poorly conserved family
miR-526b-5p	0	0	0	0	2	0	1	1	1	-0.01	-0.2	N/A	Poorly conserved family
miR-3145-3p	0	0	0	0	1	0	1	0	0	-0.19	-0.19	N/A	Poorly conserved family
miR-5094	0	0	0	0	1	0	1	0	0	-0.01	-0.19	N/A	Poorly conserved family
miR-888-5p	0	0	0	0	1	0	1	0	0	-0.17	-0.17	N/A	Poorly conserved family
miR-579-3p	0	0	0	0	1	0	1	0	2	-0.17	-0.17	N/A	Poorly conserved family
miR-3163	0	0	0	0	2	0	1	1	3	-0.09	-0.16	N/A	Poorly conserved family
miR-577	0	0	0	0	2	0	1	0	2	-0.04	-0.16	N/A	Poorly conserved family
miR-520g-3p	0	0	0	0	1	0	1	0	0	-0.01	-0.16	N/A	Poorly conserved family
miR-1323	0	0	0	0	1	1	0	0	0	-0.01	-0.16	N/A	Poorly conserved family
miR-380-3p	0	0	0	0	1	0	0	1	1	-0.09	-0.15	N/A	Poorly conserved family
miR-4661-5p	0	0	0	0	1	0	1	0	0	-0.01	-0.15	N/A	Poorly conserved family
miR-576-5p	0	0	0	0	3	0	0	3	1	-0.13	-0.15	N/A	Poorly conserved family
miR-374a-3p	0	0	0	0	1	0	1	0	0	-0.13	-0.14	N/A	Poorly conserved family
miR-1296-5p	0	0	0	0	1	0	0	1	0	-0.01	-0.14	N/A	Poorly conserved family
miR-337-3p	0	0	0	0	1	0	1	0	0	-0.11	-0.12	N/A	Poorly conserved family
miR-1179	0	0	0	0	1	0	0	1	1	-0.11	-0.12	N/A	Poorly conserved family
miR-2355-3p	0	0	0	0	1	0	0	1	0	0	-0.11	N/A	Poorly conserved family
miR-323b-3p	0	0	0	0	1	0	0	1	0	0	-0.11	N/A	Poorly conserved family
miR-524-5p	0	0	0	0	3	0	1	2	0	0	-0.11	N/A	Poorly conserved family
miR-574-5p	0	0	0	0	1	0	0	1	0	0	-0.1	N/A	Poorly conserved family
miR-6509-3p	0	0	0	0	1	0	0	1	0	0	-0.1	N/A	Poorly conserved family
miR-5691	0	0	0	0	1	0	0	1	1	0	-0.1	N/A	Poorly conserved family
miR-3200-5p	0	0	0	0	1	0	0	1	0	0	-0.09	N/A	Poorly conserved family
miR-641/3617-5p	0	0	0	0	1	0	0	1	2	-0.05	-0.09	N/A	Poorly conserved family
miR-4766-5p	0	0	0	0	3	0	1	2	1	0	-0.09	N/A	Poorly conserved family
miR-1276	0	0	0	0	1	0	1	0	1	0	-0.09	N/A	Poorly conserved family
miR-642b-5p	0	0	0	0	1	0	0	1	0	0	-0.08	N/A	Poorly conserved family
miR-944	0	0	0	0	3	1	1	1	1	0	-0.06	N/A	Poorly conserved family
miR-5009-3p	0	0	0	0	2	0	0	2	0	0	-0.04	N/A	Poorly conserved family
miR-345-5p	0	0	0	0	1	0	0	1	0	0	-0.02	N/A	Poorly conserved family
miR-552-5p	0	0	0	0	1	0	0	1	0	0	-0.01	N/A	Poorly conserved family
miR-2681-5p	0	0	0	0	1	0	0	1	4	0	-0.01	N/A	Poorly conserved family

## Sheet: PPARG
miRNA family	Conserved sites total	Conserved 8mer sites	Conserved 7mer-m8 sites	Conserved 7mer-1A sites	Poorly conserved sites total	Poorly conserved 8mer sites	Poorly conserved 7mer-m8 sites	Poorly conserved 7mer-1A sites	6mers	Cumulative weighted context++ score	Total context++ score	Aggregate Pct	miRNA family is conserved in:
miR-130-3p/301-3p/454-3p	1	1	0	0	0	0	0	0	0	-0.6	-0.6	0.78	Vertebrates
miR-27-3p	1	1	0	0	0	0	0	0	0	-0.67	-0.67	0.73	Vertebrates
miR-128-3p	1	0	0	1	0	0	0	0	0	-0.29	-0.29	0.64	Vertebrates
miR-7-5p	0	0	0	0	1	0	0	1	2	-0.16	-0.25	0.1	Vertebrates
miR-383-5p.2	0	0	0	0	1	0	0	1	0	-0.22	-0.22	< 0.1	Vertebrates
miR-34-5p/449-5p	0	0	0	0	1	1	0	0	0	-0.51	-0.51	< 0.1	Vertebrates
miR-22-3p	0	0	0	0	1	0	0	1	0	-0.13	-0.13	< 0.1	Vertebrates
miR-24-3p	0	0	0	0	1	1	0	0	0	-0.42	-0.42	< 0.1	Vertebrates
miR-203a-3p.1	0	0	0	0	1	0	1	0	0	-0.11	-0.11	< 0.1	Vertebrates
miR-182-5p	0	0	0	0	1	0	1	0	1	-0.2	-0.2	< 0.1	Vertebrates
miR-1224-5p	0	0	0	0	1	0	1	0	0	-0.26	-0.26	N/A	Mammals
miR-431-5p	0	0	0	0	1	0	0	1	0	-0.19	-0.19	N/A	Mammals
miR-873-5p.2	0	0	0	0	1	0	0	1	0	-0.15	-0.15	N/A	Mammals
miR-409-3p	0	0	0	0	1	0	1	0	0	-0.1	-0.1	N/A	Mammals
miR-340-5p	0	0	0	0	1	0	0	1	0	-0.05	-0.05	N/A	Mammals
miR-4739	0	0	0	0	2	0	2	0	0	0	-0.55	N/A	Poorly conserved family
miR-516b-5p	0	0	0	0	1	1	0	0	0	-0.48	-0.48	N/A	Poorly conserved family
miR-1252-5p	0	0	0	0	2	0	2	0	0	0	-0.42	N/A	Poorly conserved family
miR-654-3p	0	0	0	0	1	0	1	0	2	-0.32	-0.38	N/A	Poorly conserved family
miR-3605-3p	0	0	0	0	1	0	0	1	0	-0.33	-0.33	N/A	Poorly conserved family
miR-510-5p	0	0	0	0	1	0	1	0	1	-0.27	-0.32	N/A	Poorly conserved family
miR-545-3p	0	0	0	0	1	0	0	1	0	-0.03	-0.31	N/A	Poorly conserved family
miR-545-5p	0	0	0	0	1	0	1	0	0	-0.29	-0.29	N/A	Poorly conserved family
miR-214-3p/3619-5p	0	0	0	0	1	0	0	1	0	0	-0.23	N/A	Poorly conserved family
miR-526b-5p	0	0	0	0	1	0	0	1	1	-0.22	-0.22	N/A	Poorly conserved family
miR-513a-5p	0	0	0	0	1	0	0	1	0	-0.22	-0.22	N/A	Poorly conserved family
miR-1294	0	0	0	0	1	0	0	1	0	-0.21	-0.21	N/A	Poorly conserved family
miR-4677-3p	0	0	0	0	1	0	1	0	0	-0.2	-0.2	N/A	Poorly conserved family
miR-5000-3p	0	0	0	0	1	0	0	1	0	-0.2	-0.2	N/A	Poorly conserved family
miR-3121-3p	0	0	0	0	1	0	1	0	0	-0.2	-0.2	N/A	Poorly conserved family
miR-766-5p	0	0	0	0	1	0	1	0	0	0	-0.2	N/A	Poorly conserved family
miR-616-3p	0	0	0	0	1	0	0	1	0	-0.19	-0.19	N/A	Poorly conserved family
miR-3140-3p	0	0	0	0	1	0	0	1	0	-0.17	-0.17	N/A	Poorly conserved family
miR-642a-5p	0	0	0	0	1	0	0	1	0	-0.16	-0.16	N/A	Poorly conserved family
miR-889-3p	0	0	0	0	1	0	0	1	1	-0.16	-0.16	N/A	Poorly conserved family
miR-580-3p	0	0	0	0	1	0	1	0	0	0	-0.15	N/A	Poorly conserved family
miR-6509-3p	0	0	0	0	1	0	0	1	0	0	-0.13	N/A	Poorly conserved family
miR-1286	0	0	0	0	1	0	0	1	0	-0.1	-0.1	N/A	Poorly conserved family
miR-3163	0	0	0	0	1	0	1	0	0	-0.05	-0.05	N/A	Poorly conserved family
miR-374c-3p	0	0	0	0	1	0	0	0	0	N/A	N/A	N/A	Poorly conserved family

## Sheet: BMP2K
miRNA family	Conserved sites total	Conserved 8mer sites	Conserved 7mer-m8 sites	Conserved 7mer-1A sites	Poorly conserved sites total	Poorly conserved 8mer sites	Poorly conserved 7mer-m8 sites	Poorly conserved 7mer-1A sites	6mers	Cumulative weighted context++ score	Total context++ score	Aggregate Pct	miRNA family is conserved in:
miR-128-3p	2	0	0	2	0	0	0	0	1	-0.21	-0.21	0.94	Vertebrates
miR-27-3p	2	0	2	0	0	0	0	0	0	-0.21	-0.22	0.94	Vertebrates
miR-137	1	0	0	1	1	0	1	0	0	-0.15	-0.16	0.84	Vertebrates
miR-96-5p/1271-5p	1	1	0	0	0	0	0	0	0	-0.15	-0.16	0.84	Vertebrates
miR-26-5p	2	1	0	1	0	0	0	0	2	-0.29	-0.31	0.8	Vertebrates
miR-183-5p.2	2	0	1	1	0	0	0	0	0	-0.49	-0.51	0.77	Vertebrates
miR-17-5p/20-5p/93-5p/106-5p/519-3p	1	0	1	0	1	0	0	1	0	-0.16	-0.16	0.76	Vertebrates
miR-183-5p.1	1	0	1	0	1	0	0	1	0	-0.36	-0.37	0.69	Vertebrates
miR-182-5p	1	0	0	1	0	0	0	0	0	-0.13	-0.13	0.67	Vertebrates
miR-19-3p	1	0	1	0	0	0	0	0	0	-0.12	-0.13	0.59	Vertebrates
miR-219-5p	1	0	0	1	0	0	0	0	1	-0.1	-0.1	0.58	Vertebrates
miR-302c-3p.2/520-3p	1	1	0	0	1	0	1	0	1	-0.35	-0.38	0.57	Vertebrates
miR-140-5p	1	0	0	1	1	0	0	1	0	-0.32	-0.33	0.53	Vertebrates
miR-23-3p	2	2	0	0	4	1	0	3	0	-0.18	-0.19	0.46	Vertebrates
miR-25-3p/32-5p/92-3p/363-3p/367-3p	1	0	0	1	0	0	0	0	0	-0.07	-0.08	0.45	Vertebrates
miR-33-5p	0	0	0	0	4	0	0	4	1	-0.08	-0.08	0.44	Vertebrates
miR-142-5p	1	0	0	1	4	0	3	1	1	-0.08	-0.19	0.35	Vertebrates
miR-223-3p	0	0	0	0	4	1	2	1	0	-0.33	-0.34	0.34	Vertebrates
miR-10-5p	1	1	0	0	0	0	0	0	0	-0.22	-0.23	0.31	Vertebrates
miR-155-5p	0	0	0	0	3	0	2	1	0	-0.16	-0.16	0.3	Vertebrates
miR-18-5p	1	0	1	0	1	0	1	0	1	-0.3	-0.31	0.29	Vertebrates
miR-375	0	0	0	0	1	0	0	1	0	-0.09	-0.09	0.25	Vertebrates
miR-140-3p.1	0	0	0	0	1	0	0	1	0	-0.12	-0.12	0.17	Vertebrates
miR-455-3p.1	0	0	0	0	1	0	1	0	0	-0.02	-0.02	0.15	Vertebrates
miR-144-3p	0	0	0	0	1	0	0	1	3	-0.09	-0.09	0.13	Vertebrates
miR-101-3p.1	0	0	0	0	1	0	0	1	3	-0.09	-0.09	0.13	Vertebrates
miR-101-3p.2	0	0	0	0	1	0	1	0	0	-0.13	-0.14	0.13	Vertebrates
miR-181-5p	0	0	0	0	1	0	0	1	2	-0.15	-0.15	0.13	Vertebrates
miR-129-5p	0	0	0	0	2	0	1	1	2	-0.03	-0.03	< 0.1	Vertebrates
miR-200bc-3p/429	0	0	0	0	1	0	0	1	0	-0.01	-0.01	< 0.1	Vertebrates
miR-221-3p/222-3p	0	0	0	0	2	1	1	0	2	-0.22	-0.23	< 0.1	Vertebrates
miR-192-5p/215-5p	0	0	0	0	1	0	1	0	0	-0.02	-0.02	< 0.1	Vertebrates
miR-30-5p	0	0	0	0	1	0	0	1	0	-0.05	-0.05	< 0.1	Vertebrates
miR-132-3p/212-3p	0	0	0	0	3	0	1	2	1	-0.05	-0.05	< 0.1	Vertebrates
miR-103-3p/107	0	0	0	0	1	0	0	1	1	-0.01	-0.01	< 0.1	Vertebrates
miR-490-3p	0	0	0	0	1	0	0	1	1	-0.02	-0.02	< 0.1	Vertebrates
miR-140-3p.2	0	0	0	0	1	0	0	1	0	-0.01	-0.01	< 0.1	Vertebrates
miR-802	0	0	0	0	1	0	0	1	1	-0.02	-0.02	< 0.1	Vertebrates
miR-190-5p	0	0	0	0	1	0	1	0	3	-0.18	-0.19	< 0.1	Vertebrates
miR-204-5p/211-5p	0	0	0	0	1	0	1	0	1	-0.08	-0.08	< 0.1	Vertebrates
miR-130-3p/301-3p/454-3p	0	0	0	0	1	0	0	1	1	-0.13	-0.14	< 0.1	Vertebrates
miR-194-5p	0	0	0	0	1	0	0	1	0	-0.08	-0.08	< 0.1	Vertebrates
miR-199-3p	0	0	0	0	1	0	0	1	3	-0.1	-0.1	< 0.1	Vertebrates
miR-31-5p	0	0	0	0	1	0	1	0	0	-0.04	-0.04	< 0.1	Vertebrates
miR-122-5p	0	0	0	0	1	0	0	1	1	-0.02	-0.02	< 0.1	Vertebrates
miR-217	0	0	0	0	1	0	0	1	0	-0.01	-0.02	< 0.1	Vertebrates
miR-216a-5p	0	0	0	0	1	0	0	1	2	-0.05	-0.05	< 0.1	Vertebrates
miR-455-3p.2	0	0	0	0	1	0	1	0	0	-0.02	-0.02	< 0.1	Vertebrates
miR-218-5p	0	0	0	0	1	0	1	0	1	-0.02	-0.02	< 0.1	Vertebrates
miR-365-3p	0	0	0	0	1	0	0	1	2	-0.08	-0.08	< 0.1	Vertebrates
miR-499a-5p	0	0	0	0	1	0	1	0	0	-0.02	-0.02	< 0.1	Vertebrates
miR-216b-5p	0	0	0	0	3	1	2	0	0	-0.11	-0.11	< 0.1	Vertebrates
miR-21-5p/590-5p	0	0	0	0	1	1	0	0	0	-0.03	-0.03	< 0.1	Vertebrates
miR-1224-5p	0	0	0	0	1	1	0	0	0	-0.2	-0.21	N/A	Mammals
miR-760	1	1	0	0	0	0	0	0	0	-0.16	-0.16	N/A	Mammals
miR-346	0	0	0	0	1	0	1	0	0	-0.15	-0.16	N/A	Mammals
miR-149-5p	1	1	0	0	0	0	0	0	0	-0.15	-0.15	N/A	Mammals
miR-505-3p.1	0	0	0	0	1	0	0	1	0	-0.15	-0.15	N/A	Mammals
miR-377-3p	0	0	0	0	1	0	0	1	0	-0.14	-0.14	N/A	Mammals
miR-483-3p.2	0	0	0	0	1	0	1	0	0	-0.13	-0.13	N/A	Mammals
miR-493-5p	0	0	0	0	1	0	1	0	1	-0.1	-0.1	N/A	Mammals
miR-186-5p	1	1	0	0	3	0	1	2	5	-0.1	-0.1	N/A	Mammals
miR-374-5p	0	0	0	0	2	0	1	1	0	-0.08	-0.09	N/A	Mammals
miR-28-3p	0	0	0	0	1	0	1	0	0	-0.08	-0.09	N/A	Mammals
miR-320	2	2	0	0	1	0	1	0	0	-0.08	-0.08	N/A	Mammals
miR-299-3p	0	0	0	0	1	0	0	1	0	-0.08	-0.08	N/A	Mammals
miR-299-5p	0	0	0	0	2	0	0	2	1	-0.07	-0.07	N/A	Mammals
miR-655-3p	0	0	0	0	3	1	1	1	0	-0.07	-0.07	N/A	Mammals
miR-136-5p	0	0	0	0	1	1	0	0	0	-0.07	-0.07	N/A	Mammals
miR-504-5p.1	0	0	0	0	1	0	0	1	0	-0.07	-0.07	N/A	Mammals
miR-224-5p	0	0	0	0	2	0	1	1	0	-0.06	-0.07	N/A	Mammals
miR-3064-5p	1	0	0	1	0	0	0	0	0	-0.06	-0.07	N/A	Mammals
miR-340-5p	1	1	0	0	1	0	1	0	7	-0.02	-0.07	N/A	Mammals
miR-411-5p.2	0	0	0	0	1	0	0	1	0	-0.06	-0.07	N/A	Mammals
miR-501-3p/502-3p	0	0	0	0	1	0	0	1	0	-0.06	-0.07	N/A	Mammals
miR-670-3p	0	0	0	0	2	1	0	1	0	-0.06	-0.06	N/A	Mammals
miR-496.1	0	0	0	0	1	0	0	1	0	-0.06	-0.06	N/A	Mammals
miR-653-5p	1	1	0	0	1	0	1	0	1	-0.05	-0.05	N/A	Mammals
miR-382-5p	0	0	0	0	2	1	1	0	1	-0.05	-0.05	N/A	Mammals
miR-151-3p	0	0	0	0	1	0	1	0	0	-0.04	-0.04	N/A	Mammals
miR-325-3p	1	0	0	1	1	1	0	0	0	-0.04	-0.04	N/A	Mammals
miR-433-3p	0	0	0	0	1	0	0	1	2	-0.03	-0.04	N/A	Mammals
miR-483-3p.1	0	0	0	0	2	0	0	2	1	-0.03	-0.04	N/A	Mammals
miR-486-5p	0	0	0	0	1	0	0	1	1	-0.03	-0.03	N/A	Mammals
miR-342-3p	2	0	0	2	1	0	0	1	0	-0.03	-0.03	N/A	Mammals
miR-410-3p	0	0	0	0	3	0	0	3	2	-0.03	-0.03	N/A	Mammals
miR-329-3p/362-3p	0	0	0	0	1	1	0	0	0	-0.03	-0.03	N/A	Mammals
miR-411-5p.1	0	0	0	0	1	0	1	0	3	-0.03	-0.03	N/A	Mammals
miR-382-3p	0	0	0	0	2	0	0	2	2	-0.02	-0.02	N/A	Mammals
miR-421	0	0	0	0	1	0	1	0	1	-0.02	-0.02	N/A	Mammals
miR-376-3p	0	0	0	0	1	0	1	0	0	-0.02	-0.02	N/A	Mammals
miR-411-3p	0	0	0	0	2	0	0	2	3	-0.02	-0.02	N/A	Mammals
miR-494-3p	0	0	0	0	2	0	0	2	1	-0.02	-0.02	N/A	Mammals
miR-543	0	0	0	0	2	0	0	2	0	-0.02	-0.02	N/A	Mammals
miR-542-3p	0	0	0	0	1	0	0	1	0	-0.01	-0.01	N/A	Mammals
miR-369-3p	0	0	0	0	1	0	0	1	5	-0.01	-0.01	N/A	Mammals
miR-371-5p	0	0	0	0	1	0	0	1	1	-0.01	-0.01	N/A	Mammals
miR-495-3p	0	0	0	0	1	0	0	1	3	-0.01	-0.01	N/A	Mammals
miR-381-3p	0	0	0	0	1	0	0	1	3	-0.01	-0.01	N/A	Mammals
miR-431-5p	0	0	0	0	1	0	0	1	0	-0.01	-0.01	N/A	Mammals
miR-488-3p	0	0	0	0	1	0	0	1	1	-0.01	-0.01	N/A	Mammals
miR-1298-5p	0	0	0	0	1	0	0	1	1	-0.01	-0.01	N/A	Mammals
miR-374b-3p	0	0	0	0	4	0	2	2	0	-0.46	-0.49	N/A	Poorly conserved family
miR-3145-3p	0	0	0	0	3	0	1	2	1	-0.32	-0.33	N/A	Poorly conserved family
miR-1296-5p	0	0	0	0	1	1	0	0	0	-0.3	-0.31	N/A	Poorly conserved family
miR-624-5p	0	0	0	0	2	0	2	0	0	-0.23	-0.24	N/A	Poorly conserved family
miR-1276	0	0	0	0	2	1	1	0	2	-0.23	-0.23	N/A	Poorly conserved family
miR-625-5p	0	0	0	0	1	0	0	1	1	-0.22	-0.23	N/A	Poorly conserved family
miR-4424	0	0	0	0	2	0	2	0	0	-0.22	-0.23	N/A	Poorly conserved family
miR-3622a-5p	0	0	0	0	1	0	0	1	0	-0.21	-0.22	N/A	Poorly conserved family
miR-769-5p	0	0	0	0	1	0	1	0	1	-0.21	-0.21	N/A	Poorly conserved family
miR-374a-3p	0	0	0	0	1	0	0	1	2	-0.19	-0.2	N/A	Poorly conserved family
miR-5010-5p	0	0	0	0	1	1	0	0	1	-0.18	-0.19	N/A	Poorly conserved family
miR-3194-3p	0	0	0	0	2	1	1	0	0	-0.17	-0.18	N/A	Poorly conserved family
miR-1269	0	0	0	0	1	0	1	0	0	-0.16	-0.16	N/A	Poorly conserved family
miR-506-5p	0	0	0	0	1	0	0	1	2	-0.15	-0.15	N/A	Poorly conserved family
miR-512-3p	0	0	0	0	2	0	1	1	1	-0.14	-0.14	N/A	Poorly conserved family
miR-942-5p	0	0	0	0	1	0	1	0	1	-0.12	-0.12	N/A	Poorly conserved family
miR-651-5p	0	0	0	0	2	1	1	0	1	-0.11	-0.12	N/A	Poorly conserved family
miR-3163	0	0	0	0	8	0	3	5	9	-0.11	-0.12	N/A	Poorly conserved family
miR-508-3p	0	0	0	0	1	0	0	1	1	-0.1	-0.11	N/A	Poorly conserved family
miR-4524-5p	0	0	0	0	2	0	0	2	4	-0.1	-0.11	N/A	Poorly conserved family
miR-892-5p	0	0	0	0	1	0	0	1	2	-0.1	-0.1	N/A	Poorly conserved family
miR-1252-5p	0	0	0	0	1	0	0	1	0	-0.1	-0.1	N/A	Poorly conserved family
miR-3150a-3p	0	0	0	0	1	0	0	1	0	-0.09	-0.1	N/A	Poorly conserved family
miR-676-3p	0	0	0	0	1	0	0	1	0	-0.09	-0.1	N/A	Poorly conserved family
miR-584-5p	0	0	0	0	1	0	0	1	0	-0.09	-0.1	N/A	Poorly conserved family
miR-4766-3p	0	0	0	0	1	0	0	1	0	-0.09	-0.09	N/A	Poorly conserved family
miR-144-5p	0	0	0	0	1	1	0	0	0	-0.08	-0.08	N/A	Poorly conserved family
miR-3614-5p	0	0	0	0	1	0	0	1	3	-0.08	-0.08	N/A	Poorly conserved family
miR-2467-3p	0	0	0	0	1	1	0	0	2	-0.08	-0.08	N/A	Poorly conserved family
miR-519-3p	0	0	0	0	1	0	1	0	0	-0.08	-0.08	N/A	Poorly conserved family
miR-576-5p	0	0	0	0	4	2	0	2	2	-0.08	-0.08	N/A	Poorly conserved family
miR-513b-5p	0	0	0	0	2	1	1	0	2	-0.07	-0.08	N/A	Poorly conserved family
miR-5009-3p	0	0	0	0	1	0	0	1	2	-0.07	-0.08	N/A	Poorly conserved family
miR-5094	0	0	0	0	1	0	1	0	1	-0.07	-0.08	N/A	Poorly conserved family
miR-541-5p	0	0	0	0	1	0	1	0	0	-0.07	-0.07	N/A	Poorly conserved family
miR-3942-5p	0	0	0	0	1	0	1	0	1	-0.07	-0.07	N/A	Poorly conserved family
miR-1277-5p	0	0	0	0	5	1	2	0	2	-0.07	-0.07	N/A	Poorly conserved family
miR-545-5p	0	0	0	0	1	1	0	0	1	-0.07	-0.07	N/A	Poorly conserved family
miR-3146	0	0	0	0	1	0	1	0	1	-0.07	-0.07	N/A	Poorly conserved family
miR-380-3p	0	0	0	0	3	1	1	1	2	-0.06	-0.07	N/A	Poorly conserved family
miR-3909	0	0	0	0	1	0	0	1	0	-0.06	-0.06	N/A	Poorly conserved family
miR-1323	0	0	0	0	1	1	0	0	3	-0.06	-0.06	N/A	Poorly conserved family
miR-9-3p	0	0	0	0	2	2	0	0	0	-0.06	-0.06	N/A	Poorly conserved family
miR-5579-3p	0	0	0	0	1	0	1	0	3	-0.05	-0.05	N/A	Poorly conserved family
miR-2115-3p	0	0	0	0	1	0	1	0	0	-0.05	-0.05	N/A	Poorly conserved family
miR-2681-3p	0	0	0	0	1	0	0	1	1	-0.04	-0.05	N/A	Poorly conserved family
miR-4637	0	0	0	0	1	0	0	1	0	-0.03	-0.04	N/A	Poorly conserved family
miR-2355-3p	0	0	0	0	1	0	1	0	0	-0.03	-0.04	N/A	Poorly conserved family
miR-580-3p	0	0	0	0	1	0	1	0	1	-0.03	-0.03	N/A	Poorly conserved family
miR-511-3p	0	0	0	0	1	1	0	0	1	-0.03	-0.03	N/A	Poorly conserved family
miR-513c-5p/514b-5p	0	0	0	0	1	0	0	1	0	-0.03	-0.03	N/A	Poorly conserved family
miR-3194-5p	0	0	0	0	1	0	0	1	0	-0.03	-0.03	N/A	Poorly conserved family
miR-450b-5p	0	0	0	0	1	0	1	0	2	-0.03	-0.03	N/A	Poorly conserved family
miR-552-5p	0	0	0	0	2	0	0	2	1	-0.02	-0.02	N/A	Poorly conserved family
miR-214-3p/3619-5p	0	0	0	0	1	0	1	0	0	-0.02	-0.02	N/A	Poorly conserved family
miR-4766-5p	0	0	0	0	1	0	1	0	1	-0.02	-0.02	N/A	Poorly conserved family
miR-4428	0	0	0	0	1	0	1	0	0	-0.02	-0.02	N/A	Poorly conserved family
miR-873-3p	0	0	0	0	1	0	1	0	0	-0.02	-0.02	N/A	Poorly conserved family
miR-126-5p	0	0	0	0	1	0	1	0	3	-0.02	-0.02	N/A	Poorly conserved family
miR-627-5p	0	0	0	0	1	0	1	0	0	-0.02	-0.02	N/A	Poorly conserved family
miR-522-3p	0	0	0	0	1	0	1	0	1	-0.02	-0.02	N/A	Poorly conserved family
miR-944	0	0	0	0	1	0	1	0	2	-0.02	-0.02	N/A	Poorly conserved family
miR-656-3p	0	0	0	0	2	0	0	2	3	-0.02	-0.02	N/A	Poorly conserved family
miR-5691	0	0	0	0	1	0	1	0	0	-0.02	-0.02	N/A	Poorly conserved family
miR-147a	0	0	0	0	1	0	1	0	2	-0.02	-0.02	N/A	Poorly conserved family
miR-3140-3p	0	0	0	0	1	0	1	0	0	-0.02	-0.02	N/A	Poorly conserved family
miR-345-5p	0	0	0	0	1	0	0	1	1	-0.01	-0.01	N/A	Poorly conserved family
miR-599	0	0	0	0	1	0	0	1	0	-0.01	-0.01	N/A	Poorly conserved family
miR-3121-3p	0	0	0	0	1	0	0	1	3	-0.01	-0.01	N/A	Poorly conserved family
miR-518d-5p/519-5p	0	0	0	0	1	0	0	1	0	-0.01	-0.01	N/A	Poorly conserved family
miR-1301-3p	0	0	0	0	1	0	0	1	0	-0.01	-0.01	N/A	Poorly conserved family
miR-1179	0	0	0	0	1	0	0	1	2	-0.01	-0.01	N/A	Poorly conserved family
miR-323b-3p	0	0	0	0	1	0	0	1	0	-0.01	-0.01	N/A	Poorly conserved family
miR-524-5p	0	0	0	0	1	0	0	1	1	-0.01	-0.01	N/A	Poorly conserved family
miR-625-3p	0	0	0	0	1	0	0	1	2	-0.01	-0.01	N/A	Poorly conserved family
miR-889-3p	0	0	0	0	1	0	0	1	1	-0.01	-0.01	N/A	Poorly conserved family

## Sheet: CSF1
miRNA family	Conserved sites total	Conserved 8mer sites	Conserved 7mer-m8 sites	Conserved 7mer-1A sites	Poorly conserved sites total	Poorly conserved 8mer sites	Poorly conserved 7mer-m8 sites	Poorly conserved 7mer-1A sites	6mers	Cumulative weighted context++ score	Total context++ score	Aggregate Pct	miRNA family is conserved in:
miR-130-3p/301-3p/454-3p	2	0	2	0	0	0	0	0	3	-0.35	-0.35	0.95	Vertebrates
miR-27-3p	2	1	1	0	0	0	0	0	0	-0.16	-0.16	0.95	Vertebrates
miR-128-3p	2	2	0	0	0	0	0	0	0	-0.26	-0.26	0.89	Vertebrates
miR-17-5p/20-5p/93-5p/106-5p/519-3p	1	0	1	0	0	0	0	0	1	-0.19	-0.19	0.74	Vertebrates
miR-148-3p/152-3p	2	1	1	0	1	1	0	0	2	-0.38	-0.38	0.72	Vertebrates
miR-1-3p/206	1	0	1	0	0	0	0	0	1	-0.16	-0.16	0.7	Vertebrates
miR-15-5p/16-5p/195-5p/424-5p/497-5p	1	0	1	0	0	0	0	0	1	-0.23	-0.24	0.59	Vertebrates
miR-205-5p	1	1	0	0	0	0	0	0	1	-0.07	-0.07	0.52	Vertebrates
miR-135-5p	1	0	1	0	0	0	0	0	0	-0.11	-0.11	0.39	Vertebrates
miR-184	0	0	0	0	2	0	1	1	0	-0.48	-0.48	0.27	Vertebrates
miR-183-5p.2	0	0	0	0	1	0	0	1	0	-0.11	-0.11	0.16	Vertebrates
miR-140-3p.1	0	0	0	0	2	0	2	0	0	-0.04	-0.04	< 0.1	Vertebrates
miR-455-3p.1	0	0	0	0	1	0	1	0	1	-0.02	-0.02	< 0.1	Vertebrates
miR-125-5p	0	0	0	0	1	0	1	0	0	-0.02	-0.02	< 0.1	Vertebrates
miR-210-3p	0	0	0	0	1	0	1	0	0	-0.26	-0.26	< 0.1	Vertebrates
miR-212-5p	0	0	0	0	1	0	1	0	0	-0.09	-0.09	< 0.1	Vertebrates
miR-302c-3p.2/520-3p	0	0	0	0	1	0	1	0	1	-0.05	-0.05	< 0.1	Vertebrates
miR-140-3p.2	0	0	0	0	2	0	2	0	1	-0.04	-0.04	< 0.1	Vertebrates
miR-490-3p	1	0	1	0	1	0	0	1	0	-0.09	-0.09	< 0.1	Vertebrates
miR-223-3p	0	0	0	0	1	0	0	1	0	-0.01	-0.01	< 0.1	Vertebrates
miR-24-3p	0	0	0	0	1	0	0	1	2	-0.05	-0.05	< 0.1	Vertebrates
miR-192-5p/215-5p	0	0	0	0	1	0	0	1	0	-0.24	-0.24	< 0.1	Vertebrates
miR-96-5p/1271-5p	0	0	0	0	1	0	1	0	1	-0.07	-0.07	< 0.1	Vertebrates
miR-150-5p	0	0	0	0	3	0	0	3	1	-0.07	-0.07	< 0.1	Vertebrates
miR-143-3p	0	0	0	0	1	0	0	1	0	-0.01	-0.01	< 0.1	Vertebrates
miR-202-5p	1	0	0	1	0	0	0	0	0	-0.08	-0.08	< 0.1	Vertebrates
miR-129-5p	0	0	0	0	1	0	0	1	0	-0.01	-0.01	< 0.1	Vertebrates
miR-216a-5p	0	0	0	0	1	0	1	0	0	-0.03	-0.03	< 0.1	Vertebrates
miR-103-3p/107	0	0	0	0	1	0	1	0	2	-0.05	-0.05	< 0.1	Vertebrates
miR-214-5p	0	0	0	0	1	1	0	0	0	-0.09	-0.09	< 0.1	Vertebrates
miR-302-3p/372-3p/373-3p/520-3p	0	0	0	0	1	0	1	0	1	-0.03	-0.03	< 0.1	Vertebrates
miR-760	0	0	0	0	3	1	1	1	0	-0.47	-0.47	N/A	Mammals
miR-423-5p	0	0	0	0	4	1	2	1	2	-0.42	-0.42	N/A	Mammals
miR-149-5p	0	0	0	0	3	0	2	1	2	-0.41	-0.41	N/A	Mammals
miR-485-5p	0	0	0	0	3	0	3	0	0	-0.4	-0.4	N/A	Mammals
miR-532-3p	1	1	0	0	3	2	1	0	0	-0.36	-0.36	N/A	Mammals
miR-665	0	0	0	0	2	1	1	0	0	-0.27	-0.27	N/A	Mammals
miR-1249-3p	0	0	0	0	1	0	0	1	0	-0.22	-0.22	N/A	Mammals
miR-877-5p	0	0	0	0	1	0	0	1	2	-0.18	-0.18	N/A	Mammals
miR-532-5p	1	0	1	0	0	0	0	0	1	-0.18	-0.18	N/A	Mammals
miR-296-5p	0	0	0	0	1	0	1	0	1	-0.17	-0.17	N/A	Mammals
miR-483-3p.1	0	0	0	0	1	0	1	0	0	-0.16	-0.16	N/A	Mammals
miR-185-5p	0	0	0	0	2	0	1	1	2	-0.15	-0.15	N/A	Mammals
miR-493-3p	0	0	0	0	1	0	1	0	1	-0.14	-0.14	N/A	Mammals
miR-483-3p.2	0	0	0	0	1	1	0	0	2	-0.14	-0.14	N/A	Mammals
miR-873-5p.2	0	0	0	0	2	0	1	1	2	-0.12	-0.12	N/A	Mammals
miR-1197	0	0	0	0	1	0	1	0	2	-0.11	-0.11	N/A	Mammals
miR-326	0	0	0	0	3	0	2	1	5	-0.11	-0.11	N/A	Mammals
miR-3064-5p	1	1	0	0	1	0	1	0	3	-0.07	-0.07	N/A	Mammals
miR-28-5p/708-5p	0	0	0	0	1	0	1	0	0	-0.05	-0.05	N/A	Mammals
miR-134-5p	0	0	0	0	1	0	0	1	0	-0.05	-0.05	N/A	Mammals
miR-379-5p	0	0	0	0	1	0	0	1	0	-0.04	-0.04	N/A	Mammals
miR-339-5p	0	0	0	0	1	0	1	0	1	-0.03	-0.03	N/A	Mammals
miR-504-5p.1	0	0	0	0	1	0	1	0	1	-0.03	-0.03	N/A	Mammals
miR-410-3p	2	0	0	2	0	0	0	0	0	-0.02	-0.02	N/A	Mammals
miR-224-5p	0	0	0	0	1	0	1	0	0	-0.02	-0.02	N/A	Mammals
miR-670-3p	0	0	0	0	1	0	1	0	0	-0.02	-0.02	N/A	Mammals
miR-342-3p	1	0	0	1	0	0	0	0	1	-0.01	-0.01	N/A	Mammals
miR-433-3p	0	0	0	0	1	0	0	1	0	-0.01	-0.01	N/A	Mammals
miR-197-3p	0	0	0	0	1	1	0	0	1	-0.44	-0.44	N/A	Poorly conserved family
miR-3179	0	0	0	0	2	1	1	0	3	-0.43	-0.43	N/A	Poorly conserved family
miR-766-5p	0	0	0	0	2	0	1	1	3	-0.3	-0.3	N/A	Poorly conserved family
miR-3909	0	0	0	0	1	1	0	0	0	-0.3	-0.3	N/A	Poorly conserved family
miR-625-5p	0	0	0	0	1	0	1	0	2	-0.29	-0.29	N/A	Poorly conserved family
miR-5010-5p	0	0	0	0	1	0	1	0	2	-0.28	-0.28	N/A	Poorly conserved family
miR-4731-5p	0	0	0	0	2	0	2	0	1	-0.28	-0.28	N/A	Poorly conserved family
miR-214-3p/3619-5p	0	0	0	0	3	1	2	0	1	-0.27	-0.27	N/A	Poorly conserved family
miR-3150a-3p	0	0	0	0	2	0	2	0	0	-0.26	-0.26	N/A	Poorly conserved family
miR-5691	0	0	0	0	4	0	2	2	0	-0.24	-0.24	N/A	Poorly conserved family
miR-5194	0	0	0	0	3	0	1	2	3	-0.23	-0.23	N/A	Poorly conserved family
miR-642a-5p	0	0	0	0	1	1	0	0	1	-0.23	-0.23	N/A	Poorly conserved family
miR-2114-5p	0	0	0	0	1	1	0	0	0	-0.21	-0.21	N/A	Poorly conserved family
miR-3121-3p	0	0	0	0	2	1	0	1	0	-0.18	-0.18	N/A	Poorly conserved family
miR-1287-5p	0	0	0	0	2	0	1	1	1	-0.18	-0.18	N/A	Poorly conserved family
miR-519-3p	0	0	0	0	1	0	1	0	1	-0.16	-0.16	N/A	Poorly conserved family
miR-3127-5p	0	0	0	0	1	0	1	0	0	-0.16	-0.16	N/A	Poorly conserved family
miR-511-3p	0	0	0	0	1	0	0	1	0	-0.16	-0.16	N/A	Poorly conserved family
miR-3145-3p	0	0	0	0	1	0	1	0	0	-0.14	-0.14	N/A	Poorly conserved family
miR-3194-3p	0	0	0	0	2	0	0	2	4	-0.14	-0.14	N/A	Poorly conserved family
miR-1247-5p	0	0	0	0	1	0	0	1	0	-0.13	-0.13	N/A	Poorly conserved family
miR-3681-5p	0	0	0	0	1	0	1	0	2	-0.13	-0.13	N/A	Poorly conserved family
miR-2114-3p	0	0	0	0	2	0	2	0	0	-0.13	-0.13	N/A	Poorly conserved family
miR-3622b-5p	0	0	0	0	1	0	1	0	0	-0.13	-0.13	N/A	Poorly conserved family
miR-3612	0	0	0	0	2	0	1	1	1	-0.13	-0.13	N/A	Poorly conserved family
miR-126-5p	0	0	0	0	1	1	0	0	0	-0.12	-0.12	N/A	Poorly conserved family
miR-337-3p	0	0	0	0	1	0	0	1	0	-0.11	-0.11	N/A	Poorly conserved family
miR-1343-3p	0	0	0	0	1	1	0	0	2	-0.1	-0.1	N/A	Poorly conserved family
miR-3164	0	0	0	0	1	0	0	1	0	-0.1	-0.1	N/A	Poorly conserved family
miR-1276	0	0	0	0	1	0	1	0	0	-0.1	-0.1	N/A	Poorly conserved family
miR-588	0	0	0	0	1	0	1	0	1	-0.1	-0.1	N/A	Poorly conserved family
miR-5000-3p	0	0	0	0	1	1	0	0	0	-0.09	-0.09	N/A	Poorly conserved family
miR-873-3p	0	0	0	0	1	0	1	0	0	-0.09	-0.09	N/A	Poorly conserved family
miR-513a-5p	0	0	0	0	1	0	0	1	1	-0.08	-0.08	N/A	Poorly conserved family
miR-2116-3p	0	0	0	0	3	0	0	3	1	-0.07	-0.07	N/A	Poorly conserved family
miR-4739	0	0	0	0	1	0	1	0	1	-0.06	-0.06	N/A	Poorly conserved family
miR-4640-5p	0	0	0	0	1	0	1	0	0	-0.06	-0.06	N/A	Poorly conserved family
miR-3605-5p	0	0	0	0	1	0	1	0	0	-0.06	-0.06	N/A	Poorly conserved family
miR-3140-3p	0	0	0	0	1	0	0	1	0	-0.05	-0.05	N/A	Poorly conserved family
miR-520g-3p	0	0	0	0	2	1	1	0	0	-0.05	-0.05	N/A	Poorly conserved family
miR-3163	0	0	0	0	2	1	0	1	0	-0.04	-0.04	N/A	Poorly conserved family
miR-516b-5p	0	0	0	0	1	0	1	0	0	-0.04	-0.04	N/A	Poorly conserved family
miR-1266-3p	0	0	0	0	1	0	1	0	0	-0.04	-0.04	N/A	Poorly conserved family
miR-3194-5p	0	0	0	0	1	0	1	0	1	-0.04	-0.04	N/A	Poorly conserved family
miR-3918	0	0	0	0	1	0	0	1	4	-0.03	-0.03	N/A	Poorly conserved family
miR-4761-3p	0	0	0	0	1	0	0	1	3	-0.03	-0.03	N/A	Poorly conserved family
miR-361-3p	0	0	0	0	1	0	0	1	0	-0.03	-0.03	N/A	Poorly conserved family
miR-656-3p	0	0	0	0	1	0	1	0	0	-0.02	-0.02	N/A	Poorly conserved family
miR-3126-5p	0	0	0	0	1	0	0	1	0	-0.02	-0.02	N/A	Poorly conserved family
miR-525-5p	0	0	0	0	1	0	1	0	0	-0.02	-0.02	N/A	Poorly conserved family
miR-1277-5p	0	0	0	0	1	0	1	0	1	-0.02	-0.02	N/A	Poorly conserved family
miR-628-5p	0	0	0	0	1	0	1	0	0	-0.02	-0.02	N/A	Poorly conserved family
miR-2467-3p	0	0	0	0	1	0	1	0	0	-0.02	-0.02	N/A	Poorly conserved family
miR-5581-3p	0	0	0	0	1	0	1	0	0	-0.02	-0.02	N/A	Poorly conserved family
miR-1286	0	0	0	0	1	0	0	1	3	-0.02	-0.02	N/A	Poorly conserved family
miR-671-5p	0	0	0	0	1	0	0	1	0	-0.02	-0.02	N/A	Poorly conserved family
miR-1245b-5p	0	0	0	0	1	0	0	1	2	-0.01	-0.01	N/A	Poorly conserved family
miR-3690	0	0	0	0	1	0	0	1	0	-0.01	-0.01	N/A	Poorly conserved family
miR-3200-3p	0	0	0	0	1	0	0	1	0	-0.01	-0.01	N/A	Poorly conserved family
miR-370-3p	0	0	0	0	1	0	0	1	1	-0.01	-0.01	N/A	Poorly conserved family
