# Supplementary material for: LncRNA NEAT1 controls the lineage fates of BMSCs during skeletal aging by impairing mitochondrial function and pluripotency maintenance
Source: Cell Death Differ. 2021 Sep 8;29(2):351–65. doi: 10.1038/s41418-021-00858-0 (PMC8816946; doi:10.1038/s41418-021-00858-0)
Supplement: Supplementary file 14 — Supplementary Table5 [file 41418_2021_858_MOESM14_ESM.xlsx]

## Sheet: primer, probes, and plasmid seq
qPCR primers
Human
qACTB-F	GGCGGCACCACCATGTACCCT
qACTB-R	AGGGGCCGGACTCGTCATACT
qGAPDH-F	GGAGATTACTGCCCTGGCTCCTA
qGAPDH-R	GACTCATCGTACTCCTGCTTGCTG
qNEAT1-F	CGGCACCTAGCATGTTTGAC
qNEAT1-R	CGCCAAACCTAGAGAAAAGTCC
qNEAT1_2-F	GGCGTAGAATGGAAGCCACT
qNEAT1_2-R	AGGCCCAGGTGAGTAGAACA
qBNIP3L-F	ACGTTCTGTGTCTTTAAGCATG
qBNIP3L-R	TCGCTTTCCAATATAGATGCCT
qRUNX2-F	TCACCTCAGGCATGTCCCTCGGTAT
qRUNX2-R	TGGCTTCCATCAGCGTCAACACC
qALPL-F	AACATCAGGGACATTGACGTG
qALPL-R	GTATCTCGGTTTGAAGCTCTTCC
qOPN-F	ATGGAAAGCGAGGAGTTGAATG
qOPN-R	TGCTTGTGGCTGTGGGTTT
qBMP2-F	GACGTTGGTCAACTCTGTTAAC
qBMP2-R	GTCAAGGTACAGCATCGAGATA
qBMP2K-F	CAAGGTTGCATCAGTGTAAGAC
qBMP2K-R	GTTCCCACCATCATTCAACAAA
qPGC1α-F	CAGAGAGTATGAGAAGCGAGAG
qPGC1α-R	AGCATCACAGGTATAACGGTAG
qPPARG-F	AGATCATTTACACAATGCTGGC
qPPARG-R	TAAAGTCACCAAAAGGCTTTCG
qCSF1-F	TGATTGACAGTCAGATGGAGAC
qCSF1-R	TAGCACACTGGATCTTTCAACT
qU6	HmiRQP9001, GeneCopoeia, MD, USA
qmiR-27b-3p	HmiRQP0361, GeneCopoeia, MD, USA
Mouse
qNeat1-F	CTTCCTCCCTTTAACTTATCCATTCAC
qNeat1-R	CTCTTCCTCCACCATTACCAACAATAC
qBmp2k-F	CGCAAGAGTTCTCACCAGCCTTAG
qBmp2k-R	CCTGTTGGCACCGTAAGAAGAGTC
qPparg-F	CCAAGAATACCAAAGTGCGATC
qPparg-R	TCACAAGCATGAACTCCATAGT
qBnip3l-F	GGCAGATCATGTTTGATGTTGA
qBnip3l-R	CCAGTCTGCACTTTTCTTCAAA
qCsf1-F	AACAGCTTTGCTAAGTGCTCTA
qCsf1-R	ACTTCCACTTGTAGAACAGGAG
qu6	MmiRQP9002, GeneCopoeia, MD, USA
qmir-27b-3p	MmiRQP0361, GeneCopoeia, MD, USA
Genes knockdown and over-expression related target sequences
Human
si-NEAT1 #1(5' Sense Strand+FAM-tag)	GCTGCATCTTCTAAATTGA
si-NEAT1 #2(5' Sense Strand+FAM-tag)	TCAGGAGGCTACCATTTAA
si-NEAT1 #3(5' Sense Strand+FAM-tag)	GAACCTTGCTTCAAGAAGA
si-ATF2 #1	GAAGTACCATTGGCACAAA
si-ATF2 #2	GCAACACCTATCATAAGAA
si-ATF2 #3	GCCTTCTGTTGTAGAAACA
si-SOX2(3'UTR) #1	GCTGAGAATTTGCCAATAT
si-SOX2(3'UTR) #2	CCATCTCTGTGGTCTTGTT
si-SOX2(3'UTR) #3	GGTTGACACCGTTGGTAAT
si-CDK2 #1	GCACCAAGATCTCAAGAAA
si-CDK2 #2	CGTACGGAGTTGTGTACAA
si-CDK2 #3	CGAGAGATCTCTCTGCTTA
NEAT1 OE(NR_028272)	GACCACCGTAGAACGCAGATCGAATTAAGCTTGGGCTGCAGGTCGACTCTAGAGGATCCCCGGGTACCGGGGAGTTAGCGACAGGGAGGGATGCGCGCCTGGGTGTAGTTGTGGGGGAGGAAGTGGCTAGCTCAGGGCTTCAGGGGACAGACAGGGAGAGATGACTGAGTTAGATGAGACGAGGGGGCGGGCTGGGGGTGCGAGAAGGAAGCTTGGCAAGGAGACTAGGTCTAGGGGGACCACAGTGGGGCAGGCTGCATGGAAAATATCCGCAGGGTCCCCCAGGCAGAACAGCCACGCTCCAGGCCAGGCTGTCCCTACTGCCTGGTGGAGGGGGAACTTGACCTCTGGGAGGGCGCCGCTCTTGCATAGCTGAGCGAGCCCGGGTGCGCTGGTCTG…	The insertion sequence in red, the vector sequence in black, and the restriction sites are underlined.
ATF2 OE(NM_001880)	TTTTTTGTTAGACGAAGCTTGGGCTGCAGGTCGACTCTAGAGGATCCAACTTTGTGCCAACCGGTCGCCACCATGAAATTCAAGTTACATGTGAATTCTGCCAGGCAATACAAGGACCTGTGGAATATGAGTGATGACAAACCCTTTCTATGTACTGCGCCTGGATGTGGCCAGCGTTTTACCAACGAGGATCATTTGGCTGTCCATAAACATAAACATGAGATGACACTGAAATTTGGTCCAGCACGTAATGACAGTGTCATTGTGGCTGATCAGACCCCAACACCAACAAGATTCTTGAAAAACTGTGAAGAAGTGGGTTTGTTTAATGAGTTGGCGAGTCCATTTGAGAATGAATTCAAGAAAGCTTCAGAAGATGACATTAAAAAAATGCCTCTA…
CDK2 OE(NM_001798)	GGCTTTTTTGTTAGACGAAGCTTGGGCTGCAGGTCGACTCTAGAGGATCCCGCCACCATGGAGAACTTCCAAAAGGTGGAAAAGATCGGAGAGGGCACGTACGGAGTTGTGTACAAAGCCAGAAACAAGTTGACGGGAGAGGTGGTGGCGCTTAAGAAAATCCGCCTGGACACTGAGACTGAGGGTGTGCCCAGTACTGCCATCCGAGAGATCTCTCTGCTTAAGGAGCTTAACCATCCTAATATTGTCAAGCTGCTGGATGTCATTCACACAGAAAATAAACTCTACCTGGTTTTTGAATTTCTGCACCAAGATCTCAAGAAATTCATGGATGCCTCTGCTCTCACTGGCATTCCTCTTCCCCTCATCAAGAGCTATCTGTTCCAGCTGCTCCAGGGC…
miR-27b-3p mimic NC(double strands)	5' UUUGUACUACACAAAAGUACUG 3'	3' AAACAUGAUGUGUUUUCAUGAC 5'
miR-27b-3p mimic(double strands)	5' UUCACAGUGGCUAAGUUCUGC 3'	3' AAGUGUCACCGAUUCAAGACG 5'
miR-27b-3p inhibitor NC(single strand)	5' CAGUACUUUUGUGUAGUACAAA 3'
miR-27b-3p inhibitor(single strand)	5' GCAGAACUUAGCCACUGUGAA 3'
Mouse
si-Neat1 #1	GCGCAAGTTAGCCACAAAT
si-Neat1 #2	GGAGTCATGCCTTATACAA
si-Neat1 #3	GGAATTGGCCAGAAGACAA
FISH probes
U6	lnc110101, RiboBio, Guangzhou, China	We routinely ordered sets of fluorescent FISH probe mix from commercial sources (RiboBio, Guangzhou, China). In order to achieve a sufficient signal-to-background ratio, multiple probes were targeted along each individual lncRNA sequence. A set of 15-20 probes that cover the entire length of the RNA molecule provided an optimal signal strength, and each probes carrying multiple fluorophore. The p…
18S	lnc110102, RiboBio, Guangzhou, China
NEAT1(human)	lnc1000059, RiboBio, Guangzhou, China
miR-27b-3p	RiboBio, Guangzhou, China
Neat1(mouse)	lnc1100121, RiboBio, Guangzhou, China
NEAT1-promoter/enhancer luciferase activity related dual-plasmid sequences
NEAT1-promoter (pGL4.10)	GGTACCGCCTGCTTTCAAGGGGTTGTTTTGTATGGGGTGTGGGTGTTAACCAGGGAGAGGTTCCTGGCAGGAGTTCCTGTCAGATGCCATTTTCCATTCTGGTTACTTGAACCGGGGTCCTTTTTCATCCTCTACCTCAGGGGCCAGAGCTTCCTCATCACCCTGCACCCCCTAGCAAGGGAGGTGCCCGCTACACGGTCCAAAGTCCTCTCCAGACATTCGGGCCCTGCCCGCCTTGCTGGAGGGCTCAGGAGTTCACCAGGTTTGCTTCCAGAAGAGCCAGGCTGGGGATGCCTGCTTGCAAATGCAGCAAATAAAAAATAAATAAATAAATAAAAATCACCTTTCTCCCCACCCCCACCCAAATGTAAAATGAGCCGACAGCCTGTCCCTCGGCTA…
NEAT1-enhancer 1+promoter (pGL4.10)	GGTACCAAGTTGGGGCGGCGCTTTAGAGTTGTGGTCAGGAGGCTGGCTGAGTGGTGACCTTAGGGCAGAGGCCTGAAGGAGCAGTGGAAGTGGACTAGGCAGCAACTAGGTGAAGAGTGTTCCAGGAAACACTACACTGTCAGAATCAAGAGATGTTAGGGCCGAGAGGAGCCTCAAAATGGGGGAAGCAAGGCTGGGAGGGGTGGCCTACCCTGGTCACATGAGAGGTGGGGGCAGAGCAGGCCGGAGCCTCACAGGAAGAGGCCGGTTAGAGTTGGGGGTGGGGCCCAGCTTGTGTTTCCTGCACTGGCTGCGAGGCGTGAAAGGCGGGCTCCCGGCCAGCACACAGTGACAGTGCAGTTTCCAGACCCAGGCCCTGAGCTGAGGGGCCTCAGGGCT…
NEAT1-enhancer 2+promoter (pGL4.10)	GGTACCCTCACCCTCCAGCTGGGCAGAGGTATTTTTAGACTTATTTGTAGAGGAAGAGAGCAGAACCCAGGCCCAATGTGTACCCTCCTTACTGTGGGCACAGCTTTGGCCCCTTAAGGCAGGACAGAGATATCCATGTGGTTGTCTACCCTCAGCTCATCTCTCCTTAAATACATTCCTTTCCCGAGAAAAACGAGCTGTGTGGAACTTGGAGGCCAGCAAAGCTTCTACATAAGGACCCTCTGAAACAGTGCCCTTTTGTCCTTGAAAACCCAGGGTGGCAAAGGCAGCTCCAGATACAAGGGCACAAAGGAGACTTGGTTCCCTTTGTGACAGGGAAGCCTATGCTTTACAGAATCCTATGTTTTGTATGTCAGTAATTGTCCCTACTTAAAAAAA…
ATF2 ChIP
NEAT1 Promoter-385-F	CCTCGGCTATGTCAGATACT
NEAT1 Promoter-476-R	TGTGTTCAGGATGGATTAAGTG
NEAT1 Promoter-601-F	TCCATGTTGTCACCCACTA
NEAT1 Promoter-675-R	AACAGGCGGTTTCTCTGG
NEAT1 Promoter-1005-F	CCGACCTCAACAACATCC
NEAT1 Promoter-1117-R	GCTTCTCTTTAACAGTGCTTT
NEAT1 Enhancer site 1-504-F	ATTCTCAAGCAGTAGTAG
NEAT1 Enhancer site 1-653-R	AACATATAGACAGACCAG
NEAT1 Enhancer site 1-818-F	TGGATCACTTGAGGTCAGGAG
NEAT1 Enhancer site 1-932-R	AGGCTTACACCACCACATTG
NEAT1 Enhancer site 2-225-F	CATAAGGACCCTCTGAAA
NEAT1 Enhancer site 2-380-R	GGACAATTACTGACATACAA
NEAT1 Enhancer site 2-893-F	TGTGAAGCAGCAGTGAAGAC
NEAT1 Enhancer site 2-991-R	TGAAAGAACCGTGTGGAAAGAG
RNA Pulldown probes
NEAT1 sense	CAACACCCGAGCAGCGTGCCTCGCAGTCC
NEAT1 anti-sense	GGACTGCGAGGCACGCTGCTCGGGTGTTG
Scramble NC	CCGGUACCAGUACACCCAGCUCGGCACCG
Biotin labeled miR-27b-3p mimic NC(single strand)	TTTGTACTACACAAAAGTACTG
Biotin labeled miR-27b-3p mimic(single strand)	TTCACAGTGGCTAAGTTCTGC
co-ip plasmid and related sequence
SOX2-WT (c-myc tag)	Kozak sequence + ATGTACAACATGATGGAGACGGAGCTGAAGCCGCCGGGCCCGCAGCAAACTTCGGGGGGCGGC GGCGGCAACTCCACCGCGGCGGCGGCCGGCGGCAACCAGAAAAACAGCCCGGACCGCGTCAAGCGGCCCATGAATGCCTTCATGGTGTGGTCCCGCGGGCAGCGGCGCAAGATGGCCCAGGAGAACCCCAAGATGCACAACTCGGAGATCAGCAAGCGCCTGGGCGCCGAGTGGAAACTTTTGTCGGAGACGGAGAAGCGGCCGTTCATCGACGAGGCTAAGCGGCTGCGAGCGCTGCACATGAAGGAGCACCCGGATTATAAATACCGGCCCCGGCGGAAAACCAAGACGCTCATGAAGAAGGATAAGTACACGCTG…
SOX2-MUT(Ser 249/250) (c-myc tag)	Kozak sequence + ATGTACAACATGATGGAGACGGAGCTGAAGCCGCCGGGCCCGCAGCAAACTTCGGGGGGCGGC GGCGGCAACTCCACCGCGGCGGCGGCCGGCGGCAACCAGAAAAACAGCCCGGACCGCGTCAAGCGGCCCATGAATGCCTTCATGGTGTGGTCCCGCGGGCAGCGGCGCAAGATGGCCCAGGAGAACCCCAAGATGCACAACTCGGAGATCAGCAAGCGCCTGGGCGCCGAGTGGAAACTTTTGTCGGAGACGGAGAAGCGGCCGTTCATCGACGAGGCTAAGCGGCTGCGAGCGCTGCACATGAAGGAGCACCCGGATTATAAATACCGGCCCCGGCGGAAAACCAAGACGCTCATGAAGAAGGATAAGTACACGCTG…
OCT4-WT (N-3XFlag tag)	EX-Z0092-M12, GeneCopoeia, MD, USA
Dual-luciferase report genes plasmid related sequence
NEAT1-WT	gaattcATGTCTTTACCAGCTTCCTCCTGGTGGCCAAGACAGCCTGTTTCAGAGGGTTGTTTTGTTTGGGGTGTGGGTGTTATCAAGTGAATTAGTCACTTGAAAGATGGGCGTCAGACTTGCATACGCAGCAGATCAGCATCCTTCGCTGCCCCTTAGCAACTTAGGTGGTTGATTTGAAACTGTGAAGGTGTGATTTTTTCAGGAGCTGGAAGTCTTAGAAAAGCCTTGTAAATGCCTATATTGTGGGCTTTTAACGTATTTAAGGGACCACTTAAGACGAGATTAGATGGGCTCTTCTGGATTctcgag
NEAT1-MT	gaattcATGTCTTTACCAGCTTCCTCCTGGTGGCCAAGACAGCCTGTTTCAGAGGGTTGTTTTGTTTGGGGTGTGGGTGTTATCAAGTGAATTAGTCACTTGAAAGATGGGCGTCAGACTTGCATACGCAGCAGATCAGCATCCTTCGCTGCCCCTTAGCAACTTAGGTGGTTGATTTGAAAGGTGTGATTTTTTCAGGAGCTGGAAGTCTTAGAAAAGCCTTGTAAATGCCTATATTGTGGGCTTTTAACGTATTTAAGGGACCACTTAAGACGAGATTAGATGGGCTCTTCTGGATTctcgag
BNIP3L-WT	gaattcGGGAAAGGAAAAGCCCCTGGAAATGCGTGTGACCTGTGAAGTGGTGTATTGTCACAGTAGCTTATTTGAACTTGAGACCATTGTAAGCATGACCCAACCTACCACCCTGTTTTTACATATCCAATTCCAGTAACTCTCAAATTCAATATTTTATTCAAACTCTGTTGAGGCATTTTACTAACCTTATACCCTTTTTGGCCTGAAGACATTTTAGAATTTCCTAACAGAGTTTACTGTTGTTTAGAAATTTGCAAGGGCTTCTTTTCCGCAAATGCCACCAGCAGATTATAATTTTGTCAGctcgag
BNIP3L-MT	gaattcGGGAAAGGAAAAGCCCCTGGAAATGCGTGTGACAGTGGTGTATTGTCACAGTAGCTTATTTGAACTTGAGACCATTGTAAGCATGACCCAACCTACCACCCTGTTTTTACATATCCAATTCCAGTAACTCTCAAATTCAATATTTTATTCAAACTCTGTTGAGGCATTTTACTAACCTTATACCCTTTTTGGCCTGAAGACATTTTAGAATTTCCTAACAGAGTTTACTGTTGTTTAGAAATTTGCAAGGGCTTCTTTTCCGCAAATGCCACCAGCAGATTATAATTTTGTCAGctcgag
PPARG-WT	gaattcCAGAGAGTCCTGAGCCACTGCCAACATTTCCCTTCTTCCAGTTGCACTATTCTGAGGGAAAATCTGACACCTAAGAAATTTACTGTGAAAAAGCATTTTAAAAAGAAAAGGTTTTAGAATATGATCTATTTTATGCATATTGTTTATAAAGACACATTTACAATTTACTTTTAATATTAAAAATTACCATATTATGAAATTGCTGATAGTActcgag
PPARG-MT	gaattcCAGAGAGTCCTGAGCCACTGCCAACATTTCCCTTCTTCCAGTTGCACTATTCTGAGGGAAAATCTGACACCTAAAAAGCATTTTAAAAAGAAAAGGTTTTAGAATATGATCTATTTTATGCATATTGTTTATAAAGACACATTTACAATTTACTTTTAATATTAAAAATTACCATATTATGAAATTGCTGATAGTActcgag
BMP2K-WT	gaattcAATAACAGCTCTATTATTATTCAGCAAGGCCAAAGACTTTTGAGAATGTGTATGGAAAATTCTTTTTGTGCATTTGAGGGCAAAATTCAGGCCATCTTCTTATACATATACTATCAAATTATGTTGTGTGCATTAGAAATCAGTTGCTTGATAGTAGCTATTAAACCCAATATTGCTGATAGTATGCTAATATCCTAAAACTTAAATATTGCATATCTATGAATGTTAAATTCAGAATATCTCTAAAACATGGAAAATTGATGTTTCAATAAAAAGGGAGACATTTTATTATTTTGCCTTACTAATGATTTTGCAGCTCTGTTTTTCTGCACACTCAATAGAAAATATTGTGGGTCTGAGATGCCCTTTGAAAATGCCTGAAAGAAAACATGG…
BMP2K-MT	gaattcAATAACAGCTCTATTATTATTCAGCAAGGCCAAAGACTTTTGAGTGGAAAATTCTTTTTGTGCATTTGAGGGCAAAATTCAGGCCATCTTCTTATACATATACTATCAAATTATGTTGTGTGCATTAGAAATCAGTTGCTTGATAGTAGCTATTAAACCCAATATTGCTGATAGTATGCTAATATCCTAAAACTTAAATATTGCATATCTATGAATGTTAAATTCAGAATATCTCTAAAACATGGAAAATTGATGTTTCAATAAAAAGGGAGACATTTTATTATTTTGCCTTACTAATGATTTTGCAGCTCTGTTTTTCTGCACACTCAATAGAAAATATTGTGGGTCTGAGATGCCCTTTGAAAATGCCTGAAAGAAAACATGGGCTACTAC…
CSF1-WT	gaattcTCTACACCCTCGGCTCACCTAAGTGCCCTGTGCTGGTTGCCAGGCGCAGAGGGGAGGCCAGCCCTGCCCTCAGGACCTGCCTGACCTGCCAGTGATGCCAAGAGGGGGATCAAGCACTGGCCTCTGCCCCTCCTCCTTCCAGCACCTGCCAGAGCTTCTCCAGGAGGCCAAGCAGAGGCTCCCCTCATGAAGGAAGCCATTGCACTGTGAACACTGTACCTGCCTGCTGAACAGCCTGCCCCCGTCCATCCATGAGCCAGCATCCGTCCGTCCTCCACTCTCCAGCCTCTCCCCctcgag
CSF1-MT	gaattcTCTACACCCTCGGCTCACCTAAGTGCCCTGTGCTGGTTGCCAGGCGCAGAGGGGAGGCCAGCCCTGCCCTCAGGACCTGCCTGACCTGCCAGTGATGCCAAGAGGGGGATCAAGCACTGGCCTCTGCCCCTCCTCCTTCCAGCACCTGCCAGAGCTTCTCCAGGAGGCCAAGCAGAGGCTCCCCTCATGAAGGAAGCCATTGACACTGTACCTGCCTGCTGAACAGCCTGCCCCCGTCCATCCATGAGCCAGCATCCGTCCGTCCTCCACTCTCCAGCCTCTCCCCctcgag
