# Supplementary material for: LncRNA NEAT1 controls the lineage fates of BMSCs during skeletal aging by impairing mitochondrial function and pluripotency maintenance
Source: Cell Death Differ. 2021 Sep 8;29(2):351–65. doi: 10.1038/s41418-021-00858-0 (PMC8816946; doi:10.1038/s41418-021-00858-0)
Supplement: Supplementary file 15 — Supplementary Table6 [file 41418_2021_858_MOESM15_ESM.xlsx]

## Sheet: Antibody
Western Blot
Antibodies	Catalogue Number	Company	Dillution	Validation
β-Actin	66009-1-Ig	Proteintech(IL, USA)	1/10000	Datasheet from manufacturer, also validated by our lab
ATF2	35031	Cell Signaling Technology (CST, MA, USA)	1/1000	Datasheet from manufacturer, also validated by our lab
SOD1	10269-1-AP	Proteintech	1/1000	Datasheet from manufacturer, also validated by our lab
SOD2	24127-1-AP	Proteintech	1/1000	Datasheet from manufacturer, also validated by our lab
SIRT3	10099-1-AP	Proteintech	1/1000	Datasheet from manufacturer, also validated by our lab
BNIP3L	12396	Cell Signaling Technology	1/1000	Datasheet from manufacturer, also validated by our lab
BAK1	12105	Cell Signaling Technology	1/1000	Datasheet from manufacturer, also validated by our lab
SOX2	23064	Cell Signaling Technology	1/1000	Datasheet from manufacturer, also validated by our lab
OCT4	11263-1-AP	Proteintech	1/1000	Datasheet from manufacturer, also validated by our lab
CDK2	10122-1-AP	Proteintech	1/1000	Datasheet from manufacturer, also validated by our lab
Myc-tag	16286-1-AP	Proteintech	1/10000	Datasheet from manufacturer, also validated by our lab
Flag-tag	20543-1-AP	Proteintech	1/10000	Datasheet from manufacturer, also validated by our lab
Phospho-SOX2 (Ser249/Ser250)	AF7450	Affinity Biosciences(Affinity Biosciences, OH, USA)	1/500	Datasheet from manufacturer, also validated by our lab
CCND1	BS9827M	Bioworld Technology(MN, USA)	1/1000	Datasheet from manufacturer, also validated by our lab
CCNE1	BS1085	Bioworld Technology	1/1000	Datasheet from manufacturer, also validated by our lab
P53	10442-1-AP	Proteintech	1/1000	Datasheet from manufacturer, also validated by our lab
P21	10355-1-AP	Proteintech	1/1000	Datasheet from manufacturer, also validated by our lab
P16	10883-1-AP	Proteintech	1/1000	Datasheet from manufacturer, also validated by our lab
RUNX2	12556	Cell Signaling Technology	1/1000	Datasheet from manufacturer, also validated by our lab
ALPL	11187-1-AP	Proteintech	1/1000	Datasheet from manufacturer, also validated by our lab
OPN	22952-1-AP	Proteintech	1/1000	Datasheet from manufacturer, also validated by our lab
BMP2	ab214821	Abcam(MA, USA)	1/1000	Datasheet from manufacturer, also validated by our lab
BMP2K	DF8878	Affinity Biosciences	1/500	Datasheet from manufacturer, also validated by our lab
PPARγ	16643-1-AP	Proteintech	1/1000	Datasheet from manufacturer, also validated by our lab
PGC1α	66369-1-AP	Proteintech	1/1000	Datasheet from manufacturer, also validated by our lab
CSF1	ab52864	Abcam	1/1000	Datasheet from manufacturer, also validated by our lab
CD63	ab213090	Abcam	1/1000	Datasheet from manufacturer, also validated by our lab
TSG101	14497-1-AP	Proteintech	1/1000	Datasheet from manufacturer, also validated by our lab
HSP70	10995-1-AP	Proteintech	1/1000	Datasheet from manufacturer, also validated by our lab
Calnexin	10427-2-AP	Proteintech	1/1000	Datasheet from manufacturer, also validated by our lab
CTSK	11239-1-AP	Proteintech	1/1000	Datasheet from manufacturer, also validated by our lab
CALCR	20868-1-AP	Proteintech	1/1000	Datasheet from manufacturer, also validated by our lab
ITGβ3	18309-1-AP	Proteintech	1/1000	Datasheet from manufacturer, also validated by our lab
goat anti-mouse IgG-HRP	SA00001-1	Proteintech	1/10000	Datasheet from manufacturer, also validated by our lab
goat anti-rabbit IgG-HRP	SA00001-2	Proteintech	1/10000	Datasheet from manufacturer, also validated by our lab
mouse anti-Rabbit IgG Light Chain Specific	SA00001-7L	Proteintech	1/10000	Datasheet from manufacturer, also validated by our lab
RNA immunoprecipitation
Antibodies	Catalogue Number	Company	Amount of usage	Validation
SOX2	23064	Cell Signaling Technology	5μg	Datasheet from manufacturer, also validated by our lab
OCT4	ab181557	Abcam	5μg	Datasheet from manufacturer, also validated by our lab
AGO2	2897	Cell Signaling Technology	5μg	Datasheet from manufacturer, also validated by our lab
CDK2	10122-1-AP	Proteintech	5μg	Datasheet from manufacturer, also validated by our lab
Rabbit IgG	B900610	Proteintech	5μg	Datasheet from manufacturer, also validated by our lab
Chromatin immunoprecipitation
Antibodies	Catalogue Number	Company	Amount of usage	Validation
ATF2	35031	Cell Signaling Technology	2μg	Datasheet from manufacturer, also validated by our lab
Rabbit IgG	B900610	Proteintech	2μg	Datasheet from manufacturer, also validated by our lab
Co-immunoprecipitation
Antibodies	Catalogue Number	Company	Amount of usage	Validation
CDK2	10122-1-AP	Proteintech	5μg	Datasheet from manufacturer, also validated by our lab
Myc-tag	16286-1-AP	Proteintech	5μg	Datasheet from manufacturer, also validated by our lab
Flag-tag	20543-1-AP	Proteintech	5μg	Datasheet from manufacturer, also validated by our lab
Rabbit IgG	B900610	Proteintech	5μg	Datasheet from manufacturer, also validated by our lab
Immunofluorescence
Antibodies	Catalogue Number	Company	Amount of usage	Validation
SOX2	ab171380	Abcam	1/100	Datasheet from manufacturer, also validated by our lab
OCT4	ab181557	Abcam	1/100	Datasheet from manufacturer, also validated by our lab
CDK2	10122-1-AP	Proteintech	1/100	Datasheet from manufacturer, also validated by our lab
Nestin	19483-1-AP	Proteintech	1/100	Datasheet from manufacturer, also validated by our lab
Alexa Fluor 647 AffiniPure Goat Anti-Mouse IgG (H+L)	FMS-Msaf64701	Fcmacs	1/40	Datasheet from manufacturer, also validated by our lab
Fluorescein (FITC)–conjugated Affinipure Goat Anti-Mouse IgG(H+L)	SA00003-1	Proteintech	1/40	Datasheet from manufacturer, also validated by our lab
Fluorescein (FITC)–conjugated Affinipure Goat Anti-Rabbit IgG(H+L)	SA00003-2	Proteintech	1/40	Datasheet from manufacturer, also validated by our lab
Cy3–conjugated Affinipure Goat Anti-Mouse IgG(H+L)	SA00009-1	Proteintech	1/40	Datasheet from manufacturer, also validated by our lab
Cy3–conjugated Affinipure Goat Anti-Rabbit IgG(H+L)	SA00009-2	Proteintech	1/40	Datasheet from manufacturer, also validated by our lab
